# Supplementary material for: A Whole-Transcriptome Approach to Evaluating Reference Genes for Quantitative Gene Expression Studies: A Case Study in Mimulus
Source: G3 (Bethesda). 2017 Mar 3;7(4):1085–95. doi: 10.1534/g3.116.038075 (PMC5386857; doi:10.1534/g3.116.038075)
Supplement: Supplementary file 4 [file 1085TableS1.xlsx]

## Sheet: Sheet1
Table S1. List of genes with stable expression in (a) M. guttatus and (b) M. l. luteus across four tissue types and two biological replicates.
(a) M. guttatus
Accession	Annotation	CV	CV Rank	C1 v. L1	C1 v. P1	C1 v. S1	C1 v. P2	C1 v. L2	C1 v. S2	C1 v. C2	L1 v. P1	L1 v. S1	L1 v. P2	L1 v. L2	L1 v. S2	L1 v. C2	P1 v. S1	P1 v. P2	P1 v. L2	P1 v. S2	P1 v. C2	S1 v. P2	S1 v. L2	S1 v. S2	S1 v. C2	P2 v. L2	P2 v. S2	P2 v. C2	L2 v. S2	L2 v. C2	S2 v. C2
XM_012974623.1*	Transcription initiation factor	0.117175	19	-0.175858	-0.309871	-0.392705	-0.319311	-0.208496	-0.283643	-0.00933025	-0.133807	-0.216679	-0.143328	-0.0326306	-0.107694	0.166539	-0.0830358	-0.0096174	0.101136	0.0260363	0.300546	0.0733719	0.184021	0.108995	0.383389	0.110676	0.0356301	0.309993	-0.0750476	0.199178	0.274325
XM_012994519.1*	Histidinol dehydrogenase	0.102749	8	0.142131	0.01312	0.178099	-0.020823	0.239641	-0.142194	0.242237	-0.12906	0.0359267	-0.162949	0.0974924	-0.284281	0.100054	0.16503	-0.0339495	0.226599	-0.155361	0.229185	-0.198923	0.0615908	-0.320287	0.0641415	0.260458	-0.121372	0.263059	-0.38178	0.00253597	0.384419
XM_012992171.1*	CROWDED NUCLEI 2	0.121932	23	0.253009	0.170249	-0.0600754	0.0931173	-0.0272093	0.268645	0.211329	-0.0830948	-0.313072	-0.159951	-0.280004	0.0155197	-0.0418285	-0.230397	-0.0770452	-0.197383	0.0986648	0.041255	0.153202	0.0328173	0.328735	0.271429	-0.120258	0.175545	0.118204	0.295657	0.238393	-0.0573744
XM_012994780.1*	mRNA-capping enzyme	0.142155	54	0.190588	0.339381	0.00369494	0.303916	0.226522	0.087668	0.0616852	0.148665	-0.186901	0.113263	0.0359308	-0.102926	-0.128921	-0.335694	-0.0353719	-0.112711	-0.251664	-0.277681	0.300232	0.222837	0.0839767	0.0579925	-0.0773217	-0.216228	-0.242237	-0.13886	-0.164858	-0.0259893
XM_012976178.1	delta(3,5)-Delta(2,4)-dienoyl-CoA isomerase	0.0998357	5	0.382474	0.144885	0.049912	0.196572	0.141009	-0.0146209	0.0723247	-0.237732	-0.332586	-0.185942	-0.241406	-0.397066	-0.310173	-0.0949618	0.0517457	-0.00379905	-0.159502	-0.0725406	0.146667	0.0911143	-0.06453	0.0224142	-0.0555175	-0.21118	-0.124252	-0.155615	-0.0687049	0.086941
XM_012999704.1	Protein HGH1	0.110984	14	0.0580679	-0.077928	0.288828	0.303243	0.252957	-0.0451754	0.201008	-0.136	0.230708	0.245121	0.194852	-0.10323	0.142902	0.366831	0.381247	0.330941	0.0327351	0.278989	0.0144241	-0.035806	-0.333989	-0.0878199	-0.050226	-0.348402	-0.102241	-0.298106	-0.0519957	0.246172
XM_012983974.1	WW domain-binding protein	0.150756	83	-0.22056	-0.0467127	0.127156	-0.15748	-0.228386	-0.0216688	0.145538	0.173975	0.347692	0.0631317	-0.00783147	0.198873	0.366064	0.173923	-0.11084	-0.181808	0.02503	0.192312	-0.284643	-0.355514	-0.148814	0.0183853	-0.0709636	0.135795	0.303022	0.206698	0.373885	0.167194
XM_012974558.1*	UBX domain-containing protein	0.118963	21	-0.290871	-0.0897348	0.0998595	-0.0502213	-0.0522501	0.00526151	-0.0179301	0.201247	0.390723	0.240659	0.238556	0.29611	0.272951	0.189622	0.0394996	0.0374516	0.094993	0.0718014	-0.150082	-0.152091	-0.0945921	-0.117792	-0.00203972	0.0554797	0.0322921	0.0575069	0.0343249	-0.0231907
(b) M. l. luteus
Accession	Annotation	CV	CV Rank	P2 v. C2	P2 v. L2B	P2 v. L2A	P2 v. S2	P2 v. C1	P2 v. P1	P2 v. S1	C2 v. L2B	C2 v. L2A	C2 v. S2	C2 v. C1	C2 v. P1	C2 v. S1	L2B v. L2A	L2B v. S2	L2B v. C1	L2B v. P1	L2B v. S1	L2A v. S2	L2A v. C1	L2A v. P1	L2A v. S1	S2 v. C1	S2 v. P1	S2 v. S1	C1 v. P1	C1 v. S1	P1 v. S1
XM_012976053.1	Fructokinase	0.100755	23	0.228194	0.131298	-0.0258371	0.0536853	-0.0352924	-0.03969	-0.0688234	-0.0967133	-0.253643	-0.17458	-0.26343	-0.268015	-0.297218	-0.15686	-0.0777	-0.166526	-0.171043	-0.200201	0.0794445	-0.00940054	-0.0137715	-0.0428533	-0.0889766	-0.0934171	-0.122574	-0.0043673	-0.0334832	-0.0291363
XM_012984506.1	EMBRYONIC FLOWER 2	0.141044	178	-0.232429	-0.000414735	-0.177498	-0.248507	-0.228796	-0.19714	-0.0318194	0.231864	0.0547745	-0.015984	0.00367753	0.0354264	0.200753	-0.176955	-0.247945	-0.22824	-0.196618	-0.0313889	-0.0707758	-0.0511132	-0.0194132	0.145817	0.0196664	0.0514344	0.216818	0.031753	0.197106	0.16541
XM_012986537.1*	Tobamovirus multiplication protein	0.0994552	20	0.146027	0.242433	0.162873	-0.0502496	0.162043	-0.00883817	0.146293	0.0964177	0.0168946	-0.196277	0.0159963	-0.154897	0.000192963	-0.0794905	-0.29268	-0.0804365	-0.251326	-0.0962757	-0.213107	-0.000906076	-0.171748	-0.0167114	0.2123	0.0414222	0.196568	-0.170916	-0.015811	0.155161
XM_012991164.1	Solanesyl dipohosphate synthase	0.131954	123	-0.0749865	-0.0109445	-0.236794	-0.0257141	-0.031299	-0.114724	-0.0770589	0.0639676	-0.161781	0.0492974	0.0436908	-0.0396418	-0.00196895	-0.22556	-0.014743	-0.0203249	-0.103666	-0.0660365	0.211167	0.205497	0.122399	0.160106	-0.00559373	-0.0890139	-0.0513339	-0.0833919	-0.045722	0.0377228
XM_012974248.1	Proteasome alpha subunit	0.140451	172	0.10225	0.201247	0.250037	0.160468	-0.0294526	0.210966	0.251663	0.0989996	0.147795	0.0581857	-0.131691	0.108662	0.149342	0.0488011	-0.0408491	-0.230677	0.00960301	0.0502656	-0.0896673	-0.279458	-0.0392301	0.00142146	-0.189915	0.0504767	0.0911568	0.240416	0.281115	0.0406795
XM_013003047.1	GRIP and coiled-coil domain protein	0.132726	128	-0.106722	0.164807	-0.0657811	0.0442633	0.020985	0.157652	-0.127183	0.271359	0.0408292	0.150986	0.127685	0.264379	-0.0203253	-0.2303	-0.120606	-0.143819	-0.00735938	-0.29203	0.110005	0.0867306	0.223308	-0.0611999	-0.0232702	0.113387	-0.171496	0.13664	-0.148171	-0.284999
XM_012982464.1	Methionine aminopeptidase	0.116562	65	0.00999407	0.258939	0.0861025	0.135921	0.0484004	-0.0051905	0.143047	0.24886	0.076085	0.125883	0.0383909	-0.0151875	0.133006	-0.172623	-0.123145	-0.210546	-0.264243	-0.116159	0.0496732	-0.0377427	-0.0913316	0.0567532	-0.0875018	-0.141167	0.00705644	-0.0536112	0.0946022	0.148292
XM_012983979.1	Dephospho-CoA Kinase	0.182494	584	-0.191187	-0.266109	-0.256215	0.00833206	-0.220828	-0.11022	-0.000865196	-0.0749659	-0.0651368	0.199542	-0.0295835	0.0810901	0.190461	0.00979503	0.274475	0.0454185	0.156099	0.265457	0.26458	0.0355981	0.146239	0.255566	-0.229188	-0.118568	-0.00920251	0.110718	0.220117	0.109422
Genes were chosen by excluding any genes that had a high fold change in any pairwise sample comparison. The log fold change cut-off used for M. guttatus samples is 0.4 and for M. l. luteus samples is 0.3. Log fold change values are reported for each pairwise sample comparison as well as the CV across all eight samples. Accession numbers for the closest NCBI BLAST match in the M. guttatus (Erythra…
