# Supplementary material for: A Whole-Transcriptome Approach to Evaluating Reference Genes for Quantitative Gene Expression Studies: A Case Study in Mimulus
Source: G3 (Bethesda). 2017 Mar 3;7(4):1085–95. doi: 10.1534/g3.116.038075 (PMC5386857; doi:10.1534/g3.116.038075)
Supplement: Supplementary file 10 [file 1085TableS7.xlsx]

## Sheet: All genes
Table S7. Full list of expression measures for all M. guttatus transcripts.
Index	Gene	Calyx1.exp	Calyx1.count	Leaf1.exp	Leaf1.count	Petal1.exp	Petal1.count	Stem1.exp	Stem1.count	Calyx2.exp	Calyx2.count	Leaf2.exp	Leaf2.count	Petal2.exp	Petal2.count	Stem2.exp	Stem2.count
1	Mgu_00001	34.1751	233	51.6054	302	62.7711	495	32.2216	184	11.165	121	13.4849	53	15.1086	333	8.5446	61
2	Mgu_00002	6.9231	47	1.8877	11	0.2547	2	1.4069	8	3.4286	37	18.9082	74	2.2782	50	11.8164	84
3	Mgu_00003	0.3602	2	0.2098	1	0	0	0.215	1	7.9309	70	11.5591	37	5.2924	95	5.8477	34
4	Mgu_00004	0	0	0	0	0	0	0	0	0	0	0	0	0	0	0	0
5	Mgu_00005	0	0	0	0	0	0	0	0	0	0	0	0	0	0	0	0
6	Mgu_00006	0	0	0.0631	1	0.1405	3	0.194	3	0.1022	3	0.2819	3	0.0838	5	0	0
7	Mgu_00007	3.8962	26	10.1257	58	4.6641	36	1.2524	7	18.3831	195	25.4746	98	9.2245	199	25.4735	178
8	Mgu_00008	0	0	0	0	0	0	0	0	0	0	0	0	0.3478	3	0	0
9	Mgu_00009	1.0245	4	0.8952	3	0.6643	3	8.8684	29	9.6681	60	3.5545	8	0.5546	7	8.5614	35
10	Mgu_00010	0	0	0	0	0	0	0	0	0	0	0	0	0	0	0	0
11	Mgu_00011	21.2646	113	5.9194	27	20.4998	126	39.7674	177	21.5461	182	21.2183	65	41.2716	709	30.7312	171
12	Mgu_00012	0	0	0	0	0	0	0.1191	1	0.565	9	0.6924	4	0.5248	17	0.0953	1
13	Mgu_00013	1.2322	12	0.7178	6	1.6868	19	1.226	10	24.8701	385	34.1993	192	78.4235	2469	27.8498	284
14	Mgu_00014	17.9491	102	8.4055	41	20.9953	138	17.2279	82	41.7353	377	34.1884	112	38.0493	699	27.5608	164
15	Mgu_00015	1.1469	5	0.2672	1	0.9916	5	1.6431	6	1.0101	7	0	0	0.071	1	0.2191	1
16	Mgu_00016	1.4603	7	0.7291	3	1.4429	8	2.4907	10	0.7874	6	1.4475	4	0.8389	13	1.3946	7
17	Mgu_00017	2.4229	35	5.5649	69	7.3018	122	7.2733	88	0.4355	10	0	0	1.1778	55	0.3967	6
18	Mgu_00018	0	0	1.3208	3	0	0	1.3536	3	0.2377	1	0.6555	1	0.1169	1	1.8045	5
19	Mgu_00019	2.7584	7	1.8363	4	1.0221	3	0	0	0.2479	1	0.6836	1	0.1219	1	1.5053	4
20	Mgu_00020	3.0736	8	2.6856	6	8.3043	25	2.7523	6	5.3175	22	9.3306	14	9.2701	78	4.7699	13
21	Mgu_00021	54.0784	529	27.2733	229	67.4361	763	38.8124	318	20.7725	323	3.0146	17	23.8117	753	3.3193	34
22	Mgu_00022	7.5337	64	10.6969	78	7.5311	74	3.9352	28	3.2584	44	3.2671	16	3.3864	93	2.698	24
23	Mgu_00023	0	0	0	0	0	0	0	0	0	0	0	0	0.2705	7	0.1193	1
24	Mgu_00024	3.2166	17	6.3926	29	8.9973	55	19.6537	87	5.8326	49	4.5951	14	4.2727	73	5.2402	29
25	Mgu_00025	7.0611	34	29.034	120	23.1623	129	10.9099	44	4.0502	31	6.8448	19	4.6254	72	4.76	24
26	Mgu_00026	56.1826	708	10.5392	114	34.3721	501	7.1057	75	41.2851	827	7.7086	56	9.8678	402	12.1253	160
27	Mgu_00027	2.1328	20	0.1242	1	1.4752	16	5.7295	45	6.3063	94	5.3647	29	12.2714	372	5.4995	54
28	Mgu_00028	0.2452	1	0.8571	3	0	0	34.2569	117	0.3086	2	4.6795	11	0.9103	12	9.6023	41
29	Mgu_00029	26.9224	80	23.916	61	578.998	1990	97.6351	243	181.225	856	42.6152	73	831.863	7991	84.8464	264
30	Mgu_00030	0.2855	2	0	0	0	0	0.3408	2	1.0776	12	0.4952	2	0	0	0	0
31	Mgu_00031	0	0	0	0	0	0	0	0	0	0	0	0	0	0	0	0
32	Mgu_00032	0.5011	1	0	0	0.4333	1	0.5983	1	2.8374	9	1.7386	2	3.8755	25	1.9144	4
33	Mgu_00033	0.6586	1	0.7673	1	0	0	0	0	0	0	0	0	0	0	0	0
34	Mgu_00034	0	0	0	0	0	0	0	0	0	0	0	0	0	0	0	0
35	Mgu_00035	1.1893	10	1.3855	10	1.9536	19	2.1299	15	1.8704	25	1.8567	9	2.3177	63	2.0444	18
36	Mgu_00036	0.1579	1	0	0	0	0	0	0	0	0	0	0	0.0488	1	0	0
37	Mgu_00037	0	0	0	0	0	0	0	0	0	0	0	0	0	0	0	0
38	Mgu_00038	0	0	0	0	0	0	0	0	0	0	0	0	0	0	0	0
39	Mgu_00039	0	0	0	0	0	0	0	0	0	0	0	0	0	0	0	0
40	Mgu_00040	0	0	0	0	0	0	0	0	0	0	0	0	0	0	0	0
41	Mgu_00041	38.1092	170	79.6553	305	25.9708	134	52.1904	195	206.462	1464	72.3288	186	113.793	1641	122.242	571
42	Mgu_00042	0	0	0	0	0	0	0	0	0.1701	2	0.7036	3	0.4182	10	0.2582	2
43	Mgu_00043	3.9989	34	0.5481	4	1.627	16	6.7402	48	5.7713	78	3.6724	18	2.8378	78	5.3914	48
44	Mgu_00044	16.3188	103	4.2454	23	6.9859	51	8.323	44	83.425	837	119.278	434	37.6881	769	59.312	392
45	Mgu_00045	16.4659	200	9.112	95	16.0866	226	13.7613	140	16.2114	313	13.5674	95	16.35	642	10.4572	133
46	Mgu_00046	0	0	0.3679	1	0	0	0	0	8.9397	45	1.6434	3	0.1954	2	14.7772	49
47	Mgu_00047	99.9694	511	175.726	771	289.906	1714	263.704	1129	53.291	433	31.5607	93	20.7571	343	40.7294	218
48	Mgu_00048	4.585	18	14.2443	48	33.2539	151	18.2471	60	0	0	0	0	0	0	0	0
49	Mgu_00049	12.8488	153	7.0443	72	16.1911	223	24.0635	240	2.3246	44	2.4765	17	0.5455	21	1.8446	23
50	Mgu_00050	0.5299	4	0.1543	1	7.6743	67	0	0	0.5834	7	0	0	0.082	2	0	0
51	Mgu_00051	0	0	0	0	0	0	0	0	0	0	0	0	0	0	0	0
52	Mgu_00052	0.1216	1	0	0	0.1052	1	0	0	0	0	0	0	0.301	8	0	0
53	Mgu_00053	6.6832	161	5.5132	114	4.5579	127	4.2622	86	0.2873	11	0.144	2	1.5794	123	0.2775	7
54	Mgu_00054	0.6374	3	0.4951	2	0.1837	1	1.0147	4	1.7376	13	2.2113	6	0.6572	10	10.551	52
55	Mgu_00055	16.9951	130	25.7396	169	33.5689	297	9.5211	61	5.2636	64	5.6694	25	7.2387	179	5.3685	43
56	Mgu_00056	9.0746	62	3.4103	20	7.2129	57	9.0868	52	1.3812	15	0.5078	2	1.3583	30	0.2796	2
57	Mgu_00057	18.7607	204	20.2495	189	51.9196	653	70.2706	640	4.3391	75	1.5953	10	2.1336	75	2.02	23
58	Mgu_00058	64.452	637	56.4634	479	88.9648	1017	77.9171	645	4.2647	67	2.8082	16	6.6353	212	7.1505	74
59	Mgu_00059	0.4491	19	1.2118	44	0.6131	30	5.9552	211	0	0	0.041	1	0	0	0.0226	1
60	Mgu_00060	0	0	0	0	0	0	0	0	0	0	0	0	0	0	0	0
61	Mgu_00061	0.2757	4	0.0803	1	10.5461	177	0.0823	1	0	0	0	0	0.0853	4	0	0
62	Mgu_00062	7.1975	701	4.7369	396	5.2907	596	7.3184	597	8.0483	1246	9.2438	519	7.2383	2279	7.5601	771
63	Mgu_00063	13.8722	34	1.426	3	13.0517	37	30.689	63	12.3205	48	12.7396	18	12.1161	96	10.1308	26
64	Mgu_00064	36.3437	175	26.3726	109	93.1878	519	45.8711	185	14.7635	113	14.0499	39	15.2253	237	13.685	69
65	Mgu_00065	25.2802	278	6.9922	66	37.6593	479	43.1025	397	37.1851	650	34.3883	218	34.0087	1209	28.3113	326
66	Mgu_00066	7.3867	356	4.4237	183	5.5073	307	7.8034	315	2.1538	165	1.9436	54	1.6239	253	1.6447	83
67	Mgu_00067	81.9165	1284	44.3726	597	102.869	1865	195.223	2563	84.8459	2114	58.9864	533	89.1224	4516	58.673	963
68	Mgu_00068	401.954	4147	308.05	2728	258.354	3083	363.831	3144	192.197	3152	195.206	1161	79.064	2637	139.218	1504
69	Mgu_00069	2.873	21	1.2751	8	0.5914	5	0.3267	2	0.8607	10	0.4746	2	0.5925	14	1.1759	9
70	Mgu_00070	72.6565	2481	113.408	3324	65.3739	2582	59.4391	1700	39.389	2138	52.1719	1027	29.7494	3284	40.9444	1464
71	Mgu_00071	0.1406	1	0.4913	3	0	0	0	0	0.0884	1	0	0	0.0435	1	0.9397	7
72	Mgu_00072	11.8095	66	2.5015	12	4.3316	28	8.7588	41	39.3979	350	39.1088	126	10.9038	197	24.265	142
73	Mgu_00073	118.95	1032	73.5867	548	60.5882	608	31.3758	228	58.9514	813	66.9803	335	20.7864	583	40.6178	369
74	Mgu_00074	7.6298	164	13.3876	247	6.2747	156	8.4984	153	2.0195	69	1.5334	19	0.7196	50	1.4218	32
75	Mgu_00075	0.4391	3	0.6821	4	0.8858	7	0.8737	5	0	0	0	0	0.0453	1	0	0
76	Mgu_00076	1.7258	7	2.2979	8	4.9026	23	2.0605	7	0	0	0	0	0	0	0	0
77	Mgu_00077	1.8844	15	2.3417	16	1.0861	10	0.3	2	0.3161	4	0	0	0.1166	3	0	0
78	Mgu_00078	0	0	0	0	0	0	0	0	35.6104	345	27.3229	96	33.4465	659	34.0019	217
79	Mgu_00079	5.0691	21	2.531	9	3.9652	19	1.1528	4	10.3262	68	11.3056	27	12.7683	171	11.5262	50
80	Mgu_00080	7.4797	183	4.0475	85	3.3571	95	7.2223	148	13.1908	513	12.904	182	13.3514	1056	12.686	325
81	Mgu_00081	23.6449	133	21.7475	105	38.5798	251	61.5545	290	11.5197	103	8.3266	27	17.598	320	13.0732	77
82	Mgu_00082	30.9402	253	32.6267	229	12.7935	121	9.4906	65	24.2344	315	18.0318	85	21.5249	569	17.7522	152
83	Mgu_00083	8.7365	101	7.8604	78	9.3482	125	5.5768	54	13.8764	255	10.8036	72	12.0943	452	10.8217	131
84	Mgu_00084	15.7893	100	14.164	77	18.7018	137	19.4167	103	12.6149	127	10.134	37	16.948	347	13.8725	92
85	Mgu_00085	0	0	0	0	0	0	0	0	0	0	0	0	0	0	0	0
86	Mgu_00086	178.174	1712	239.344	1974	162.772	1809	106.114	854	85.2454	1302	121.138	671	164.863	5121	122.35	1231
87	Mgu_00087	23.6482	377	9.0618	124	36.1187	666	51.1509	683	7.2215	183	10.99	101	9.7406	502	12.9395	216
88	Mgu_00088	0.4882	7	0.0813	1	0.603	10	0.6662	8	0.1316	3	0.242	2	0.1079	5	0.0666	1
89	Mgu_00089	22.0795	261	5.322	54	13.3113	182	25.3511	251	7.6635	144	4.2556	29	15.9103	608	9.1292	113
90	Mgu_00090	0.713	3	0.5537	2	0	0	0	0	2.8406	19	3.7103	9	0.0735	1	9.0784	40
91	Mgu_00091	0.318	1	0	0	0.5498	2	0.7592	2	0	0	0	0	0.0984	1	0.6073	2
92	Mgu_00092	8.3292	335	8.8057	304	11.5648	538	4.987	168	7.6956	492	6.2538	145	9.9829	1298	3.5617	150
93	Mgu_00093	244.896	1613	283.364	1602	478.984	3649	466.042	2571	344.614	3608	445.358	1691	130.046	2769	598.684	4129
94	Mgu_00094	4.2888	52	5.5731	58	5.1341	72	6.1052	62	4.0471	78	5.7228	40	4.9495	194	5.8287	74
95	Mgu_00095	0.8829	9	2.1714	19	0.5937	7	1.1712	10	0.5554	9	0.1702	1	1.0924	36	2.5294	27
96	Mgu_00096	0.1133	1	0.132	1	0.0979	1	0	0	0	0	0	0	1.8221	52	0.1082	1
97	Mgu_00097	0	0	0	0	0.0624	1	0	0	0	0	0	0	0.0446	2	0	0
98	Mgu_00098	0.1921	2	0.2238	2	0.3322	4	0.344	3	5.7405	95	5.8316	35	3.5357	119	3.8526	42
99	Mgu_00099	21.755	109	4.4179	19	4.1414	24	7.1487	30	1.2556	10	0.3462	1	0.6174	10	0.1906	1
100	Mgu_00100	11.3748	119	15.145	136	7.1898	87	6.6191	58	9.922	165	13.2649	80	3.7552	127	8.6721	95
101	Mgu_00101	231.893	4064	66.4099	999	270.342	5480	184.552	2709	59.5164	1658	59.9824	606	251.927	14273	132.526	2432
102	Mgu_00102	23.1556	411	16.3436	249	30.7357	631	15.9418	237	22.5774	637	13.5846	139	45.1204	2589	27.3327	508
103	Mgu_00103	144.601	1219	30.2653	219	4.7176	46	3.399	24	82.3118	1103	8.2309	40	36.9141	1006	3.965	35
104	Mgu_00104	0	0	0	0	0	0	0	0	0	0	0	0	0	0	0	0
105	Mgu_00105	14.5904	396	10.6882	249	17.074	536	21.7307	494	24.3609	1051	24.3509	381	29.5529	2593	22.2731	633
106	Mgu_00106	48.9506	172	128.646	388	7.8737	32	6.1161	18	248.149	1386	442.833	897	12.413	141	98.9319	364
107	Mgu_00107	5.4796	58	1.9812	18	0.9802	12	0.1128	1	0.0594	1	0.8194	5	0.2922	10	15.3384	170
108	Mgu_00108	5.8517	44	3.0988	20	33	287	13.8142	87	1.757	21	0.9228	4	16.1267	392	3.5563	28
109	Mgu_00109	17.8718	395	24.2473	460	8.997	230	8.2649	153	24.251	852	28.5686	364	13.226	945	20.4379	473
110	Mgu_00110	4.4011	82	4.252	68	5.5684	120	3.0118	47	6.2803	186	2.8862	31	2.3908	144	1.9478	38
111	Mgu_00111	8.4951	103	7.3027	76	9.1273	128	14.7706	150	17.8489	344	14.4501	101	23.5484	923	16.6984	212
112	Mgu_00112	83.8807	470	132.862	639	166.18	1077	136.796	642	47.8292	426	28.7915	93	44.4965	806	45.3368	266
113	Mgu_00113	0	0	0	0	0.2331	2	0	0	0	0	0	0	0.7089	17	0.1287	1
114	Mgu_00114	7.7899	45	10.2855	51	13.9188	93	30.175	146	2.5048	23	1.2011	4	1.2316	23	3.637	22
115	Mgu_00115	0	0	0	0	0	0	0	0	0	0	0	0	0	0	0	0
116	Mgu_00116	0	0	0	0	0	0	0	0	0	0	0	0	0	0	0	0
117	Mgu_00117	0.0867	2	0.2524	5	0.0375	1	0.0517	1	0.0818	3	0.0752	1	0.0402	3	0.0414	1
118	Mgu_00118	1.3649	3	0.5301	1	1.9668	5	0	0	0.5725	2	0.7892	1	0.563	4	3.0416	7
119	Mgu_00119	4.1083	9	6.3817	12	21.7063	55	2.725	5	0	0	0	0	0	0	0.4359	1
120	Mgu_00120	19.2901	141	55.7849	350	79.4848	672	80.0362	490	4.5615	53	0.9493	4	2.2006	52	5.7487	44
121	Mgu_00121	12.5236	113	7.6179	59	15.2352	159	8.0715	61	20.4983	294	31.7215	165	10.7306	313	29.7415	281
122	Mgu_00122	38.9381	163	18.6465	67	25.61	124	10.8379	38	2.8554	19	2.0719	5	3.6947	50	2.0532	9
123	Mgu_00123	12.3319	88	6.2039	38	12.1157	100	11.3771	68	13.4002	152	29.6569	122	4.8984	113	15.2566	114
124	Mgu_00124	137.701	2021	150.581	1897	101.321	1720	86.9607	1069	55.5941	1297	45.5039	385	22.8047	1082	33.0551	508
125	Mgu_00125	0.6847	3	10.1044	38	0.1973	1	0.8175	3	0.5743	4	1.9796	5	2.1181	30	3.7055	17
126	Mgu_00126	8.2943	111	23.766	273	1.5505	24	0.8029	9	12.4103	264	40.9604	316	0.7166	31	19.9099	279
127	Mgu_00127	11.9894	110	30.7294	242	0.6596	7	3.3834	26	20.0219	292	135.563	717	3.5064	104	37.2643	358
128	Mgu_00128	0.1818	1	0.2117	1	10.9997	70	0	0	4.1163	36	8.1973	26	0.2249	4	14.9274	86
129	Mgu_00129	17.2746	443	16.8544	371	15.306	454	14.4791	311	11.6279	474	12.5816	186	14.4265	1196	12.0285	323
130	Mgu_00130	17.4762	409	21.9531	441	10.8241	293	7.6523	150	10.3491	385	10.0063	135	8.8954	673	9.9568	244
131	Mgu_00131	0	0	0	0	0	0	0	0	0.0939	1	0	0	0.0462	1	0.285	2
132	Mgu_00132	3.5541	12	8.9713	26	0.2561	1	2.4753	7	0	0	0.5138	1	0.4581	5	1.1314	4
133	Mgu_00133	49.3482	142	51.0138	126	8.7133	29	7.0535	17	14.6479	67	10.8511	18	4.3	40	29.5378	89
134	Mgu_00134	1.3793	29	1.7732	32	1.9738	48	1.1357	20	1.8252	61	1.0726	13	2.0451	139	1.4535	32
135	Mgu_00135	0.1336	2	0	0	0.1155	2	0	0	0.3783	9	0.2318	2	0.2894	14	0.1276	2
136	Mgu_00136	21.0642	279	24.8921	283	23.5639	361	9.9154	110	12.1116	255	15.8469	121	19.5476	837	14.9972	208
137	Mgu_00137	84.1098	1350	65.6169	904	81.6605	1516	104.586	1406	124.053	3165	99.6464	922	100.622	5221	102.816	1728
138	Mgu_00138	59.3583	524	34.3129	260	34.2782	350	38.5452	285	91.2178	1280	49.3221	251	106.385	3036	81.6775	755
139	Mgu_00139	23.3822	189	16.7192	116	72.8402	681	38.6991	262	41.5609	534	9.8719	46	34.9782	914	13.3508	113
140	Mgu_00140	1.1036	3	0	0	0.6361	2	0.4392	1	0.9257	4	1.2762	2	2.5034	22	1.0539	3
141	Mgu_00141	0	0	0.2305	1	0	0	0	0	0.3734	3	0	0	0.1836	3	0	0
142	Mgu_00142	7.0296	108	7.9622	105	20.0335	356	31.6284	407	4.668	114	53.0668	470	47.3757	2353	72.9139	1173
143	Mgu_00143	47.235	195	50.7968	180	55.4978	265	39.621	137	46.4781	305	31.0942	74	54.2494	724	27.2971	118
144	Mgu_00144	194.438	2581	133.405	1520	202.43	3108	7.6452	85	49.2885	1040	230.521	1764	987.203	42363	864.918	12022
145	Mgu_00145	16.4955	252	14.7183	193	10.6962	189	12.3481	158	11.7363	285	11.9227	105	14.7004	726	20.6293	330
146	Mgu_00146	1.6868	9	5.677	26	0	0	0.4475	2	6.6026	56	0	0	1.9132	33	0	0
147	Mgu_00147	19.6136	77	8.3092	28	18.4989	84	16.1182	53	6.5701	41	1.7674	4	50.1917	637	12.163	50
148	Mgu_00148	28.952	530	22.8471	359	30.6512	649	16.2397	249	20.4474	595	26.8168	283	29.4528	1743	27.5971	529
149	Mgu_00149	6.8314	77	9.5092	92	9.2045	120	8.2621	78	8.7627	157	9.5418	62	4.7752	174	8.6422	102
150	Mgu_00150	8.9955	133	11.2679	143	17.4841	299	45.1398	559	23.4446	551	11.1459	95	9.1219	436	16.6001	257
151	Mgu_00151	6.5586	45	5.094	30	0.8821	7	1.7401	10	7.5185	82	3.2867	13	1.3525	30	25.054	180
152	Mgu_00152	3.1316	18	10.5399	52	14.5905	97	16.4097	79	4.2686	39	3.6216	12	2.1527	40	1.1631	7
153	Mgu_00153	135.469	1000	120.578	764	382.522	3266	373.133	2307	179.992	2112	84.1281	358	97.3455	2323	146.968	1136
154	Mgu_00154	0	0	0	0	0	0	0	0	0	0	0	0	0	0	0	0
155	Mgu_00155	0	0	0	0	0	0	0	0	0.7469	6	0.6865	2	0.3673	6	0.189	1
156	Mgu_00156	7.0743	29	5.3997	19	5.2726	25	0.8737	3	20.4105	133	33.0062	78	33.9564	450	16.0745	69
157	Mgu_00157	0.127	3	0.2466	5	0.549	15	0.0505	1	0.0266	1	0.0734	1	1.8073	138	0	0
158	Mgu_00158	5.0603	21	2.8073	10	16.8748	81	5.4662	19	20.01	132	2.09	5	88.6263	1189	4.1422	18
159	Mgu_00159	50.7009	717	76.2032	925	64.0705	1048	34.6988	411	26.3353	592	23.674	193	30.7545	1406	27.2149	403
160	Mgu_00160	11.8555	105	28.413	216	85.2205	873	17.5246	130	5.3273	75	6.4634	33	6.3916	183	90.1449	836
161	Mgu_00161	0.264	3	1.3326	13	0.4564	6	0.4202	4	2.7676	50	1.9842	13	1.0615	39	3.2771	39
162	Mgu_00162	0.6316	1	0	0	0	0	0	0	2.3839	6	2.1911	2	3.3212	17	4.2221	7
163	Mgu_00163	0.2182	1	0	0	0.3772	2	0	0	4.3918	32	1.8922	5	1.4172	21	7.9171	38
164	Mgu_00164	0.4024	4	0	0	6.5227	75	0.1201	1	0	0	0.1745	1	2.0226	65	0.2882	3
165	Mgu_00165	2.9695	19	1.6387	9	0.1351	1	0.1866	1	57.3206	583	118.745	438	69.6648	1441	145.523	975
166	Mgu_00166	0	0	0	0	0.036	1	0	0	0	0	0	0	0	0	0	0
167	Mgu_00167	13.575	180	15.8151	180	25.8203	396	9.9045	110	21.0179	443	9.6809	74	73.9757	3171	16.1332	224
168	Mgu_00168	95.4696	693	87.1498	543	194.38	1632	57.5673	350	37.2666	430	58.0706	243	31.2365	733	48.4156	368
169	Mgu_00169	0	0	0	0	0	0	0.9024	2	0	0	0	0	0	0	0	0
170	Mgu_00170	0	0	0	0	0	0	0.2245	5	0	0	0	0	0.0465	4	0.0359	1
171	Mgu_00171	5.836	20	1.0199	3	4.5411	18	1.7419	5	2.2029	12	0	0	0.2708	3	0	0
172	Mgu_00172	34.9627	91	39.8371	89	40.1928	121	36.6969	80	16.6775	69	9.3306	14	16.7575	141	14.3098	39
173	Mgu_00173	94.43	652	131.105	777	571.865	4567	555.064	3210	23.5983	259	18.5914	74	74.8179	1670	34.7169	251
174	Mgu_00174	40.8976	953	19.9486	399	37.1027	1000	54.7208	1068	27.6995	1026	20.7696	279	68.7376	5178	46.9263	1145
175	Mgu_00175	1.3785	27	0.1784	3	1.5008	34	1.7678	29	3.2762	102	2.3913	27	2.2111	140	1.8529	38
176	Mgu_00176	1.0722	9	1.5267	11	1.545	15	93.449	657	0.5996	8	0.4133	2	0.4054	11	2.9581	26
177	Mgu_00177	46.3774	1190	62.0673	1367	37.6031	1116	39.1319	841	44.1318	1800	53.205	787	14.7921	1227	32.0084	860
178	Mgu_00178	165.132	782	372.464	1514	626.208	3430	1005.19	3987	333.705	2512	213.556	583	168.789	2584	337.587	1674
179	Mgu_00179	12.9017	68	4.8629	22	5.5772	34	8.3814	37	13.1296	110	15.1396	46	5.4582	93	15.9451	88
180	Mgu_00180	45.288	610	48.2638	558	73.1742	1140	146.256	1650	24.8943	533	28.5906	222	23.2872	1014	23.114	326
181	Mgu_00181	0	0	0	0	2.4548	21	0	0	0	0	0	0	0.0836	2	0	0
182	Mgu_00182	41.6936	230	85.7436	406	54.0705	345	55.406	256	36.0369	316	31.4456	100	149.664	2669	36.182	209
183	Mgu_00183	9.8925	109	3.4892	33	30.2878	386	2.3839	22	3.4828	61	0.9446	6	46.154	1644	1.9935	23
184	Mgu_00184	6.5483	41	0.3721	2	7.0424	51	1.5255	8	3.0143	30	0.8312	3	19.9104	403	0.6101	4
185	Mgu_00185	21.8129	44	16.1716	28	35.146	82	28.4105	48	3.7425	12	3.4399	4	6.7475	44	6.6282	14
186	Mgu_00186	29.8127	416	33.6471	403	28.8732	466	51.0809	597	21.4152	475	28.4683	229	27.7327	1251	25.4599	372
187	Mgu_00187	0.1026	3	0.1195	3	0.1479	5	2.7768	68	0.2367	11	0.178	3	0.4338	41	0.4246	13
188	Mgu_00188	12.8348	170	10.2031	116	13.9034	213	15.3237	170	14.5339	306	15.8469	121	19.4074	831	13.2667	184
189	Mgu_00189	6.2582	148	3.8425	78	5.4106	148	3.7864	75	11.3322	426	13.5698	185	10.3071	788	9.5706	237
190	Mgu_00190	53.5876	1184	37.1737	705	93.7561	2396	113.423	2099	65.1175	2287	39.491	503	133.815	9558	52.7756	1221
191	Mgu_00191	0.5489	4	1.5986	10	0	0	0.983	6	0.259	3	0.238	1	0	0	0.3931	3
192	Mgu_00192	0	0	0	0	0	0	0	0	1.349	4	0	0	5.97	36	1.024	2
193	Mgu_00193	0.5338	11	0.3392	6	0.042	1	1.97	34	6.1062	200	7.7451	92	0.7506	50	3.5688	77
194	Mgu_00194	0	0	0	0	0	0	0	0	13.7948	39	12.6792	13	4.8698	28	15.5716	29
195	Mgu_00195	0	0	0	0	0	0	0	0	0	0	0	0	0.2037	1	0	0
196	Mgu_00196	8.9669	40	21.4155	82	11.8225	61	4.2823	16	5.7821	41	35.7756	92	20.4564	295	21.6226	101
197	Mgu_00197	13.1304	133	24.9587	217	8.6208	101	17.9162	152	13.3532	215	15.9268	93	18.1707	595	10.1826	108
198	Mgu_00198	45.1785	1431	27.2917	742	46.7028	1711	45.8732	1217	33.0098	1662	32.9691	602	43.166	4420	35.4573	1176
199	Mgu_00199	27.4293	423	24.7034	327	38.9076	694	43.742	565	19.0915	468	18.7849	167	23.95	1194	17.3396	280
200	Mgu_00200	5.4516	35	8.3473	46	7.0026	52	1.8596	10	3.2336	33	2.4317	9	5.7818	120	6.545	44
201	Mgu_00201	0	0	0.5745	2	0	0	0	0	0.1551	1	0.4277	1	1.7541	23	0.2355	1
202	Mgu_00202	21.9546	90	40.6399	143	72.9725	346	261.247	897	86.7063	565	39.3535	93	24.2222	321	59.4057	255
203	Mgu_00203	29.2128	147	25.9304	112	17.8686	104	28.709	121	91.0138	728	214.764	623	423.732	6893	240.078	1265
204	Mgu_00204	0.8687	14	0	0	1.1803	22	0.7409	10	2.6155	67	3.2292	30	3.0328	158	1.4815	25
205	Mgu_00205	0.4154	3	0.4839	3	0.4788	4	0.3306	2	1.2194	14	0.7205	3	0.8994	21	1.5867	12
206	Mgu_00206	2.2708	77	2.6799	78	2.2693	89	1.9366	55	3.0427	164	2.7114	53	2.901	318	3.0981	110
207	Mgu_00207	0	0	0	0	0.2827	1	1.952	5	0	0	0.5672	1	0.9103	9	0.3123	1
208	Mgu_00208	3.9012	33	4.8204	35	5.417	53	7.1982	51	0.2975	4	0	0	0.0731	2	0.1129	1
209	Mgu_00209	7.0735	121	2.6561	39	6.2672	124	5.3742	77	11.2536	306	6.5915	65	16.1484	893	5.1921	93
210	Mgu_00210	8.3849	113	4.9275	57	11.1627	174	11.1626	126	2.8475	61	2.7031	21	1.6985	74	2.0551	29
211	Mgu_00211	0	0	0	0	0	0	0	0	0	0	0	0	0	0	0	0
212	Mgu_00212	0	0	0	0	0	0	0	0	0	0	0	0	0.1734	4	0.2677	2
213	Mgu_00213	65.5668	694	65.9304	599	41.6577	510	11.3926	101	12.6003	212	27.8607	170	19.756	676	20.2105	224
214	Mgu_00214	13.8436	113	0.1427	1	10.1682	96	2.0477	14	12.6396	164	11.2633	53	14.287	377	7.4878	64
215	Mgu_00215	0	0	0.1181	1	0.3504	4	0	0	0.1275	2	0.7031	4	0.2508	8	1.0645	11
216	Mgu_00216	7.7281	195	5.9561	129	7.6067	222	7.2395	153	15.3582	616	13.612	198	15.5448	1268	11.3166	299
217	Mgu_00217	4.2408	13	2.6603	7	8.743	31	4.2842	11	1.0261	5	0	0	2.6236	26	1.8692	6
218	Mgu_00218	9.0632	180	6.1593	105	13.8431	318	8.7768	146	4.2129	133	5.7646	66	9.4853	609	7.9341	165
219	Mgu_00219	41.6055	934	48.3676	932	47.8713	1243	27.6556	520	23.82	850	14.2953	185	24.3069	1764	18.1225	426
220	Mgu_00220	2.0542	9	7.7113	29	0.1973	1	0	0	1.4359	10	3.5633	9	0	0	2.1797	10
221	Mgu_00221	30.3075	738	23.3001	487	42.3934	1194	25.5451	521	35.2651	1365	27.4979	386	38.9995	3070	25.8455	659
222	Mgu_00222	1.6931	13	0.1517	1	11.1475	99	0.311	2	0.0819	1	0.2259	1	2.659	66	0	0
223	Mgu_00223	12.4188	80	22.2448	123	17.5816	131	10.0082	54	0.3906	4	2.6928	10	19.3997	404	10.8222	73
224	Mgu_00224	5.0103	99	2.5353	43	1.7502	40	5.2568	87	0.9551	30	9.8325	112	0.7358	47	15.2245	315
225	Mgu_00225	1.5516	7	13.9447	54	0.3833	2	0	0	6.1355	44	9.6126	25	0	0	9.5257	45
226	Mgu_00226	1.2327	5	5.7447	20	0.2132	1	0	0	0.4653	3	14.9689	35	0	0	18.13	77
227	Mgu_00227	10.476	69	19.8107	112	15.4892	118	1.994	11	4.4892	47	5.7941	22	8.1249	173	4.9298	34
228	Mgu_00228	23.8325	336	31.9799	387	37.469	611	28.2001	333	16.3317	366	16.1183	131	18.8254	858	15.7831	233
229	Mgu_00229	13.5832	104	17.1942	113	14.5666	129	8.7324	56	5.9159	72	12.2344	54	5.5754	138	7.7333	62
230	Mgu_00230	9.8561	30	8.0378	21	12.2138	43	6.6682	17	3.927	19	4.5592	8	4.8781	48	5.0201	16
231	Mgu_00231	4.9766	29	2.3991	12	1.9287	13	18.4395	90	10.2559	95	14.2886	48	6.9539	131	12.4552	76
232	Mgu_00232	5.8219	66	2.3636	23	14.4139	189	14.639	139	25.8043	465	2.2952	15	50.971	1868	0.9267	11
233	Mgu_00233	361.293	2586	232.105	1426	3078.21	25484	630.352	3779	139.924	1592	75.6142	312	1067.47	24700	102.603	769
234	Mgu_00234	24.0318	413	18.7103	276	31.4928	626	26.3995	380	32.3234	883	24.9317	247	41.0571	2281	19.394	349
235	Mgu_00235	45.7729	414	18.1619	141	19.309	202	37.7529	286	36.1686	520	34.1387	178	5.4721	160	21.9623	208
236	Mgu_00236	17.3324	251	15.6875	195	25.0746	420	24.4859	297	46.9167	1080	32.2222	269	13.6707	640	18.5309	281
237	Mgu_00237	124.469	908	192.281	1204	115.197	972	59.0823	361	94.1709	1092	109.145	459	63.5628	1499	75.4054	576
238	Mgu_00238	7.9036	16	4.604	8	6.4062	15	3.5386	6	1.5538	5	0.8569	1	0.9168	6	0.9435	2
239	Mgu_00239	75.7719	189	75.1981	161	33.275	96	14.8383	31	35.8141	142	36.8587	53	43.0331	347	50.5389	132
240	Mgu_00240	5.2241	21	1.1593	4	2.1508	10	2.3761	8	5.008	32	3.8838	9	9.465	123	3.326	14
241	Mgu_00241	3.5336	35	4.2343	36	6.3719	73	2.0491	17	3.5567	56	2.627	15	8.3696	268	3.3746	35
242	Mgu_00242	53.6865	642	31.6627	325	65.7918	910	33.9457	340	28.1977	536	19.5831	135	68.1095	2633	42.566	533
243	Mgu_00243	8.9457	26	14.8312	37	27.0696	91	14.3775	35	6.71	31	0	0	18.9446	178	7.5574	23
244	Mgu_00244	25.2673	308	36.4139	381	48.7265	687	23.9966	245	13.3152	258	8.823	62	39.9175	1573	11.125	142
245	Mgu_00245	24.9287	93	47.4672	152	89.6865	387	43.8442	137	6.5766	39	4.1848	9	3.6483	44	5.3758	21
246	Mgu_00246	0.1459	1	0.5099	3	0	0	0.1742	1	0	0	0	0	0.0903	2	0	0
247	Mgu_00247	0	0	0	0	0	0	0	0	0	0	0	0	0	0	0	0
248	Mgu_00248	1.5326	16	1.3391	12	0.5797	7	0.3431	3	0.1205	2	0	0	0.0889	3	0.4574	5
249	Mgu_00249	14.3592	185	11.9362	132	12.3474	184	13.9003	150	23.9262	490	27.332	203	20.3121	846	22.0892	298
250	Mgu_00250	10.1586	52	11.3799	50	21.2815	126	21.4583	92	23.7197	193	15.5886	46	25.5018	422	24.4404	131
251	Mgu_00251	0.3748	6	0.1456	2	0	0	0	0	0.1965	5	0.2167	2	0.058	3	0.358	6
252	Mgu_00252	384.319	6388	259.196	3698	328.577	6317	152.278	2120	163.164	4311	173.451	1662	143.988	7737	136.744	2380
253	Mgu_00253	1.1883	5	2.215	8	3.9039	19	2.2699	8	1.1961	8	0.8245	2	1.0292	14	2.0426	9
254	Mgu_00254	51.0094	208	55.4272	194	60.8511	287	44.7975	153	56.7746	368	48.4964	114	61.0674	805	49.8852	213
255	Mgu_00255	7.6679	79	2.9401	26	6.5455	78	3.5924	31	0.5496	9	0.5051	3	0.9908	33	0.9269	10
256	Mgu_00256	0.9927	9	2.1845	17	1.6211	17	0.9218	7	0.3469	5	0	0	0.5118	15	0.2107	2
257	Mgu_00257	8.9524	40	6.7793	26	7.1594	37	2.9393	11	318.767	2264	283.412	730	302.403	4368	373.187	1746
258	Mgu_00258	0	0	0	0	0	0	0	0	0	0	0	0	0.2899	5	0	0
259	Mgu_00259	14.2112	217	9.0793	119	12.3998	219	6.8807	88	19.1165	464	17.4949	154	26.4166	1304	17.8247	285
260	Mgu_00260	12.3508	161	7.2392	81	11.2751	170	10.6244	116	16.2637	337	11.7104	88	14.3566	605	10.7694	147
261	Mgu_00261	4.7216	136	2.7504	68	14.3174	477	6.7563	163	5.9625	273	1.2045	20	25.0439	2332	8.1562	246
262	Mgu_00262	0.1007	1	0.1173	1	0	0	0.1202	1	0.19	3	0.1746	1	0.0311	1	0.9614	10
263	Mgu_00263	15.8882	258	14.6359	204	27.1003	509	18.7487	255	4.6102	119	2.5638	24	7.4102	389	4.5873	78
264	Mgu_00264	6.1637	75	5.8404	61	7.6027	107	3.9248	40	13.1321	254	11.2623	79	24.1762	951	15.3831	196
265	Mgu_00265	4.717	124	3.7227	84	6.183	188	4.6325	102	1.4598	61	1.4517	22	2.3063	196	2.2524	62
266	Mgu_00266	125.503	1205	114.909	947	117.331	1303	109.8	883	111.584	1703	125.204	693	203.455	6315	145.319	1461
267	Mgu_00267	7.7332	35	8.7519	34	4.5846	24	8.7052	33	2.78	20	1.1498	3	2.6655	39	9.4953	45
268	Mgu_00268	16.1443	141	27.8791	209	3.2667	33	8.7489	64	16.5671	230	6.3557	32	5.2065	147	6.4514	59
269	Mgu_00269	1.3857	27	1.9133	32	1.6861	38	1.4706	24	3.1318	97	5.9649	67	1.5082	95	12.6944	259
270	Mgu_00270	6.4958	41	5.5374	30	15.6155	114	10.9712	58	13.2563	133	7.6953	28	12.0563	246	9.6836	64
271	Mgu_00271	1.3668	26	1.7149	28	1.2272	27	0.9415	15	3.0427	92	2.7358	30	2.7808	171	3.4642	69
272	Mgu_00272	38.0648	434	23.0928	226	39.5068	521	19.2676	184	29.4642	534	45.7951	301	79.5743	2933	47.7435	570
273	Mgu_00273	2.9554	5	0.6886	1	1.5331	3	4.2343	6	1.4874	4	2.0507	2	4.3882	24	1.129	2
274	Mgu_00274	1.7021	23	0.8622	10	2.0474	32	3.5342	40	3.771	81	0.8986	7	3.9145	171	0.9894	14
275	Mgu_00275	1.311	16	1.7183	18	0.3542	5	0.8805	9	3.763	73	0.2843	2	13.5604	535	1.4868	19
276	Mgu_00276	4.3088	20	0.753	3	3.9116	21	5.1444	20	5.828	43	1.8686	5	10.5963	159	5.9667	29
277	Mgu_00277	84.8101	959	17.7211	172	47.0988	616	43.5013	412	128.962	2318	12.426	81	276.927	10123	69.339	821
278	Mgu_00278	1.4827	7	1.9741	8	2.7469	15	23.5186	93	4.6638	35	11.3902	31	1.9656	30	9.7096	48
279	Mgu_00279	0.4174	3	0	0	0.1203	1	0.1661	1	0.7003	8	1.6896	7	0.0861	2	3.0564	23
280	Mgu_00280	1.4186	12	0.9641	7	1.3287	13	2.3994	17	1.3387	18	1.4355	7	0.6582	18	2.0322	18
281	Mgu_00281	3.6566	69	1.3583	22	2.6574	58	2.7839	44	1.4002	42	0.5516	6	2.6392	161	0.7591	15
282	Mgu_00282	30.66	401	32.2456	362	38.2081	578	35.6927	391	26.407	549	26.9241	203	31.2433	1321	36.4362	499
283	Mgu_00283	2.754	18	6.5953	37	1.9842	15	1.4614	8	29.4536	306	28.9296	109	20.2093	427	23.2327	159
284	Mgu_00284	0.1414	1	0.3295	2	0	0	0	0	0.2669	3	0.4907	2	0.1312	3	0.6753	5
285	Mgu_00285	5.8289	59	8.6324	75	14.4353	169	9.5543	81	2.7969	45	2.2279	13	4.523	148	2.5475	27
286	Mgu_00286	33.0912	89	22.9579	53	21.8591	68	14.2052	32	22.2211	95	33.5385	52	14.0317	122	37.2836	105
287	Mgu_00287	10.3935	117	10.4528	101	8.9091	116	4.9848	47	3.9678	71	4.0065	26	2.006	73	4.4963	53
288	Mgu_00288	49.8587	850	31.5034	461	7.0999	140	5.1824	74	18.7089	507	31.8482	313	2.1048	116	11.7078	209
289	Mgu_00289	583.821	14841	498.815	10884	254.401	7480	121.926	2596	149.6	6045	238.974	3502	39.2318	3224	103.313	2750
290	Mgu_00290	3.4113	11	6.1421	17	7.5074	28	4.8134	13	143.591	736	34.9673	65	70.1253	731	14.8083	50
291	Mgu_00291	10.6895	214	6.7505	116	11.6602	270	8.2896	139	9.6158	306	13.0839	151	6.7677	438	11.258	236
292	Mgu_00292	66.9275	1486	66.7957	1273	9.8905	254	9.6253	179	39.639	1399	62.8145	804	3.4691	249	32.7323	761
293	Mgu_00293	8.2172	149	7.5815	118	7.8196	164	4.6091	70	13.6001	392	11.2886	118	17.1618	1006	18.539	352
294	Mgu_00294	3.6034	13	11.6252	36	18.4525	77	14.5611	44	786.083	4508	179.827	374	310.299	3619	55.0597	208
295	Mgu_00295	6.0234	215	3.6882	113	5.5225	228	6.188	185	8.3189	472	5.2	107	11.1534	1287	4.5751	171
296	Mgu_00296	0.8918	10	1.7662	17	1.1565	15	0.8518	8	3.5905	64	6.033	39	3.1999	116	4.6841	55
297	Mgu_00297	5.8024	80	3.8869	46	4.4522	71	6.841	79	3.6959	81	4.1519	33	8.4359	376	12.9528	187
298	Mgu_00298	6.9055	68	7.0986	60	9.3945	107	6.911	57	4.2165	66	3.1709	18	3.5183	112	2.1336	22
299	Mgu_00299	0.6225	11	0.3956	6	0.3914	8	18.0406	267	0.5696	16	0.0982	1	0.2451	14	0.8107	15
300	Mgu_00300	6.3523	168	3.5241	80	4.1517	127	3.9727	88	13.1067	551	10.1665	155	6.6786	571	7.222	200
301	Mgu_00301	1.8764	35	36.7871	589	56.7319	1224	0.7041	11	3.8448	114	9.2996	100	19.3694	1168	2.7135	53
302	Mgu_00302	345.733	3352	350.276	2915	111.646	1252	113.908	925	174.221	2685	208.44	1165	6.1258	192	109.139	1108
303	Mgu_00303	31.9424	309	53.1108	441	37.0901	415	18.1427	147	17.8839	275	21.1597	118	36.2618	1134	17.9674	182
304	Mgu_00304	22.4274	317	22.172	269	59.6993	976	65.0407	770	28.7967	647	19.268	157	23.395	1069	21.7561	322
305	Mgu_00305	0	0	0	0	0	0	0	0	0.5001	2	0.6895	1	0.1229	1	5.6935	15
306	Mgu_00306	36.782	217	14.6131	74	42.4985	290	16.9993	84	49.798	467	6.1747	21	103.397	1972	63.4552	392
307	Mgu_00307	15.9829	104	5.7294	32	6.3777	48	2.0183	11	30.1646	312	26.6588	100	0.7131	15	11.8881	81
308	Mgu_00308	0.1794	1	0	0	2.0163	13	0.2142	1	0	0	0	0	2.3307	42	0	0
309	Mgu_00309	6.217	117	7.3048	118	7.0288	153	4.4408	70	6.9865	209	5.807	63	13.8563	843	10.1998	201
310	Mgu_00310	5.5326	15	0	0	7.3344	23	9.688	22	4.4087	19	0	0	1.0268	9	3.8747	11
311	Mgu_00311	0.2195	2	0.1279	1	0.1898	2	0.3932	3	0.0691	1	0	0	0.0679	2	0.9435	9
312	Mgu_00312	0	0	0	0	0	0	0	0	0	0	0	0	0	0	0.1064	1
313	Mgu_00313	0	0	0	0	0	0	0	0	0	0	0	0	0	0	0	0
314	Mgu_00314	397.784	3408	502.046	3692	23.8155	236	21.4607	154	170.649	2324	484.516	2393	2.1663	60	754.197	6766
315	Mgu_00315	0	0	0	0	8.1653	93	0	0	0.7027	11	0.1762	1	0.911	29	0.2909	3
316	Mgu_00316	0	0	0	0	0	0	0	0	0	0	0	0	0	0	1.0739	2
317	Mgu_00317	3.9693	39	1.66	14	19.7104	224	4.496	37	2.0489	32	1.0593	6	8.0911	257	0.5832	6
318	Mgu_00318	15.2658	149	10.2651	86	21.7019	245	32.4156	265	20.8832	324	19.1944	108	23.1356	730	23.5806	241
319	Mgu_00319	5.7522	22	1.5231	5	13.1111	58	2.4973	8	0.4935	3	0	0	12.7789	158	5.9928	24
320	Mgu_00320	2.0453	16	1.936	13	4.8629	44	2.5946	17	2.5734	32	2.4392	11	2.768	70	1.7091	14
321	Mgu_00321	30.3161	569	43.8849	707	36.6208	795	21.946	345	23.4627	700	14.2331	154	28.7431	1744	21.2179	417
322	Mgu_00322	3.1672	79	11.63	249	1.0398	30	3.0634	64	2.9257	116	31.5733	454	8.495	685	64.1308	1675
323	Mgu_00323	0.5574	7	0.5566	6	0.6196	9	0.7606	8	2.7051	54	0.9669	7	1.6503	67	1.5969	21
324	Mgu_00324	6.1856	183	4.6467	118	5.3187	182	4.3584	108	6.1454	289	6.5084	111	11.104	1062	6.0041	186
325	Mgu_00325	4.4617	56	5.2908	57	7.4394	108	6.088	64	9.0221	180	9.3982	68	12.0518	489	9.7394	128
326	Mgu_00326	168.808	1860	118.634	1122	102.084	1301	153	1412	402.464	7049	710.343	4512	127.822	4553	301.45	3478
327	Mgu_00327	37.235	431	30.5972	304	63.4136	849	33.7286	327	22.3919	412	21.5802	144	34.8481	1304	28.5467	346
328	Mgu_00328	11.652	162	13.4911	161	9.0168	145	10.3049	120	4.1176	91	4.9907	40	4.6723	210	7.4185	108
329	Mgu_00329	4.247	37	10.2968	77	4.6642	47	2.1927	16	1.4442	20	2.1902	11	3.6927	104	1.2058	11
330	Mgu_00330	5.9074	58	7.5942	64	9.0699	103	3.6481	30	4.2289	66	2.4735	14	3.2766	104	2.0426	21
331	Mgu_00331	76.3943	285	60.2709	193	76.9404	332	35.2034	110	67.2835	399	72.0719	155	14.8421	179	48.1259	188
332	Mgu_00332	0	0	0	0	0	0	0	0	0.1194	1	0.3291	1	0.1761	3	0.906	5
333	Mgu_00333	0	0	0	0	0	0	0	0	10.4588	97	6.5408	22	6.8393	129	5.4015	33
334	Mgu_00334	45.9224	252	65.8143	310	75.9401	482	30.4598	140	41.2711	360	49.3136	156	20.4624	363	41.0716	236
335	Mgu_00335	0	0	0	0	0	0	0	0	0	0	0	0	0.0797	1	0.492	2
336	Mgu_00336	0.1072	1	0	0	0.0927	1	1.9202	15	1.1467	17	0.186	1	1.9237	58	0.1024	1
337	Mgu_00337	6.5864	16	1.9183	4	36.3017	102	7.8636	16	13.4663	52	0	0	21.0105	165	3.9313	10
338	Mgu_00338	1.7464	5	0	0	0	0	1.668	4	2.1973	10	2.4235	4	4.4298	41	1.3342	4
339	Mgu_00339	14.0042	154	11.7596	111	18.3972	234	14.8742	137	17.2196	301	17.6674	112	16.3152	580	19.4531	224
340	Mgu_00340	0	0	0.2232	1	1.9875	12	0.9149	4	0.3616	3	0.6646	2	0	0	2.1954	12
341	Mgu_00341	0	0	0	0	0	0	0	0	0.3353	2	0.4623	1	0	0	3.8176	15
342	Mgu_00342	0	0	0	0	0	0	0	0	0	0	0	0	0	0	0	0
343	Mgu_00343	0	0	0	0	0	0	0	0	0	0	0	0	0	0	0	0
344	Mgu_00344	30.9947	160	58.678	260	57.2788	342	41.1683	178	18.0363	148	15.7937	47	24.2089	404	16.65	90
345	Mgu_00345	3.8068	42	6.1245	58	6.8959	88	4.4368	41	3.8774	68	8.4903	54	11.1028	396	14.8017	171
346	Mgu_00346	27.9857	156	15.466	74	61.8849	399	63.3985	296	14.5586	129	5.6015	18	26.6921	481	41.6316	243
347	Mgu_00347	1.9901	6	8.5013	22	0.5735	2	0	0	2.9213	14	13.2335	23	2.1546	21	2.2173	7
348	Mgu_00348	0	0	0	0	0	0	0.3377	1	0.1779	1	2.4533	5	0.0875	1	4.0519	15
349	Mgu_00349	0	0	0	0	0	0	0	0	0	0	0.5193	1	0	0	3.7168	13
350	Mgu_00350	6.046	122	2.2517	39	11.3112	264	6.2717	106	8.1682	262	7.1351	83	8.9679	585	6.4365	136
351	Mgu_00351	127.754	992	114.028	760	255.309	2293	259.543	1688	103.055	1272	89.3592	400	121.463	3049	114.749	933
352	Mgu_00352	1.7778	25	1.077	13	2.5208	41	0.5943	7	1.8342	41	2.9606	24	1.5398	70	2.5128	37
353	Mgu_00353	2.7783	37	1.7496	20	1.7528	27	8.8754	99	8.4084	178	2.8656	22	1.9743	85	2.2947	32
354	Mgu_00354	0.8612	15	0.3345	5	1.7374	35	1.6452	24	3.0341	84	1.494	15	1.2432	70	0.9321	17
355	Mgu_00355	0.728	6	0.424	3	0	0	1.8831	13	103.729	1359	98.9183	470	13.4736	359	73.6925	636
356	Mgu_00356	0	0	1.6962	6	0	0	0.5794	2	0.458	3	8.8395	21	0.4504	6	7.4156	32
357	Mgu_00357	0.534	2	2.7997	9	0	0	0	0	0.168	1	6.0214	13	0	0	0.51	2
358	Mgu_00358	0	0	0	0	0	0	0	0	0	0	0	0	0	0	0	0
359	Mgu_00359	6.549	50	2.4415	16	3.1707	28	5.786	37	10.8766	132	13.6324	60	16.7332	413	11.8831	95
360	Mgu_00360	57.7603	223	70.9131	235	129.883	580	30.6151	99	10.4285	64	12.5806	28	37.497	468	18.0573	73
361	Mgu_00361	0.3535	4	0.103	1	14.2887	187	0.1055	1	0	0	0	0	0.164	6	0	0
362	Mgu_00362	15.8405	559	8.6825	263	9.4323	385	10.7249	317	33.782	1895	45.3217	922	43.0656	4913	51.9593	1920
363	Mgu_00363	32.9297	729	18.0505	343	39.1317	1002	9.1143	169	11.651	410	2.5858	33	22.8038	1632	5.9531	138
364	Mgu_00364	2243.54	10365	3552.62	14088	1287.71	6881	618.936	2395	2830.04	20783	3359.39	8947	231.267	3454	2801.6	13553
365	Mgu_00365	26.6084	964	34.0221	1058	2.625	110	5.3716	163	53.0831	3057	104.14	2175	2.8518	334	50.7695	1926
366	Mgu_00366	10.7305	127	3.3468	34	32.8723	450	3.4298	34	2.073	39	2.1985	15	52.2987	2001	0.9683	12
367	Mgu_00367	19.5201	140	29.0765	179	11.3314	94	6.1593	37	49.9975	570	14.5119	60	218.454	5065	70.4393	529
368	Mgu_00368	11.134	168	4.6326	60	16.2155	283	15.7461	199	1.2925	31	0	0	4.8587	237	4.3671	69
369	Mgu_00369	4.0422	23	7.371	36	11.8518	78	17.4159	83	13.0464	118	7.9265	26	6.0889	112	4.5317	27
370	Mgu_00370	1.4572	12	0.1415	1	1.2599	12	4.4945	31	3.9725	52	3.1597	15	6.9493	185	1.8555	16
371	Mgu_00371	11.6982	119	8.3604	73	18.273	215	17.1356	146	9.1528	148	7.1621	42	22.4112	737	7.4166	79
372	Mgu_00372	9.7001	139	4.309	53	19.4276	322	9.0816	109	11.4583	261	5.6896	47	98.069	4543	29.8569	448
373	Mgu_00373	8.1205	92	5.0388	49	13.5074	177	19.9175	189	17.436	314	12.5553	82	21.4062	784	18.0391	214
374	Mgu_00374	0.139	1	1.2956	8	0.4807	4	16.2646	98	0	0	0.2411	1	0	0	0.2655	2
375	Mgu_00375	34.4888	481	16.3728	196	24.3627	393	5.6501	66	24.1778	536	3.607	29	27.4809	1239	7.053	103
376	Mgu_00376	7.3483	62	7.7325	56	5.5334	54	6.2262	44	40.636	545	61.473	299	13.4918	368	41.6532	368
377	Mgu_00377	12.219	97	14.9692	102	35.5043	326	8.1214	54	27.3402	345	33.2143	152	64.8011	1663	24.4211	203
378	Mgu_00378	9.9755	104	5.5873	50	14.8441	179	8.5889	75	10.0771	167	4.9916	30	21.4816	724	5.0381	55
379	Mgu_00379	220.824	1571	429.867	2625	886.414	7294	1816.49	10824	405.885	4590	222.13	911	205.925	4736	288.478	2149
380	Mgu_00380	0.7021	9	0.3635	4	0.3372	5	0.0931	1	2.3066	47	1.4886	11	2.4614	102	3.278	44
381	Mgu_00381	5.107	36	3.1401	19	37.1624	303	8.8072	52	9.1029	102	8.1207	33	71.2207	1623	65.9774	487
382	Mgu_00382	0.3659	1	0.8526	2	7.5925	24	3.9318	9	2.0717	9	3.1737	5	41.54	367	21.6656	62
383	Mgu_00383	1.5368	2	8.0569	9	12.6225	19	33.9446	37	3.3838	7	2.6659	2	6.6555	28	8.806	12
384	Mgu_00384	0	0	0	0	0.053	1	0	0	0	0	0.2127	2	0.019	1	0.3513	6
385	Mgu_00385	148.446	1304	181.828	1371	121.452	1234	94.3245	694	301.431	4209	352.687	1786	148.568	4219	272.117	2503
386	Mgu_00386	0.2946	2	0.1716	1	0.1274	1	0	0	1.2047	13	0.2555	1	0.1367	3	5.6269	40
387	Mgu_00387	13.0268	204	4.5381	61	7.3428	133	6.9378	91	15.8681	395	22.8188	206	27.1802	1376	22.198	364
388	Mgu_00388	115.611	937	150.358	1046	200.761	1882	174.269	1183	75.991	979	89.4653	418	130.111	3409	87.6675	744
389	Mgu_00389	113.582	868	141.473	928	71.5003	632	63.2734	405	31.6935	385	163.434	720	18.9841	469	492.246	3939
390	Mgu_00390	5.5519	23	1.9685	7	18.3651	88	6.6285	23	9.5669	63	4.1873	10	30.1661	404	9.682	42
391	Mgu_00391	661.274	3667	69.9599	333	1115.84	7157	327.042	1519	4168.81	36747	539.607	1725	4926.87	88323	1727.34	10030
392	Mgu_00392	8.1479	81	5.6252	48	10.2623	118	12.6104	105	1.4555	23	4.3624	25	3.6095	116	6.6285	69
393	Mgu_00393	21.7915	314	8.8129	109	15.6603	261	2.6515	32	16.8962	387	0.3612	3	4.315	201	11.002	166
394	Mgu_00394	0.3033	1	5.654	16	0	0	0	0	0	0	0.5262	1	0.0938	1	0.869	3
395	Mgu_00395	9.2919	131	3.8839	47	16.1896	264	3.5568	42	3.6144	81	3.3221	27	2.0405	93	3.5901	53
396	Mgu_00396	0	0	0	0	0	0	0	0	0	0	0	0	0	0	0	0
397	Mgu_00397	21.2186	81	8.8504	29	16.0802	71	16.5761	53	216.544	1314	268.103	590	51.0504	630	44.0301	176
398	Mgu_00398	10.3198	144	6.3454	76	19.5173	315	4.4493	52	2.4797	55	1.9891	16	1.8178	82	3.2851	48
399	Mgu_00399	0	0	0.7067	2	0	0	0	0	0.3816	2	2.6308	5	0.1877	2	1.738	6
400	Mgu_00400	0	0	0	0	0	0	0	0	0	0	0	0	0	0	0	0
401	Mgu_00401	19.8435	403	9.4079	164	11.8773	279	1.9988	34	13.6297	440	0.3417	4	3.686	242	6.8655	146
402	Mgu_00402	143.519	965	151.263	873	39.4749	307	19.3546	109	145.303	1553	202.779	786	24.6129	535	135.641	955
403	Mgu_00403	1.4559	11	0.6168	4	1.6021	14	0.158	1	8.4099	101	1.3776	6	13.0198	318	2.2752	18
404	Mgu_00404	0	0	0	0	0	0	0	0	0	0	0	0	0.1698	1	0	0
405	Mgu_00405	181.49	2438	159.925	1844	278.36	4325	146.294	1646	341.45	7291	400.055	3098	100.515	4365	81.7567	1150
406	Mgu_00406	0.5452	7	0.1815	2	1.0773	16	0.7439	8	1.5678	32	0.2702	2	0.5782	24	0.4463	6
407	Mgu_00407	4.7694	72	1.4663	19	1.6609	29	4.9035	62	35.3387	848	34.4726	300	15.1633	740	26.3169	416
408	Mgu_00408	0	0	0	0	0.6952	3	0	0	0	0	0	0	0	0	0	0
409	Mgu_00409	0	0	0	0	0	0	0	0	0	0	0	0	0	0	0	0
410	Mgu_00410	0.4349	1	0.5067	1	0	0	0	0	0	0	0	0	0	0	0	0
411	Mgu_00411	0	0	0	0	0	0	0	0	0	0	0	0	0.0509	1	0	0
412	Mgu_00412	38.5159	763	33.404	568	31.9467	732	6.5693	109	6.129	193	30.2101	345	15.3183	981	6.0742	126
413	Mgu_00413	9.1621	83	10.5454	82	10.498	110	13.1792	100	15.6943	226	13.0209	68	7.478	219	15.8129	150
414	Mgu_00414	4.1787	60	2.5153	31	3.4321	57	5.7373	69	3.8556	88	2.4162	20	5.1704	240	3.126	47
415	Mgu_00415	2.8113	20	28.9853	177	0.4861	4	98.6787	588	22.8144	258	50.2292	206	8.3048	191	264.583	1971
416	Mgu_00416	17.7695	333	12.1849	196	16.8854	366	20.5783	323	8.3589	249	7.1275	77	15.4502	936	7.5422	148
417	Mgu_00417	10.3514	105	7.006	61	8.5233	100	8.3568	71	6.6361	107	4.7883	28	8.6302	283	8.0968	86
418	Mgu_00418	0	0	0.1905	1	0	0	0	0	0.1029	1	0.2836	1	0	0	0	0
419	Mgu_00419	0	0	7.267	23	0	0	19.104	59	0	0	6.1159	13	0.6711	8	21.2381	82
420	Mgu_00420	25.0984	92	23.5193	74	27.8317	118	37.4569	115	8.0663	47	10.8844	23	12.4051	147	16.6741	64
421	Mgu_00421	23.407	308	11.4214	129	23.2594	354	25.9499	286	21.323	446	16.8742	128	32.0653	1364	18.2894	252
422	Mgu_00422	9.5272	56	11.2976	57	11.4728	78	13.609	67	6.3146	59	5.017	17	8.8938	169	10.3983	64
423	Mgu_00423	0	0	0	0	0	0	0	0	0.1921	1	0.5296	1	0.2833	3	1.458	5
424	Mgu_00424	33.1065	298	62.5141	483	24.3967	254	20.5591	155	13.8382	198	28.7145	149	23.506	684	54.6398	515
425	Mgu_00425	13.9774	134	10.3294	85	13.8881	154	13.6991	110	10.3025	157	11.2184	62	9.1636	284	11.0573	111
426	Mgu_00426	17.4499	258	15.7593	200	13.1569	225	10.4169	129	45.4426	1068	23.817	203	21.9679	1050	35.7839	554
427	Mgu_00427	244.482	2738	188.706	1814	661.523	8569	183.792	1724	64.7122	1152	173.016	1117	335.182	12135	218.985	2568
428	Mgu_00428	101.43	1089	18.1213	167	18.9238	235	28.8015	259	25.9575	443	0.3231	2	10.8331	376	0.0889	1
429	Mgu_00429	0.3475	2	0	0	6.3096	42	0.8298	4	2.5142	23	0	0	3.1713	59	0	0
430	Mgu_00430	4.6674	82	0.0663	1	9.8914	201	4.2133	62	3.2227	90	0.6912	7	18.8923	1073	3.4789	64
431	Mgu_00431	1.9027	13	0.8526	5	2.0247	16	0.3495	2	8.287	90	9.648	38	165.798	3662	23.4827	168
432	Mgu_00432	12.8375	155	3.1842	33	20.3361	284	15.327	155	25.8955	497	12.0683	84	68.4818	2673	15.5028	196
433	Mgu_00433	21.1832	119	17.4204	84	27.2407	177	15.3022	72	5.4873	49	4.9406	16	6.5527	119	8.33	49
434	Mgu_00434	1.4636	6	0.2842	1	6.538	31	1.4562	5	3.6831	24	0.4232	1	7.6968	102	0	0
435	Mgu_00435	3.1152	15	0.7259	3	8.0799	45	1.7357	7	4.9647	38	0.3603	1	5.7175	89	0.9917	5
436	Mgu_00436	8.2918	166	14.4903	249	9.4577	219	4.6517	78	38.7144	1232	28.4207	328	33.7151	2182	21.9435	460
437	Mgu_00437	1.3342	9	9.3264	54	0	0	0	0	0	0	22.1157	86	0.0917	2	6.6541	47
438	Mgu_00438	0	0	0	0	0	0	0	0	0	0	0	0	1.0342	19	0	0
439	Mgu_00439	8.4901	79	14.023	112	14.309	154	11.2913	88	6.6257	98	5.4063	29	2.3271	70	12.7267	124
440	Mgu_00440	10.588	79	9.3685	60	14.2525	123	4.8005	30	5.6491	67	9.2996	40	8.3331	201	6.6557	52
441	Mgu_00441	0	0	0	0	0	0	0	0	0.4908	11	0.123	1	0.2194	10	1.287	19
442	Mgu_00442	11.7094	197	8.0327	116	17.9861	350	21.2895	300	16.1911	433	15.7753	153	21.3098	1159	12.4314	219
443	Mgu_00443	29.434	113	18.2078	60	94.3594	419	44.7826	144	19.5001	119	13.5553	30	16.5984	206	19.9006	80
444	Mgu_00444	69.9091	2277	109.811	3070	223.795	8431	338.923	9246	31.4252	1627	29.3454	551	19.2034	2022	24.8054	846
445	Mgu_00445	13.2781	72	11.602	54	10.6827	67	8.3669	38	8.8173	76	1.2796	4	14.3187	251	9.1583	52
446	Mgu_00446	0.4714	5	0.5492	5	0.5706	7	1.8011	16	0.7711	13	0.6542	4	0.2042	7	0.5402	6
447	Mgu_00447	0	0	0	0	0	0	0	0	0	0	0	0	0	0	0	0
448	Mgu_00448	1.5673	12	2.7389	18	2.9359	26	107.596	690	0.3287	4	0.4531	2	0.606	15	2.6194	21
449	Mgu_00449	7.8715	63	9.6072	66	6.8055	63	10.1438	68	4.7948	61	2.8176	13	0.773	20	1.9092	16
450	Mgu_00450	8.5951	152	7.2466	110	5.72	117	4.0508	60	7.3282	206	5.7873	59	7.2941	417	7.3444	136
451	Mgu_00451	10.2187	254	6.9367	148	6.8869	198	6.3883	133	21.6141	854	18.075	259	22.0148	1769	21.2082	552
452	Mgu_00452	1.7182	6	0.6672	2	2.2282	9	54.0196	158	0	0	0	0	0.0886	1	0.2735	1
453	Mgu_00453	5.1927	33	2.9331	16	4.3534	32	1.3151	7	1.7818	18	0.273	1	2.6771	55	2.7049	18
454	Mgu_00454	0	0	0	0	0	0	0	0	0	0	0	0	1.0971	18	0.9408	5
455	Mgu_00455	2.0266	60	1.0625	27	2.5114	86	1.9357	48	1.2324	58	1.1718	20	2.2986	220	1.3548	42
456	Mgu_00456	0	0	0	0	0	0	0	0	0.1286	2	0	0	0	0	0.1953	2
457	Mgu_00457	128.119	842	110.439	623	339.145	2578	409.479	2254	70.8358	740	62.2919	236	235.341	5000	86.7524	597
458	Mgu_00458	0.9055	8	7.3844	56	0.0979	1	0.2703	2	4.1299	58	30.6293	156	1.4355	41	5.6209	52
459	Mgu_00459	2.6262	33	6.8609	74	1.1697	17	0.5701	6	4.4057	88	8.8352	64	0.9601	39	6.3081	83
460	Mgu_00460	2.5421	22	4.577	34	2.997	30	2.6212	19	0.7269	10	4.4097	22	0.4289	12	1.1035	10
461	Mgu_00461	5.6002	96	1.3592	20	9.5827	190	5.154	74	0.4404	12	0	0	4.8722	270	4.9583	89
462	Mgu_00462	0	0	0	0	0	0	0	0	0	0	0	0	0	0	0	0
463	Mgu_00463	0.337	5	1.4135	18	0.2331	4	0	0	2.2898	54	10.4063	89	121.933	5848	2.3817	37
464	Mgu_00464	15.5042	114	13.4678	85	7.055	60	11.5287	71	17.1117	200	1.8874	8	10.8961	259	4.9355	38
465	Mgu_00465	0.3317	1	0.3864	1	0	0	0	0	1.4607	7	5.1783	9	54.4817	531	0.6335	2
466	Mgu_00466	0.9409	2	4.9328	9	1.627	4	0	0	2.3677	8	10.6091	13	147.565	1014	4.9422	11
467	Mgu_00467	7.9263	120	7.3105	95	4.1688	73	4.8105	61	14.336	345	21.6555	189	9.3375	457	11.9222	189
468	Mgu_00468	7.2416	30	9.5615	34	16.4869	79	22.4792	78	18.2227	120	17.1677	41	14.1124	189	20.5167	89
469	Mgu_00469	0.9672	6	0.3756	2	0.8362	6	1.5397	8	12.981	128	13.9819	50	20.1958	405	18.6281	121
470	Mgu_00470	3.4123	15	5.3006	20	7.6706	39	4.3457	16	2.7192	19	3.157	8	12.3148	175	8.0384	37
471	Mgu_00471	31.6458	580	22.8201	359	26.6524	565	70.2235	1078	44.2446	1289	37.7641	399	27.5107	1630	35.172	675
472	Mgu_00472	0.2681	1	0	0	3.4762	15	0	0	0.3373	2	0	0	0.2488	3	0.256	1
473	Mgu_00473	10.4751	49	12.7018	51	5.1751	28	6.8913	27	55.9467	416	46.3542	125	3.4387	52	48.1813	236
474	Mgu_00474	2.9586	60	2.5277	44	1.9611	46	1.1774	20	2.9159	94	2.6516	31	2.3947	157	2.1662	46
475	Mgu_00475	0.5269	2	0	0	0	0	0.3145	1	14.2536	86	24.2215	53	6.6011	81	8.5544	34
476	Mgu_00476	0	0	0	0	0	0	0	0	0	0	0	0	0	0	0	0
477	Mgu_00477	0.4207	5	0.196	2	0	0	0.1004	1	0.7939	15	3.5026	24	0	0	0.5624	7
478	Mgu_00478	0	0	0	0	0	0	0	0	0	0	0	0	0	0	0	0
479	Mgu_00479	0	0	0.6672	2	0	0	0	0	0	0	0	0	0.6201	7	1.9144	7
480	Mgu_00480	0	0	0	0	0	0	0	0	0	0	0	0	0	0	0	0
481	Mgu_00481	0.1992	2	0.6961	6	0.1722	2	0	0	1.2529	20	3.4547	20	0.154	5	2.948	31
482	Mgu_00482	3.6616	31	3.5778	26	2.7572	27	3.2435	23	4.3098	58	11.2691	55	0.7673	21	2.4816	22
483	Mgu_00483	0	0	1.1805	4	0	0	0	0	0	0	0.4394	1	0.0784	1	0	0
484	Mgu_00484	17.9506	458	30.4104	666	6.2688	185	1.591	34	8.3093	337	67.2401	989	0.7517	62	35.1093	938
485	Mgu_00485	3.9739	77	3.788	63	7.0946	159	1.7869	29	3.4091	105	3.4915	39	2.1871	137	3.253	66
486	Mgu_00486	0.7792	6	1.6643	11	0.1123	1	0	0	1.9609	24	0	0	6.5483	163	4.8371	39
487	Mgu_00487	3.2932	18	2.5578	12	4.1126	26	2.6212	12	1.2661	11	3.491	11	2.8297	50	1.5725	9
488	Mgu_00488	0	0	0	0	0	0	0	0	0	0	0	0	0.3424	20	0.0529	1
489	Mgu_00489	163.148	1038	260.752	1424	233.864	1721	186.153	992	131.311	1328	103.333	379	131.321	2701	105.672	704
490	Mgu_00490	9.1935	201	5.5951	105	7.7902	197	6.0069	110	8.1719	284	6.4267	81	6.9328	490	6.4647	148
491	Mgu_00491	382.409	1963	320.462	1412	434.032	2577	214.211	921	283.835	2316	251.081	743	85.1484	1413	227.158	1221
492	Mgu_00492	0.1252	2	0	0	4.3829	81	1.4944	20	0.2362	6	0.6514	6	0.0387	2	2.8092	47
493	Mgu_00493	57.657	549	68.1506	557	102.149	1125	500.298	3990	122.955	1861	65.0379	357	20.954	645	85.8537	856
494	Mgu_00494	25.148	114	4.883	19	0.1907	1	0	0	1.3878	10	6.1226	16	0.7506	11	22.3311	106
495	Mgu_00495	0.2182	4	0.5083	8	0.5658	12	15.5629	239	0.3088	9	0.1892	2	0.0506	3	0.8334	16
496	Mgu_00496	0	0	0	0	0	0	0	0	0	0	0.0984	1	0	0	0	0
497	Mgu_00497	20.2272	321	11.0852	151	15.908	292	10.7583	143	36.4702	920	16.6147	152	58.3203	2992	17.5719	292
498	Mgu_00498	71.3958	1148	25.2866	349	1.6668	31	0.594	8	4.069	104	12.2985	114	1.3659	71	35.7547	602
499	Mgu_00499	4.2524	76	1.2385	19	5.5631	115	9.2856	139	1.7952	51	1.7471	18	3.2539	188	1.7099	32
500	Mgu_00500	0.226	1	0	0	0	0	0	0	0	0	0.392	1	0.1398	2	0	0
501	Mgu_00501	1.5458	44	1.146	28	4.8902	161	5.9561	142	2.9616	134	1.097	18	3.9123	360	2.2144	66
502	Mgu_00502	0	0	0	0	0	0	0	0	0.2544	1	0.7015	1	0.2502	2	0.7725	2
503	Mgu_00503	1.04	6	0.2019	1	1.7982	12	1.0347	5	0.4362	4	0.3007	1	0.1608	3	0.9932	6
504	Mgu_00504	1.02	10	0.8318	7	1.3228	15	1.5832	13	1.7326	27	2.3002	13	0.631	20	4.5784	47
505	Mgu_00505	427.233	5214	296.026	3101	744.341	10507	1054.8	10782	122.994	2386	149.814	1054	174.385	6880	178.181	2277
506	Mgu_00506	49.3527	547	34.4772	328	17.5512	225	13.3574	124	35.5886	627	20.5028	131	53.7814	1927	15.165	176
507	Mgu_00507	35.7529	586	31.5596	444	52.3798	993	40.3552	554	43.4106	1131	43.181	408	54.543	2890	45.3314	778
508	Mgu_00508	0	0	0	0	0.2507	1	0	0	3.8308	21	4.527	9	7.3551	82	1.6615	6
509	Mgu_00509	216.855	3686	80.8778	1180	231.433	4550	311.728	4438	78.0195	2108	33.5759	329	176.6	9704	55.7915	993
510	Mgu_00510	0.3415	1	1.1936	3	0.2953	1	0	0	0.4297	2	1.1848	2	0.4226	4	1.3046	4
511	Mgu_00511	26.1916	381	22.1846	277	9.2123	155	5.0066	61	13.0606	302	21.1071	177	10.7388	505	35.583	542
512	Mgu_00512	0	0	0.1083	1	0	0	0	0	0	0	0	0	0.0288	1	0	0
513	Mgu_00513	0	0	0	0	0	0	0	0	0.4406	4	9.415	31	0	0	2.6752	16
514	Mgu_00514	2.7088	49	1.4813	23	1.9118	40	4.2901	65	5.3557	154	4.7948	50	7.3019	427	5.2266	99
515	Mgu_00515	0.3506	2	2.2465	11	0	0	0	0	0	0	1.5205	5	0.0542	1	1.6741	10
516	Mgu_00516	6.2788	35	30.305	145	4.0326	26	7.7106	36	7.9	70	21.7835	70	0.4994	9	19.5309	114
517	Mgu_00517	54.2014	270	30.8713	132	32.6291	188	46.7366	195	0.5052	4	1.0447	3	0.3726	6	0.3834	2
518	Mgu_00518	0.8124	4	0.7099	3	4.7411	27	0.97	4	1.2777	10	2.8186	8	8.7958	140	19.0086	98
519	Mgu_00519	0	0	0	0	0	0	0	0	0	0	0	0	0	0	0	0
520	Mgu_00520	0	0	0.0933	1	0.0692	1	0.1912	2	0.4535	9	0.6946	5	7.0854	286	0.2295	3
521	Mgu_00521	22.7011	237	21.7604	195	20.372	246	22.5289	197	49.2914	818	64.4686	388	42.5481	1436	52.0495	569
522	Mgu_00522	0	0	0	0	38.4371	162	0	0	0	0	0	0	0.0849	1	0	0
523	Mgu_00523	0.4705	3	0.1827	1	23.4554	173	0	0	0.296	3	0	0	20.4709	422	0	0
524	Mgu_00524	29.9738	428	21.2948	261	44.0788	728	88.8807	1063	30.5758	694	22.4744	185	23.0715	1065	29.4946	441
525	Mgu_00525	0.9999	3	0.7766	2	4.0341	14	2.7854	7	6.4998	31	4.047	7	3.6084	35	5.4109	17
526	Mgu_00526	9.6655	100	32.4305	288	39.6935	475	41.3128	358	3.77	62	6.8743	41	5.023	168	10.3383	112
527	Mgu_00527	4.7476	105	2.0544	39	1.4855	38	3.347	62	0.9387	33	0.6275	8	5.0911	364	0.3023	7
528	Mgu_00528	0	0	0	0	0	0	0	0	3.8039	8	17.0442	13	0.7014	3	12.2707	17
529	Mgu_00529	12.9401	151	13.7777	138	12.4472	168	1.944	19	23.3976	434	14.7169	99	49.2797	1859	15.9589	195
530	Mgu_00530	0.1727	1	0.2012	1	1.4929	10	0	0	0.1086	1	0.2995	1	0.4807	9	2.6385	16
531	Mgu_00531	0.6381	4	0.3717	2	0	0	0.1905	1	1.9069	19	0	0	0.5428	11	0	0
532	Mgu_00532	0	0	0	0	0	0	0	0	0	0	0	0	0	0	0.2584	5
533	Mgu_00533	0	0	0	0	0	0	0	0	0	0	0	0	0	0	0	0
534	Mgu_00534	0	0	0	0	0	0	0	0	0	0	0	0	0	0	0	0
535	Mgu_00535	0.1872	1	2.8346	13	0.8091	5	0.2235	1	1.6484	14	7.792	24	1.9106	33	6.0772	34
536	Mgu_00536	42.3809	607	23.6706	291	26.3793	437	18.5892	223	40.366	919	32.7012	270	16.8894	782	19.0701	286
537	Mgu_00537	0	0	0	0	0	0	0	0	0	0	0	0	0.5017	7	0.6638	3
538	Mgu_00538	4.5157	27	9.3527	48	11.134	77	2.7955	14	0	0	0	0	0.3621	7	0	0
539	Mgu_00539	1.0462	10	2.3159	19	0.3618	4	1.499	12	3.291	50	2.3594	13	0.4207	13	1.0991	11
540	Mgu_00540	8.0288	66	4.8186	34	5.5742	53	5.8095	40	17.372	227	17.9367	85	18.9278	503	21.6084	186
541	Mgu_00541	0.1874	4	0.0546	1	0.2836	7	0.951	17	2.8592	97	2.6009	32	0.7102	49	2.0136	45
542	Mgu_00542	0	0	0	0	0	0	0	0	0	0	0.9062	4	0	0	0	0
543	Mgu_00543	1.1736	7	0.3906	2	0	0	0	0	2.3204	22	4.944	17	0.8816	17	5.7639	36
544	Mgu_00544	0	0	0	0	0	0	0	0	0.2	1	0.5516	1	1.4753	15	0	0
545	Mgu_00545	0	0	0	0	0	0	0	0	0	0	0	0	0	0	0	0
546	Mgu_00546	0	0	0	0	0	0	0	0	0.0296	1	0.5707	7	0	0	0.0898	2
547	Mgu_00547	0	0	0	0	0	0	0	0	0	0	0	0	0.0882	3	0.0908	1
548	Mgu_00548	2.5148	6	1.9532	4	0.7247	2	2.0016	4	0	0	0	0	0	0	0	0
549	Mgu_00549	0	0	0	0	0	0	0	0	6.7677	21	4.4431	5	7.7647	49	9.7845	20
550	Mgu_00550	30.4176	106	24.7392	74	15.1338	61	26.3806	77	12.4562	69	16.4267	33	10.8294	122	23.842	87
551	Mgu_00551	45.4884	812	50.3192	771	31.7239	655	15.1826	227	7.0132	199	8.5516	88	14.0884	813	7.6504	143
552	Mgu_00552	0	0	0	0	0	0	0	0	0	0	0	0	0	0	0	0
553	Mgu_00553	0	0	0	0	0	0	0	0	0	0	0	0	0.0073	1	0	0
554	Mgu_00554	9.1018	107	14.7661	149	0.6619	9	1.8281	18	4.9768	93	26.2654	178	0.2105	8	4.3055	53
555	Mgu_00555	0	0	0	0	0	0	0	0	0	0	0	0	0	0	0	0
556	Mgu_00556	24.608	87	91.279	277	0.9782	4	4.0524	12	3.025	17	33.3644	68	0.4375	5	3.7817	14
557	Mgu_00557	5.6106	46	5.9681	42	0	0	1.3106	9	3.7598	49	26.4473	125	0.3773	10	3.4945	30
558	Mgu_00558	0.3941	1	0	0	0	0	0	0	0	0	0	0	0.1219	1	0	0
559	Mgu_00559	0	0	0	0	0	0	0	0	0	0	0	0	0	0	0	0
560	Mgu_00560	0	0	0	0	0	0	0	0	0	0	0	0	0	0	0	0
561	Mgu_00561	0	0	0	0	0	0	0	0	0	0	0	0	0.2743	2	0.4234	1
562	Mgu_00562	101.788	1424	62.8733	755	72.5526	1174	96.948	1136	198.444	4413	124.119	1001	118.671	5367	106.014	1553
563	Mgu_00563	26.0952	283	28.8976	269	19.6912	247	10.5687	96	19.3749	334	33.91	212	13.0067	456	32.8465	373
564	Mgu_00564	5.328	25	3.7243	15	16.2145	88	30.0247	118	7.374	55	4.4363	12	10.0865	153	43.3517	213
565	Mgu_00565	0	0	0	0	0	0	0	0	0.5274	2	0	0	1.0372	8	2.4016	6
566	Mgu_00566	0	0	0	0	0	0	0	0	0	0	0	0	0.4517	14	0.0996	1
567	Mgu_00567	11.6483	159	17.0698	200	41.423	654	29.1262	333	15.7158	341	12.9623	102	17.2908	763	13.7128	196
568	Mgu_00568	110.417	942	183.944	1347	81.8833	808	34.4266	246	195.19	2647	260.873	1283	105.911	2921	197.24	1762
569	Mgu_00569	3.1333	21	3.1289	18	0.387	3	0	0	1.8773	20	3.6235	14	1.4769	32	10.9719	77
570	Mgu_00570	1.1065	15	0.4297	5	1.2755	20	3.699	42	1.9955	43	1.6635	13	4.404	193	1.6203	23
571	Mgu_00571	10.729	83	16.2645	108	13.7463	123	12.8096	83	9.3519	115	9.4178	42	9.1968	230	12.2214	99
572	Mgu_00572	0.1482	2	0.1727	2	0.3845	6	0.9735	11	0.7927	17	0.6429	5	0.1146	5	0.1416	2
573	Mgu_00573	0	0	2.4141	8	0	0	0	0	0	0	0	0	0	0	0	0
574	Mgu_00574	0	0	0	0	0	0	0	0	1.5725	9	0	0	0	0	0.7957	3
575	Mgu_00575	5.9164	119	12.0478	208	11.6057	270	6.8262	115	9.7585	312	4.4847	52	3.5372	230	5.0804	107
576	Mgu_00576	15.9522	173	24.4931	228	1.435	18	1.211	11	22.4494	387	50.3852	315	0.656	23	50.0182	568
577	Mgu_00577	26.8097	264	23.0705	195	13.1698	150	16.7318	138	28.5572	447	26.424	150	6.0628	193	21.4332	221
578	Mgu_00578	51.7888	574	100.383	955	68.0206	872	12.3879	115	81.7345	1440	103.453	661	293.607	10520	80.5639	935
579	Mgu_00579	0	0	0.1539	1	0	0	0	0	0	0	0	0	0	0	0	0
580	Mgu_00580	0	0	0	0	0	0	0	0	0	0	0	0	0	0	0	0
581	Mgu_00581	1.9563	20	0	0	5.9199	70	0.9343	8	3.4461	56	0	0	0.3934	13	0	0
582	Mgu_00582	2.5431	31	1.1469	12	0.7802	11	0.7836	8	9.2381	179	8.5384	60	6.7502	266	3.8389	49
583	Mgu_00583	17.0374	406	18.529	379	20.5713	567	15.8322	316	15.4174	584	15.8691	218	21.782	1678	14.6678	366
584	Mgu_00584	0.9256	16	0.6739	10	1.2503	25	1.1741	17	2.693	74	1.0035	10	1.4673	82	1.3259	24
585	Mgu_00585	0	0	0	0	0	0	0	0	0	0	0	0	0.1398	1	0	0
586	Mgu_00586	8.5681	42	29.7085	125	0.3527	2	0.7307	3	20.9191	163	45.2964	128	0.5048	8	40.7181	209
587	Mgu_00587	39.8795	205	14.5048	64	0.6728	4	4.8774	21	32.4311	265	78.9642	234	0.7823	13	84.7162	456
588	Mgu_00588	0	0	0	0	0	0	0	0	0	0	0	0	0	0	0	0
589	Mgu_00589	27.6278	158	35.4465	174	42.7835	283	11.4823	55	0.33	3	0	0	0.1082	2	0	0
590	Mgu_00590	114.439	1160	68.3863	595	217.841	2554	107.656	914	49.2785	794	33.2	194	96.2207	3153	67.7411	719
591	Mgu_00591	0	0	0	0	0	0	0	0	0	0	0	0	0	0	0	0
592	Mgu_00592	51.7481	541	59.2848	532	35.395	428	104.152	912	41.0394	682	9.2919	56	618.076	20889	20.0054	219
593	Mgu_00593	6.3511	63	8.4563	72	11.0692	127	13.6008	113	47.8192	754	8.2192	47	158.542	5084	4.525	47
594	Mgu_00594	21.807	251	3.0365	30	23.0601	307	11.7213	113	9.0183	165	2.2606	15	118.68	4416	22.0704	266
595	Mgu_00595	2.4107	8	3.1596	9	6.2527	24	2.8782	8	0.5687	3	0.5227	1	1.7711	19	1.4389	5
596	Mgu_00596	0	0	0	0	0	0	0	0	0	0	0	0	0	0	0	0
597	Mgu_00597	0	0	0	0	0	0	0	0	0	0	0	0	0	0	0	0
598	Mgu_00598	10.0847	158	6.7668	91	31.4544	570	83.5205	1096	92.8355	2312	25.9084	234	38.7968	1965	27.0032	443
599	Mgu_00599	0.9605	6	0.5595	3	1.1072	8	4.0137	21	0.2014	2	0	0	2.575	52	2.599	17
600	Mgu_00600	78.5139	558	122.944	750	201.331	1655	57.2852	341	37.089	419	17.8178	73	63.59	1461	31.5781	235
601	Mgu_00601	26.097	240	76.2622	602	32.9039	350	15.5789	120	64.2338	939	79.4106	421	55.7686	1658	86.191	830
602	Mgu_00602	70.2363	911	93.6833	1043	62.324	935	24.3009	264	45.9802	948	67.1375	502	26.4008	1107	45.4291	617
603	Mgu_00603	9.8025	200	6.5095	114	9.9157	234	15.7997	270	13.8136	448	13.0082	153	29.049	1916	17.8804	382
604	Mgu_00604	28.2946	206	20.8024	130	61.0379	514	56.4119	344	95.9997	1111	73.6229	309	148.112	3486	101.265	772
605	Mgu_00605	5.7037	44	6.7959	45	5.6037	50	5.8811	38	10.5199	129	11.9178	53	9.0623	226	11.3892	92
606	Mgu_00606	0	0	0	0	0	0	0	0	0	0	0	0	0	0	0	0
607	Mgu_00607	0	0	0	0	0	0	0	0	9.1427	58	7.8238	18	17.052	220	6.2216	26
608	Mgu_00608	0	0	0	0	0	0	0	0	8.1575	45	4.9985	10	10.6071	119	11.8331	43
609	Mgu_00609	0.6471	4	0.7539	4	0.4196	3	0.5794	3	0.8142	8	1.9643	7	0.5004	10	1.3904	9
610	Mgu_00610	0	0	0	0	0	0	0	0	0	0	0	0	0	0	0	0
611	Mgu_00611	0	0	0	0	0	0	0	0	0.4265	1	5.8806	5	0.8389	4	0.6475	1
612	Mgu_00612	3.0332	15	2.5914	11	0.1748	1	0	0	1.5265	12	2.1046	6	0.3753	6	2.3174	12
613	Mgu_00613	0.4853	3	1.1308	6	0.1399	1	0.3863	2	0.7124	7	0.5612	2	0.6005	12	1.2359	8
614	Mgu_00614	0.3533	2	0	0	0	0	0	0	0.1111	1	0	0	0.0546	1	0.1687	1
615	Mgu_00615	5.4241	10	1.8958	3	7.0342	15	12.9518	20	29.3456	86	10.3499	11	450.837	2687	20.7201	40
616	Mgu_00616	12.7739	151	5.0263	51	5.5586	76	39.4912	391	7.0249	132	2.0544	14	116.396	4448	5.4129	67
617	Mgu_00617	2.2166	5	1.5494	3	8.0488	21	6.8807	13	0.8367	3	3.076	4	1.9198	14	0	0
618	Mgu_00618	0	0	0.1802	1	2.809	21	0	0	0	0	0	0	0.0479	1	0	0
619	Mgu_00619	10.727	151	6.29	76	15.2932	249	17.3024	204	24.3119	544	14.9109	121	18.4589	840	17.4357	257
620	Mgu_00620	2.1677	26	1.5541	16	2.3066	32	2.2894	23	8.7066	166	8.9666	62	12.6885	492	11.1469	140
621	Mgu_00621	15.3682	264	6.0359	89	16.6086	330	8.4792	122	14.8318	405	6.9677	69	51.3565	2852	10.5072	189
622	Mgu_00622	48.64	1458	47.3389	1218	26.3046	912	12.9846	326	46.2349	2203	61.053	1055	44.6529	4327	30.649	962
623	Mgu_00623	0	0	0	0	0	0	0	0	0	0	0	0	0	0	0	0
624	Mgu_00624	0	0	0	0	0	0	0	0	0	0	0	0	0	0	0	0
625	Mgu_00625	0	0	0	0	1.5331	8	0	0	0	0	0	0	0.0686	1	0	0
626	Mgu_00626	0	0	0	0	0	0	0	0	0	0	0	0	0.0547	4	0.4226	10
627	Mgu_00627	0.0431	1	0.1507	3	0	0	0.0515	1	0.0271	1	0	0	0.0667	5	0	0
628	Mgu_00628	0	0	0	0	0	0	0	0	0	0	0	0	0	0	0	0
629	Mgu_00629	0	0	0	0	0	0	0	0	0	0	0	0	0	0	0	0
630	Mgu_00630	0.423	1	0	0	0	0	0	0	0.5322	2	0	0	0.1308	1	0	0
631	Mgu_00631	0	0	0	0	0	0	0	0	0	0	0	0	0	0	0	0
632	Mgu_00632	0	0	0	0	0	0	0	0	0	0	0	0	0	0	0	0
633	Mgu_00633	0	0	0	0	0	0	0	0	0	0	0	0	0	0	0	0
634	Mgu_00634	0	0	0	0	0	0	0	0	0	0	0	0	0	0	0	0
635	Mgu_00635	0	0	0	0	0	0	0	0	0	0	0	0	0	0	0	0
636	Mgu_00636	0	0	0	0	0	0	0	0	0	0	0	0	0	0	0	0
637	Mgu_00637	3.7765	32	4.6747	34	0	0	0.4227	3	13.8835	187	32.9596	161	0.0365	1	12.7357	113
638	Mgu_00638	0	0	0	0	0	0	0	0	0	0	0	0	0	0	0	0
639	Mgu_00639	3.3311	23	1.3499	8	1.0017	8	0.1729	1	0	0	0	0	0	0	0	0
640	Mgu_00640	0	0	1.1709	8	0	0	0	0	0	0	0	0	0	0	0	0
641	Mgu_00641	6.7649	74	7.1357	67	9.4844	120	6.767	62	5.0609	88	6.1846	39	5.7122	202	4.889	56
642	Mgu_00642	0	0	0	0	0	0	0	0	0.3859	13	0.7367	9	0.1168	8	0.4957	11
643	Mgu_00643	36.7577	350	44.2918	362	24.5157	270	10.031	80	14.6674	222	14.9387	82	4.9705	153	12.3365	123
644	Mgu_00644	140.824	1739	130.477	1383	214.38	3062	201.296	2082	105.506	2071	137.243	977	145.239	5798	130.312	1685
645	Mgu_00645	0	0	0	0	0	0	0	0	0	0	0	0	0	0	0	0
646	Mgu_00646	1.5241	4	1.3317	3	0.9883	3	0.4549	1	3.5956	15	5.2877	8	1.1787	10	3.275	9
647	Mgu_00647	21.7475	50	19.2556	38	11.6574	31	6.2315	12	12.5868	46	18.1079	24	3.6327	27	8.7229	21
648	Mgu_00648	0	0	0.3443	2	0.2555	2	0	0	0	0	0	0	0.0457	1	0	0
649	Mgu_00649	0	0	1.0615	5	0.1576	1	0	0	0	0	0	0	0	0	0.174	1
650	Mgu_00650	0	0	0	0	0	0	0	0	0.4854	4	4.0156	12	0	0	2.7634	15
651	Mgu_00651	0	0	0.5462	3	0	0	0	0	32.8389	334	5.4221	20	17.4524	361	4.1791	28
652	Mgu_00652	35.0145	542	14.3753	191	21.4477	384	60.4701	784	126.313	3108	84.0482	750	170.841	8549	113.52	1840
653	Mgu_00653	0	0	0	0	0	0	0	0	0	0	0	0	0	0	0	0
654	Mgu_00654	0	0	0	0	0	0	4.6847	16	0	0	0	0	0.1517	2	0.4684	2
655	Mgu_00655	0	0	0.5714	1	0	0	0	0	0	0	0	0	0	0	0	0
656	Mgu_00656	0.3842	2	0.6714	3	0	0	0	0	2.417	20	0.9997	3	0.2377	4	0.3669	2
657	Mgu_00657	244.531	1798	466.78	2946	1021.56	8688	1582.19	9744	217.661	2544	120.319	510	79.2597	1884	165.99	1278
658	Mgu_00658	0	0	0	0	0	0	0	0	0	0	0	0	0	0	0	0
659	Mgu_00659	36.3249	260	32.065	197	37.3241	309	1.3344	8	23.0277	262	16.9647	70	35.1789	814	9.3397	70
660	Mgu_00660	2.6301	39	1.0214	13	1.9823	34	1.6103	20	12.4305	293	9.0076	77	18.0444	865	12.1077	188
661	Mgu_00661	0.1429	1	0.8323	5	0.6177	5	0.5118	3	0.4494	5	0	0	0.221	5	1.7739	13
662	Mgu_00662	1.6187	29	3.0563	47	0.6756	14	0.1999	3	0.8076	23	6.1967	64	0.1727	10	1.9723	37
663	Mgu_00663	0	0	0.7784	5	0	0	0	0	2.2699	27	0	0	0	0	0	0
664	Mgu_00664	0.9333	5	2.3921	11	0.9683	6	0	0	0.822	7	3.8855	12	0.0577	1	2.8522	16
665	Mgu_00665	2.5231	22	1.8706	14	0.0992	1	0.8216	6	0.0722	1	0	0	0	0	0	0
666	Mgu_00666	1.2014	8	0.175	1	0	0	0.1793	1	0.9448	10	3.1261	12	0.0465	1	0.5737	4
667	Mgu_00667	0	0	0.2098	1	0	0	0	0	0.6798	6	0	0	0.1114	2	0	0
668	Mgu_00668	0	0	0.1188	1	0	0	0	0	0.7059	11	0	0	0.1893	6	0	0
669	Mgu_00669	0.2786	2	0	0	1.3247	11	0	0	0.6134	7	0.2416	1	0.4309	10	3.8576	29
670	Mgu_00670	1.3079	4	0.7619	2	0	0	0	0	0	0	0	0	0	0	0	0
671	Mgu_00671	0	0	0	0	0	0	0	0	0.2561	4	0	0	0.063	2	0	0
672	Mgu_00672	0	0	0.3026	2	0	0	0.1551	1	0.8987	11	0	0	0	0	0	0
673	Mgu_00673	0.8404	14	0.4896	7	0.7785	15	0.5017	7	1.5484	41	1.1455	11	0.5385	29	0.7453	13
674	Mgu_00674	1.9325	7	2.8947	9	27.6877	116	0.3296	1	0	0	0	0	1.5372	18	0	0
675	Mgu_00675	14.6629	298	7.1082	124	10.5501	248	21.9711	374	9.6269	311	5.4626	64	14.079	925	5.3569	114
676	Mgu_00676	0.1022	1	0	0	0.4419	5	0	0	0.0643	1	0	0	0.7906	25	0	0
677	Mgu_00677	0	0	0	0	0	0	0	0	0	0	0	0	0	0	0	0
678	Mgu_00678	2.9777	20	1.3876	8	5.4063	42	3.1996	18	1.9669	21	1.0331	4	1.0593	23	1.7062	12
679	Mgu_00679	0	0	0	0	0	0	0	0	0	0	0	0	0	0	0	0
680	Mgu_00680	0	0	0	0	0	0	0	0	0	0	0	0	0	0	0	0
681	Mgu_00681	0.1603	1	0.3734	2	0	0	2.2962	12	0.1008	1	0	0	0	0	1.3775	9
682	Mgu_00682	1.2704	8	0.555	3	1.9221	14	1.5167	8	2.2977	23	5.2338	19	5.8946	120	1.5165	10
683	Mgu_00683	3.1117	60	3.0814	51	4.2596	95	4.2104	68	7.4387	228	7.0171	78	7.3474	458	7.1815	145
684	Mgu_00684	14.1624	184	17.3962	194	17.5014	263	15.4384	168	9.0064	186	9.4797	71	13.4998	567	11.2464	153
685	Mgu_00685	0.6738	7	0.8971	8	0.8322	10	36.6586	319	0	0	0.5009	3	0.0595	2	2.5738	28
686	Mgu_00686	14.3378	235	16.7038	235	15.8775	301	10.1981	140	15.2762	398	10.2661	97	11.6446	617	12.236	210
687	Mgu_00687	0.0643	1	0.0749	1	0.1112	2	0.3839	5	0.2023	5	0	0	0.0199	1	0	0
688	Mgu_00688	0	0	0	0	0	0	0	0	0	0	0	0	0	0	0	0
689	Mgu_00689	0.0931	1	0.1085	1	0.0805	1	0	0	8.4962	145	0	0	53.1284	1844	0	0
690	Mgu_00690	0	0	0	0	0	0	0	0	2.0534	24	0	0	12.5368	298	0	0
691	Mgu_00691	8.6048	216	7.797	168	8.4727	246	0.3805	8	6.9671	278	9.8819	143	3.9556	321	1.4076	37
692	Mgu_00692	0.6881	3	0.2672	1	2.5781	13	1.6431	6	0.1443	1	0.3979	1	0	0	0	0
693	Mgu_00693	8.5894	68	9.1238	62	27.411	251	12.2155	81	5.0062	63	3.5058	16	6.2517	160	5.0665	42
694	Mgu_00694	12.1377	86	9.8656	60	29.8955	245	20.8947	124	17.5802	198	9.0586	37	14.6255	335	11.4568	85
695	Mgu_00695	0	0	0.1081	1	0	0	0	0	34.3151	588	0	0	181.729	6333	0.0886	1
696	Mgu_00696	16.4186	231	7.2869	88	25.256	411	24.1	284	6.5729	147	4.5619	37	14.7307	670	6.1769	91
697	Mgu_00697	67.6139	482	135.317	828	215.878	1780	567.424	3388	185.058	2097	128.482	528	83.6175	1927	166.654	1244
698	Mgu_00698	2.5864	23	1.1791	9	3.7916	39	7.1156	53	10.4699	148	1.7556	9	23.6883	681	4.1882	39
699	Mgu_00699	0.2702	5	0.063	1	0.4673	10	0.9034	14	0.102	3	0.1875	2	0.0669	4	0.1032	2
700	Mgu_00700	0	0	0	0	0	0	0	0	0	0	0	0	0.071	1	0	0
701	Mgu_00701	2.6295	25	1.8381	15	4.7287	52	1.7581	14	19.1231	289	7.4807	41	76.8505	2362	17.4781	174
702	Mgu_00702	6.3885	83	12.9126	144	7.6527	115	2.3893	26	0	0	0	0	0	0	0	0
703	Mgu_00703	0	0	0.3009	2	0.1117	1	0.4626	3	1.5437	19	0.448	2	0.2796	7	1.6033	13
704	Mgu_00704	2.1595	20	12.8307	102	0	0	1.2891	10	1.1547	17	6.3682	34	0.2004	6	2.0623	20
705	Mgu_00705	0.1947	2	0.7938	7	0.4208	5	1.8594	16	0.5511	9	0.6754	4	0.1505	5	0.4648	5
706	Mgu_00706	2.5431	54	3.0176	55	1.3436	33	2.0804	37	2.8441	96	5.5551	68	1.4276	98	5.9366	132
707	Mgu_00707	0.1306	1	0.1522	1	0.2258	2	0.3119	2	3.1223	38	2.4922	11	3.5553	88	2.3699	19
708	Mgu_00708	0	0	0	0	0	0	0	0	0.1062	1	0	0	0.1045	2	0	0
709	Mgu_00709	0	0	0	0	0	0	0	0	1.0809	18	0	0	0.0591	2	10.848	119
710	Mgu_00710	0	0	0	0	0	0	0	0	0	0	0	0	0	0	0	0
711	Mgu_00711	0	0	0	0	0	0	0	0	0.1547	4	0	0	1.8635	98	0	0
712	Mgu_00712	3.7018	88	2.2544	46	3.1641	87	8.2367	164	18.7629	709	7.2242	99	6.3501	488	6.9902	174
713	Mgu_00713	0	0	0	0	0	0	0	0	0	0	0	0	0.0181	1	0	0
714	Mgu_00714	37.1007	228	108.247	571	9.5666	68	4.4684	23	114.448	1118	165.128	585	7.0973	141	110.956	714
715	Mgu_00715	13.263	112	18.2109	132	23.7526	232	34.3562	243	101.466	1362	50.3277	245	36.5578	998	64.1226	567
716	Mgu_00716	10.2972	199	9.5249	158	9.7079	217	4.757	77	11.1981	344	6.0139	67	15.126	945	13.1448	266
717	Mgu_00717	196.088	2050	194.459	1745	33.8237	409	30.2635	265	388.972	6464	54.7557	330	180.816	6111	76.3676	836
718	Mgu_00718	0.4112	3	0.9582	6	0.9481	8	1.3093	8	0.9486	11	0.2378	1	1.0177	24	1.8328	14
719	Mgu_00719	14.1105	273	5.6603	94	8.0883	181	7.3435	119	15.055	463	10.0419	112	13.0945	819	10.4152	211
720	Mgu_00720	0	0	0	0	0.4302	3	0	0	0	0	0	0	0.513	10	0.4751	3
721	Mgu_00721	41.1374	196	71.3999	292	141.357	779	198.965	794	111.44	844	68.0832	187	46.4858	716	83.3833	416
722	Mgu_00722	0	0	0	0	0	0	0	0	0	0	0	0	0	0	0	0
723	Mgu_00723	3.7806	111	3.0553	77	4.682	159	3.6597	90	6.2137	290	4.9038	83	3.1501	299	4.0333	124
724	Mgu_00724	0	0	0.2238	1	1.3287	8	0	0	0	0	0	0	0.1188	2	0	0
725	Mgu_00725	236.77	2590	46.1157	433	270.304	3420	421.517	3862	263.283	4578	48.6837	307	493.344	17446	677.301	7758
726	Mgu_00726	784.529	10448	125.184	1431	409.318	6305	790.805	8821	558.405	11821	255.039	1958	781.351	33639	1303.62	18179
727	Mgu_00727	48.9328	669	49.083	576	67.9803	1075	89.5978	1026	234.351	5093	153.651	1211	181.073	8003	195.865	2804
728	Mgu_00728	7.7663	63	3.5904	25	4.9026	46	8.6836	59	16.2859	210	14.9689	70	16.5115	433	17.306	147
729	Mgu_00729	195.66	1375	330.069	1991	517.082	4203	1091.22	6423	190.946	2133	108.857	441	72.0568	1637	144.457	1063
730	Mgu_00730	25.0034	173	25.9304	154	52.3562	419	64.1907	372	29.0044	319	20.3075	81	28.434	636	28.9853	210
731	Mgu_00731	28.123	110	78.6334	264	18.3462	83	9.7677	32	5.7902	36	40.8013	92	1.1863	15	32.2291	132
732	Mgu_00732	0.1701	2	0.3964	4	0.4413	6	0.7109	7	1.0703	20	1.0329	7	0.5526	21	0.8124	10
733	Mgu_00733	5.7631	8	15.946	19	0	0	7.7407	9	3.6255	8	27.4919	22	0.8914	4	28.2068	41
734	Mgu_00734	0	0	0	0	0	0	0	0	0	0	0	0	0	0	0	0
735	Mgu_00735	0	0	0	0	0	0	0	0	0	0	0	0	0	0	0	0
736	Mgu_00736	0	0	0	0	0	0	0	0	0	0	0	0	0	0	0	0
737	Mgu_00737	0	0	0	0	0	0	0	0	0	0	0	0	0	0	0	0
738	Mgu_00738	0	0	0	0	0	0	0	0	0	0	0	0	0	0	0	0
739	Mgu_00739	0	0	0	0	0	0	0	0	0	0	0	0	0	0	0	0
740	Mgu_00740	7.1949	134	16.264	260	133.88	2884	13.1416	205	7.2286	214	18.5349	199	41.7055	2511	17.0753	333
741	Mgu_00741	0	0	0	0	0	0	0	0	0	0	0	0	0	0	0	0
742	Mgu_00742	2.8007	57	5.2091	91	11.2148	264	11.3219	193	8.5931	278	10.1427	119	14.3326	943	10.1825	217
743	Mgu_00743	0.5287	5	1.7247	14	0.1828	2	0	0	0.5987	9	0.3669	2	0.2617	8	3.7365	37
744	Mgu_00744	2.3643	14	1.574	8	0.146	1	0.2016	1	0.3187	3	0	0	0.209	4	6.4513	40
745	Mgu_00745	0.5962	3	0	0	0.5154	3	3.7962	16	5.3758	43	2.7578	8	3.9957	65	3.7957	20
746	Mgu_00746	0	0	0	0	0	0	0	0	0	0	0	0	0	0	0	0
747	Mgu_00747	17.0701	224	8.4343	95	15.1536	230	16.0132	176	28.525	595	26.3063	199	30.7157	1303	23.3614	321
748	Mgu_00748	2.9745	8	7.797	18	12.8583	40	11.9857	27	7.7189	33	3.8698	6	30.7087	267	10.2974	29
749	Mgu_00749	1.1986	10	3.072	22	6.2174	60	16.1701	113	3.2423	43	4.1582	20	16.6469	449	16.7116	146
750	Mgu_00750	0	0	0	0	0	0	0	0	0	0	0	0	0	0	0	0
751	Mgu_00751	24.2275	134	20.432	97	0.7816	5	0.8635	4	1.9336	17	0	0	0.5034	9	0	0
752	Mgu_00752	0	0	0	0	0	0	0	0	0	0	0.7337	1	0	0	0	0
753	Mgu_00753	3.5412	34	5.3389	44	2.5213	28	4.4766	36	3.4727	53	10.2982	57	2.0941	65	8.3551	84
754	Mgu_00754	2.2288	17	0.4582	3	0.7934	7	1.7218	11	10.4746	127	14.555	64	1.8655	46	6.761	54
755	Mgu_00755	10.6317	104	17.7455	149	11.313	128	6.8349	56	17.4927	272	17.5558	99	6.9569	220	17.8659	183
756	Mgu_00756	112.127	942	72.9423	526	154.16	1498	72.62	511	49.1228	656	48.1098	233	70.5475	1916	58.4289	514
757	Mgu_00757	17.0091	167	16.4936	139	44.1168	501	34.1702	281	11.5334	180	5.3004	30	7.5299	239	5.5443	57
758	Mgu_00758	79.6645	743	162.013	1297	5.2839	57	1.5361	12	29.8138	442	90.95	489	2.5538	77	33.4834	327
759	Mgu_00759	12.8483	264	21.6024	381	8.794	209	9.5874	165	23.6669	773	28.7882	341	17.945	1192	30.2107	650
760	Mgu_00760	19.8506	124	28.3485	152	21.3144	154	16.246	85	22.4583	223	29.1581	105	8.5669	173	23.2381	152
761	Mgu_00761	3.9748	94	4.8278	98	2.7053	74	6.1591	122	5.8257	219	4.181	57	4.1595	318	5.7343	142
762	Mgu_00762	15.6211	302	30.4922	506	9.6149	215	10.2515	166	7.5819	233	10.498	117	4.2401	265	7.8049	158
763	Mgu_00763	12.6603	120	11.9226	97	0.5473	6	0.2519	2	1.9248	29	0.183	1	0.5548	17	0	0
764	Mgu_00764	29.3929	299	17.6371	154	2.2098	26	1.291	11	22.1398	358	3.581	21	7.1461	235	0.1878	2
765	Mgu_00765	17.445	56	7.6214	21	0	0	0	0	0	0	0	0	0	0	0	0
766	Mgu_00766	1.1872	12	0	0	0.1711	2	0	0	2.1784	35	0	0	1.1324	37	0.0945	1
767	Mgu_00767	17.7705	180	10.4665	91	0.5975	7	0.4715	4	0.0621	1	0	0	0	0	0	0
768	Mgu_00768	0.0599	1	0.279	4	0.2588	5	0.2859	4	0.1883	5	0.1039	1	0.0741	4	0.0572	1
769	Mgu_00769	0	0	0	0	0	0	0	0	0.1452	4	0.6006	6	0.0178	1	1.3226	24
770	Mgu_00770	0	0	0	0	0	0	0	0	3.0906	13	30.1551	46	0.9352	8	49.8046	138
771	Mgu_00771	36.9439	859	35.1238	701	37.5553	1010	30.1928	588	21.8886	809	22.4561	301	22.8959	1721	20.4954	499
772	Mgu_00772	0.4753	2	0	0	0	0	0	0	14.0537	94	12.3675	30	8.3806	114	16.795	74
773	Mgu_00773	0.2352	4	0	0	0.0508	1	0.4213	6	0	0	0.306	3	0.0182	1	0.0562	1
774	Mgu_00774	0.4966	2	0	0	1.5028	7	0.5929	2	0.7811	5	2.1538	5	0.3841	5	2.6086	11
775	Mgu_00775	2.4715	54	0.9065	17	2.5325	64	1.53	28	0.4031	14	0.9527	12	0.5522	39	2.1418	49
776	Mgu_00776	0	0	0	0	0	0	0.1164	1	0	0	0	0	0	0	0	0
777	Mgu_00777	0	0	0	0	0	0	0	0	0.2038	3	0	0	0.0668	2	0.1031	1
778	Mgu_00778	0.1882	3	2.9232	40	0.0542	1	0	0	0.1973	5	13.3838	123	0	0	1.3179	22
779	Mgu_00779	0	0	0	0	0	0	0	0	0	0	0.3325	3	0	0	0	0
780	Mgu_00780	1.0301	41	0.5562	19	0.5648	26	0.54	18	1.138	72	1.3947	32	1.0803	139	3.0713	128
781	Mgu_00781	0.1746	1	0	0	0	0	0	0	0.3296	3	0.3029	1	0.2701	5	0	0
782	Mgu_00782	0	0	0	0	0	0	0	0	0	0	0	0	0	0	0	0
783	Mgu_00783	0	0	0	0	0	0	0	0	3.3198	19	43.3608	90	0	0	6.8963	26
784	Mgu_00784	0	0	0	0	0	0	0	0	0	0	0	0	0	0	0	0
785	Mgu_00785	2.8155	8	1.6401	4	2.13	7	0	0	0.8856	4	0	0	0.3266	3	0.3361	1
786	Mgu_00786	0	0	0	0	0	0	0	0	0	0	0	0	0	0	0	0
787	Mgu_00787	1.3364	4	7.006	18	0	0	0	0	0	0	0	0	0.5167	5	0.9572	3
788	Mgu_00788	4.8702	15	59.3868	157	0	0	0.7753	2	6.5362	32	1.1264	2	2.31	23	9.6122	31
789	Mgu_00789	0.0911	1	0	0	0	0	0.4351	4	0.2866	5	0.3161	2	0.1973	7	0.3481	4
790	Mgu_00790	0	0	0	0	0	0	0	0	0	0	0	0	0	0	0	0
791	Mgu_00791	0	0	0	0	0	0	0	0	0	0	0	0	0	0	0	0
792	Mgu_00792	2.8725	33	3.3465	33	0	0	0.1039	1	0.219	4	15.7034	104	0	0	7.4815	90
793	Mgu_00793	0.4149	5	0.4833	5	0	0	0	0	0	0	7.3404	51	0	0	0.8716	11
794	Mgu_00794	0	0	0	0	0	0	0	0	2.3608	21	3.4099	11	0.5528	10	2.5599	15
795	Mgu_00795	0.3756	4	0.3282	3	0	0	2.018	18	0.1772	3	0.3258	2	0.1162	4	0.1793	2
796	Mgu_00796	0.6618	6	0.1285	1	0.0954	1	0.3951	3	0.9714	14	1.722	9	0.0682	2	0.8427	8
797	Mgu_00797	0.3907	1	0	0	0.3378	1	0	0	0.4916	2	0	0	0.1209	1	0.3731	1
798	Mgu_00798	0.1287	3	0.5996	12	0	0	0.1536	3	1.8347	68	3.6454	49	0.0398	3	1.1468	28
799	Mgu_00799	1.4714	6	3.9999	14	0	0	0	0	0.1543	1	7.2319	17	0	0	3.0446	13
800	Mgu_00800	0.4905	2	0	0	0	0	0	0	0	0	0	0	0	0	0	0
801	Mgu_00801	0	0	0	0	0	0	0	0	0.1677	2	0	0	0	0	0	0
802	Mgu_00802	2.2354	32	9.3591	115	3.6237	60	18.1816	218	0.4395	10	0.2424	2	0.389	18	0.8005	12
803	Mgu_00803	2.6209	31	11.6225	118	0	0	0	0	0	0	20.2386	138	0	0	10.4154	129
804	Mgu_00804	12.4888	40	6.5474	18	8.368	31	7.8281	21	1.3749	7	0	0	0.6761	7	0.5963	2
805	Mgu_00805	37.1312	160	75.4324	279	82.6641	412	18.2869	66	29.637	203	37.0361	92	14.501	202	53.4124	241
806	Mgu_00806	0.5123	1	0.5968	1	0	0	0	0	6.1232	19	0.8886	1	2.3769	15	8.3168	17
807	Mgu_00807	9.3565	115	7.1091	75	21.5248	306	11.7538	121	25.6945	502	24.9809	177	38.6576	1536	25.4857	328
808	Mgu_00808	1.0685	27	0.6916	15	0.2395	7	1.7955	38	3.7843	152	2.8146	41	2.0811	170	2.9479	78
809	Mgu_00809	0.5053	4	0.1472	1	0.1092	1	1.8097	12	1.5098	19	0.4382	2	1.602	41	1.8095	15
810	Mgu_00810	0.2329	4	0.1356	2	0.5033	10	0.556	8	0.7691	21	0.202	2	0.2701	15	0	0
811	Mgu_00811	0.327	1	0.3809	1	0	0	0.3904	1	0	0	0	0	0.2023	2	0	0
812	Mgu_00812	0	0	0	0	0	0	0	0	0	0	0	0	0	0	0	0
813	Mgu_00813	6.6029	76	5.6682	56	2.1032	28	0.1037	1	60.2315	1102	11.4539	76	21.9838	818	2.6551	32
814	Mgu_00814	21.3939	258	13.8147	143	27.458	383	35.8388	362	61.6604	1182	47.7558	332	53.3275	2079	37.2197	470
815	Mgu_00815	20.0691	74	22.1171	70	24.1509	103	21.0467	65	2.7298	16	2.3523	5	3.859	46	2.072	8
816	Mgu_00816	5.7529	71	5.8527	62	1.8915	27	1.0641	11	6.7286	132	0.8433	6	2.6067	104	0.2321	3
817	Mgu_00817	3.0455	65	1.0371	19	0.5266	13	2.1817	39	3.5371	120	2.1945	27	5.9569	411	1.2529	28
818	Mgu_00818	0.1325	1	0	0	0	0	0	0	6.1676	74	4.1367	18	0.9426	23	1.7713	14
819	Mgu_00819	0	0	0	0	0	0	0	0	0.571	10	0.1574	1	0.2527	9	0	0
820	Mgu_00820	0	0	0	0	0.3078	2	0	0	0	0	0	0	1.4867	27	0	0
821	Mgu_00821	0.7821	7	0.5206	4	0.483	5	0	0	0	0	0	0	0	0	0	0
822	Mgu_00822	0	0	0	0	0	0	0	0	0	0	0	0	0	0	0	0
823	Mgu_00823	4.077	40	1.5437	13	2.7318	31	0	0	3.3343	52	0.7072	4	0.3468	11	0	0
824	Mgu_00824	7.5081	64	5.877	43	1.6228	16	0.1401	1	139.118	1885	11.1926	55	0.4355	12	0.3361	3
825	Mgu_00825	0.6368	5	0	0	0.991	9	0	0	1.5223	19	0	0	0.394	10	0	0
826	Mgu_00826	35.2278	217	1.513	8	35.0886	250	0.3876	2	13.7873	135	1.1264	4	0.1507	3	0	0
827	Mgu_00827	0	0	0	0	0	0	0	0	0.1381	1	0	0	0.6112	9	0	0
828	Mgu_00828	5.1109	48	3.7215	30	1.2888	14	0	0	142.611	2129	28.629	155	1.4492	44	2.5422	25
829	Mgu_00829	4.4893	42	4.2339	34	4.4358	48	1.7866	14	0.2017	3	0.1854	1	0.4298	13	0.1021	1
830	Mgu_00830	0.728	3	0.2827	1	0.2098	1	0	0	0.1527	1	0.4209	1	0.3753	5	0.2317	1
831	Mgu_00831	5.1287	64	0.5602	6	1.3857	20	0	0	0.1008	2	0	0	0	0	0.3061	4
832	Mgu_00832	0	0	0	0	0	0	0	0	0	0	0	0	0	0	0	0
833	Mgu_00833	0.1087	1	0	0	0.094	1	0	0	0	0	0	0	1.0764	32	0	0
834	Mgu_00834	0	0	0	0	0	0	0	0	0	0	0	0	0	0	0	0
835	Mgu_00835	0	0	0	0	0	0	0	0	0	0	0	0	0	0	0	0
836	Mgu_00836	0	0	0	0	0	0	0	0	0	0	0	0	0	0	0	0
837	Mgu_00837	0	0	0	0	0	0	0	0	0	0	0	0	0.1798	1	0	0
838	Mgu_00838	0	0	0	0	0	0	0	0	0	0	0	0	0	0	0	0
839	Mgu_00839	0	0	0	0	0	0	0	0	0.1266	9	0	0	0.0069	1	0.1281	6
840	Mgu_00840	0	0	0	0	0	0	0.2128	3	0	0	0	0	0	0	0	0
841	Mgu_00841	1.9458	49	2.4983	54	3.0213	88	2.1335	45	3.4725	139	4.6842	68	3.8695	315	3.6407	96
842	Mgu_00842	10.5315	90	17.9952	132	12.2415	121	8.6619	62	29.078	395	22.1255	109	24.7951	685	28.1614	252
843	Mgu_00843	30.3949	445	55.7023	700	5.551	94	2.9357	36	25.309	589	59.9528	506	2.4932	118	20.5474	315
844	Mgu_00844	0	0	0	0	0	0	0	0	7.5734	47	5.3318	12	0.3169	4	0.7338	3
845	Mgu_00845	1.1822	30	0.5968	13	0.511	15	0.6116	13	0.6198	25	0.0684	1	0.3901	32	0	0
846	Mgu_00846	0.5352	7	0	0	0	0	0.1826	2	2.5974	54	4.1116	31	3.6896	156	3.2858	45
847	Mgu_00847	37.1131	798	43.1835	797	14.2742	355	13.8816	250	21.8264	746	33.6418	417	18.0837	1257	31.9344	719
848	Mgu_00848	4.4784	78	3.679	55	4.4676	90	8.98	131	5.1652	143	4.3823	44	2.593	146	3.8931	71
849	Mgu_00849	10.5814	28	3.5222	8	11.1087	34	11.731	26	29.4799	124	32.7773	50	22.7953	195	22.376	62
850	Mgu_00850	62.4212	607	52.7146	440	123.316	1387	50.8299	414	38.234	591	48.6995	273	58.3722	1835	38.1049	388
851	Mgu_00851	0.2955	7	0.1476	3	0.8761	24	0	0	3.506	132	3.2225	44	3.3303	255	3.9111	97
852	Mgu_00852	1.3173	22	2.023	29	2.5884	50	2.2876	32	3.8421	102	1.9734	19	3.3524	181	2.8019	49
853	Mgu_00853	51.2321	403	26.3628	178	68.4739	623	82.1126	541	37.9883	475	35.0632	159	45.8524	1166	27.5593	227
854	Mgu_00854	0.3674	2	0.214	1	0	0	0	0	0	0	0	0	0	0	0	0
855	Mgu_00855	0	0	0	0	0	0	0	0	0	0	0	0	0	0	0	0
856	Mgu_00856	8.7238	117	5.7332	66	11.8615	184	12.3741	139	8.4433	180	9.5713	74	11.8553	514	6.4799	91
857	Mgu_00857	15.9417	244	15.5278	204	20.9565	371	28.9397	371	30.7444	748	18.1336	160	19.2199	951	15.2868	245
858	Mgu_00858	14.0211	377	12.8252	296	15.8199	492	20.7807	468	13.9914	598	16.1931	251	8.2602	718	18.114	510
859	Mgu_00859	5.4054	17	1.4817	4	1.0996	4	3.7962	10	1.2002	6	0.5516	1	0.4918	5	1.8219	6
860	Mgu_00860	8.2392	141	7.5566	111	7.0223	139	6.6975	96	7.7566	211	5.1696	51	2.6752	148	5.0224	90
861	Mgu_00861	56.5128	952	54.7042	791	92.9968	1812	96.5301	1362	18.1869	487	15.961	155	30.9962	1688	18.6514	329
862	Mgu_00862	17.1318	204	13.893	142	35.3591	487	13.0344	130	11.7286	222	7.8665	54	36.6024	1409	8.2607	103
863	Mgu_00863	9.2209	27	12.732	32	3.5432	12	3.2619	8	0.8594	4	0	0	2.6411	25	1.9569	6
864	Mgu_00864	7.0438	11	4.4761	6	3.3217	6	0.7645	1	7.6539	19	5.5539	5	6.1405	31	10.396	17
865	Mgu_00865	35.9717	213	29.3159	149	29.786	204	11.6946	58	16.149	152	15.8195	54	7.5749	145	14.838	92
866	Mgu_00866	2.9017	9	0	0	1.3937	5	0.7699	2	20.2828	100	11.1855	20	24.933	250	6.1581	20
867	Mgu_00867	10.4493	131	6.0404	65	13.8616	201	16.1898	170	7.5271	150	8.1637	59	10.3878	421	6.018	79
868	Mgu_00868	0.4705	1	0.5481	1	0.4067	1	0.5617	1	4.4394	15	2.4483	3	2.3284	16	2.6957	6
869	Mgu_00869	1.8742	5	1.3101	3	2.9166	9	3.5802	8	4.7162	20	3.2511	5	4.638	40	2.8637	8
870	Mgu_00870	3.5595	21	3.9495	20	4.1033	28	1.8214	9	3.9455	37	4.1164	14	6.3444	121	3.5613	22
871	Mgu_00871	0.1575	1	0	0	0.2724	2	0	0	0	0	0	0	0.3898	8	0	0
872	Mgu_00872	0.7558	2	0	0	0.3267	1	0	0	0	0	0	0	0	0	0	0
873	Mgu_00873	6.4119	42	0.5336	3	4.3556	33	0	0	0.1921	2	0	0	0.0472	1	0	0
874	Mgu_00874	1.3131	12	0.5099	4	2.5544	27	0.2613	2	1.1703	17	0	0	0.2369	7	0	0
875	Mgu_00875	3.9012	33	4.1318	30	0.511	5	0.1411	1	6.1727	83	1.6405	8	0.6217	17	0	0
876	Mgu_00876	15.1699	51	3.4654	10	6.4291	25	1.0654	3	4.8653	26	5.6758	11	4.1405	45	2.8407	10
877	Mgu_00877	7.3314	82	0.1042	1	2.4736	32	0.427	4	0.3375	6	0	0	0	0	0	0
878	Mgu_00878	0.5657	4	0	0	0.1223	1	0	0	0.3559	4	0	0	0.0875	2	0	0
879	Mgu_00879	0.3907	1	0.4552	1	0.3378	1	0	0	0	0	0	0	0.1209	1	0	0
880	Mgu_00880	0.5605	4	0.1633	1	0	0	0	0	0.2645	3	0	0	0.0433	1	0	0
881	Mgu_00881	0	0	0	0	0	0	0	0	2.9372	8	1.0124	1	0.1805	1	0	0
882	Mgu_00882	4.9272	14	1.2301	3	8.5198	28	0	0	0	0	0	0	0.2177	2	0	0
883	Mgu_00883	0	0	0	0	0	0	0	0	0	0	0	0	0	0	0	0
884	Mgu_00884	0	0	0	0	0.0771	1	0	0	0.1122	2	0	0	0	0	0	0
885	Mgu_00885	73.654	606	96.1452	679	105.606	1005	43.8234	302	51.7644	677	69.1537	328	45.3041	1205	50.4915	435
886	Mgu_00886	0	0	0.2537	4	0	0	0.13	2	0.2739	8	0	0	0.0505	3	0	0
887	Mgu_00887	0	0	0.3985	5	0	0	0.8984	11	0	0	0	0	0.0846	4	0	0
888	Mgu_00888	0	0	0	0	0	0	0	0	0	0	0	0	0	0	0	0
889	Mgu_00889	15.4506	250	16.8483	234	17.419	326	18.0779	245	11.3529	292	12.5432	117	13.6308	713	16.1129	273
890	Mgu_00890	1.3499	13	0.242	2	0.0898	1	1.6117	13	0.5879	9	12.2487	68	0	0	11.8009	119
891	Mgu_00891	2.1885	15	4.0795	24	0	0	6.0968	35	3.5797	39	0	0	1.8504	41	0.1393	1
892	Mgu_00892	0.1046	1	10.3607	85	0	0	2.1235	17	5.3972	82	1.4519	8	4.0455	125	1.3988	14
893	Mgu_00893	3.8421	38	6.3607	54	2.0979	24	1.8107	15	0.5725	9	0.7015	4	0.7193	23	0.1931	2
894	Mgu_00894	0.5836	2	0.6799	2	0	0	0	0	7.3429	40	9.1112	18	8.3945	93	10.5895	38
895	Mgu_00895	0	0	0.1173	1	0.3481	4	1.0817	9	0	0	0.1746	1	0.1557	5	0.3845	4
896	Mgu_00896	25.2307	305	16.6729	173	27.9645	391	19.4568	197	36.5851	703	30.7087	214	37.9743	1484	58.382	739
897	Mgu_00897	152.131	1079	30.5523	186	17.4314	143	27.6068	164	223.964	2525	26.4143	108	29.2648	671	8.6175	64
898	Mgu_00898	7.7253	73	7.0275	57	12.7176	139	15.9198	126	19.3732	291	8.9951	49	7.5619	231	14.0479	139
899	Mgu_00899	0	0	0	0	0	0	0	0	0	0	0	0	0	0	0	0
900	Mgu_00900	3.8856	62	5.1109	70	7.3147	135	3.4419	46	9.1468	232	11.4149	105	14.3457	740	19.1522	320
901	Mgu_00901	0.0359	1	0.0418	1	0.0931	3	0.8574	20	0.0226	1	0	0	0.0111	1	0	0
902	Mgu_00902	12.3469	173	9.4788	114	24.1262	391	37.6626	442	8.7552	195	4.4569	36	7.7932	353	7.2929	107
903	Mgu_00903	30.2331	287	7.1181	58	29.1441	320	0.5031	4	12.0612	182	1.6446	9	1.8248	56	0.2012	2
904	Mgu_00904	1.0158	12	0	0	0.2196	3	0	0	0.639	12	0	0	0.6546	25	0.485	6
905	Mgu_00905	0	0	0.1224	1	0	0	0	0	0.1321	2	0	0	0.8771	27	0	0
906	Mgu_00906	1.3726	13	0.123	1	2.8298	31	0.2521	2	0.3321	5	0	0	11.1372	341	0	0
907	Mgu_00907	0	0	0	0	0	0	0	0	0	0	0	0	0	0	0	0
908	Mgu_00908	0	0	0	0	0	0	0	0	2.7623	16	0.4761	1	0.2547	3	0	0
909	Mgu_00909	0	0	0	0	0	0	0	0	0.1896	1	0	0	0.0932	1	0.2878	1
910	Mgu_00910	0	0	0	0	0	0	0	0	0	0	0	0	0	0	0	0
911	Mgu_00911	421.313	3174	696.825	4506	1000.72	8720	1649.14	10406	835.31	10003	574.956	2497	542.779	13219	707.862	5584
912	Mgu_00912	6.1656	60	4.1901	35	7.1074	80	8.7107	71	14.6746	227	14.9733	84	20.5661	647	17.7625	181
913	Mgu_00913	0	0	0	0	0	0	0	0	0	0	0	0	0.1169	1	1.8045	5
914	Mgu_00914	1.0558	9	3.4169	25	0	0	0	0	0.1476	2	2.6455	13	0.0363	1	0.3361	3
915	Mgu_00915	29.1325	666	15.645	307	32.0322	847	57.4999	1101	31.5086	1145	27.9235	368	43.6917	3229	28.2394	676
916	Mgu_00916	0	0	3.0431	21	0	0	0	0	7.5902	97	34.9538	162	0.1924	5	15.6798	132
917	Mgu_00917	10.2418	103	10.4259	90	16.5059	192	18.4012	155	12.073	193	6.727	39	13.6568	444	10.3507	109
918	Mgu_00918	4.6728	15	8.7102	24	9.1572	34	1.1158	3	4.5074	23	4.8634	9	0.5782	6	2.975	10
919	Mgu_00919	0.6881	1	5.6118	7	4.7595	8	0	0	0	0	1.1937	1	0.2129	1	0.6572	1
920	Mgu_00920	0	0	0	0	0	0	0	0	0	0	0	0	0	0	0	0
921	Mgu_00921	0	0	0.4796	1	2.1354	6	0	0	3.1076	12	2.8563	4	1.2734	10	3.145	8
922	Mgu_00922	3.9238	20	4.3427	19	2.2051	13	3.2793	14	2.5919	21	1.7016	5	2.1241	35	1.6863	9
923	Mgu_00923	0	0	0	0	0.6976	7	0	0	0	0	0	0	0.1783	5	0	0
924	Mgu_00924	6.9213	62	7.4132	57	12.74	132	11.3289	85	18.2594	260	9.4887	49	6.8028	197	6.0768	57
925	Mgu_00925	0	0	0	0	0	0	0	0	0	0	0	0	0	0	0	0
926	Mgu_00926	0	0	0	0	0	0	0	0	0	0	0.2025	1	0	0	0	0
927	Mgu_00927	0	0	0	0	7.7619	128	0.1675	2	0	0	0	0	0.3254	15	0	0
928	Mgu_00928	0.1129	6	0.1753	8	0.0813	5	0.1572	7	0.3432	29	0.9136	28	0.3724	64	0.9521	53
929	Mgu_00929	0.1036	1	0	0	0	0	0.3711	3	0.1955	3	0	0	0.0961	3	0.1979	2
930	Mgu_00930	0.0599	1	0.279	4	0.0518	1	0.143	2	0.339	9	0.6232	6	0.0556	3	0.0572	1
931	Mgu_00931	0	0	0	0	0	0	0	0	0.0652	1	0	0	0	0	0	0
932	Mgu_00932	0	0	0.1975	1	0	0	0	0	0	0	0	0	0	0	0	0
933	Mgu_00933	0.241	11	0.2553	10	0.1705	9	0.1046	4	0.0138	1	0.076	2	0.0813	12	0.0209	1
934	Mgu_00934	0	0	0	0	0	0	0	0	19.4687	147	23.0069	63	7.2285	111	16.0841	80
935	Mgu_00935	0	0	0	0	0	0	0	0	0	0	0	0	0	0	0	0
936	Mgu_00936	0	0	0	0	0	0	0	0	0	0	0	0	0	0	0	0
937	Mgu_00937	62.4505	582	48.8792	391	34.1398	368	50.6041	395	32.8071	486	93.8126	504	16.5298	498	146.744	1432
938	Mgu_00938	0.3108	3	0	0	0.0896	1	0	0	0.4562	7	0.5392	3	0.1602	5	0	0
939	Mgu_00939	2.6672	14	9.766	44	5.6003	34	0.6824	3	0	0	0.661	2	0	0	0	0
940	Mgu_00940	1.4132	16	1.3377	13	1.3745	18	2.2145	21	0.889	16	0.3064	2	0.1912	7	1.1809	14
941	Mgu_00941	0	0	0	0	0	0	0	0	0.2431	3	2.9042	13	0	0	0.369	3
942	Mgu_00942	1.8906	19	3.9415	34	5.592	65	3.2077	27	7.0737	113	5.3509	31	5.4174	176	5.8918	62
943	Mgu_00943	76.841	555	69.0364	428	29.0875	243	110.256	667	316.348	3632	142.421	593	21.1998	495	143.065	1082
944	Mgu_00944	0	0	0	0	0	0	0	0	0	0	0	0	0.0715	2	0	0
945	Mgu_00945	0	0	0	0	0	0	0	0	0	0	0	0	0	0	0	0
946	Mgu_00946	0.7167	12	0.3479	5	0.3098	6	0.0713	1	1.1647	31	1.8647	18	0.4988	27	1.1407	20
947	Mgu_00947	0	0	0	0	0	0	0	0	0	0	0	0	0	0	0	0
948	Mgu_00948	0	0	0	0	0	0	0	0	0	0	0	0	0	0	0	0
949	Mgu_00949	0	0	0	0	0	0	0	0	0.1583	3	4.5105	31	0	0	0.4005	5
950	Mgu_00950	0.904	9	1.8723	16	0	0	0	0	3.981	63	19.3407	111	0.2175	7	14.8686	155
951	Mgu_00951	15.593	131	9.1525	66	4.5281	44	3.695	26	0	0	0	0	0	0	0	0
952	Mgu_00952	0	0	0	0	0.3947	2	0.545	2	0	0	0	0	0	0	0	0
953	Mgu_00953	0.7333	8	0.6407	6	0.0792	1	0.1094	1	0	0	0.318	2	0	0	0.0875	1
954	Mgu_00954	0	0	0	0	0	0	0	0	0	0	0	0	0	0	0	0
955	Mgu_00955	0	0	0.3629	2	0	0	0	0	0	0	0	0	0	0	0	0
956	Mgu_00956	0	0	0.2984	1	0.2214	1	0	0	0	0	0	0	0	0	0	0
957	Mgu_00957	21.1313	275	16.9196	189	10.9617	165	5.0458	55	10.3449	214	10.7968	81	8.6521	364	13.5026	184
958	Mgu_00958	0	0	0	0	0	0	0	0	0	0	0	0	0	0	0	0
959	Mgu_00959	54.3376	682	37.7785	407	58.2756	846	55.3624	582	20.9513	418	20.4548	148	51.3125	2082	26.0224	342
960	Mgu_00960	0	0	1.5798	3	1.1724	3	1.619	3	0.2844	1	0.7841	1	0.6991	5	0	0
961	Mgu_00961	0	0	0	0	0	0	0	0	2.5221	6	0	0	9.7145	47	7.0193	11
962	Mgu_00962	0	0	0	0	0	0	0	0	0	0	0	0	0	0	0	0
963	Mgu_00963	3.6283	58	2.9152	40	1.6226	30	2.9128	39	26.1315	664	21.9203	202	9.811	507	16.011	268
964	Mgu_00964	0	0	0	0	0.1828	1	0.2525	1	0	0	0	0	0	0	0	0
965	Mgu_00965	0	0	0	0	0	0	0	0	0	0	0	0	0	0	0	0
966	Mgu_00966	178.167	228	211.21	232	412.794	611	25.1902	27	37.8532	77	21.6885	16	108.776	450	25.3733	34
967	Mgu_00967	0	0	0	0	0	0	0	0	0	0	0.4623	1	0	0	0	0
968	Mgu_00968	0	0	0	0	0	0	0	0	0	0	0	0	0	0	0	0
969	Mgu_00969	0	0	0.3984	2	0	0	0	0	1.2907	12	0	0	0	0	21.0626	129
970	Mgu_00970	955.163	10186	425.734	3897	770.027	9498	721.672	6446	263.694	4470	73.8495	454	453.841	15646	299.733	3347
971	Mgu_00971	49.4077	713	39.0737	484	25.1026	419	25.9783	314	20.925	480	17.1893	143	9.3458	436	43.5448	658
972	Mgu_00972	9.1437	71	1.6504	11	5.3444	48	12.6081	82	6.8865	85	5.1382	23	2.7488	69	4.1816	34
973	Mgu_00973	20.0884	61	15.7302	41	34.7357	122	18.4795	47	7.2511	35	4.5701	8	3.0561	30	3.145	10
974	Mgu_00974	0	0	0	0	0	0	0	0	0.2567	1	0	0	0	0	0	0
975	Mgu_00975	4.3671	61	4.5873	55	1.5474	25	1.3676	16	0.0901	2	0.6209	5	0.0886	4	0.547	8
976	Mgu_00976	0	0	0	0	0	0	0	0	0	0	0.542	7	0	0	0	0
977	Mgu_00977	0	0	0	0	0	0	0	0	0	0	0	0	0	0	0	0
978	Mgu_00978	0	0	3.0832	19	0	0	0	0	18.4892	211	33.5853	139	5.4289	126	17.6919	133
979	Mgu_00979	0.6147	1	0	0	0	0	0.7339	1	2.3204	6	31.9906	30	0.1902	1	8.219	14
980	Mgu_00980	0	0	0	0	0	0	0	0	0	0	0	0	0	0	0	0
981	Mgu_00981	2.1551	28	0.7174	8	0.0665	1	0	0	3.099	64	9.0791	68	0.3333	14	4.7779	65
982	Mgu_00982	6.9064	37	1.3048	6	0.6455	4	0	0	0.7046	6	2.2665	7	0.5197	9	1.6043	9
983	Mgu_00983	0	0	0	0	0	0	0.1683	1	0.0887	1	0	0	0.1745	4	0	0
984	Mgu_00984	0	0	0	0	0.0667	2	0	0	0.1455	6	0.0669	1	0.0715	6	0.1841	5
985	Mgu_00985	0	0	0	0	0	0	0.6476	1	0	0	0	0	0	0	0	0
986	Mgu_00986	0	0	0	0	0	0	0	0	0.3719	1	1.0253	1	0.3657	2	0	0
987	Mgu_00987	0	0	0	0	0	0	0	0	0	0	0	0	0	0	0	0
988	Mgu_00988	0	0	0	0	0	0	0	0	0	0	0	0	0	0	0	0
989	Mgu_00989	51.2274	150	73.2087	184	95.0751	322	60.7537	149	4.5118	21	2.9621	5	5.599	53	3.5876	11
990	Mgu_00990	0	0	0	0	0	0	0	0	0.089	1	0	0	0	0	0.1351	1
991	Mgu_00991	0	0	0.091	1	0	0	0	0	0	0	0.4067	3	0	0	0	0
992	Mgu_00992	0	0	2.1738	31	0	0	0	0	0	0	2.1926	21	0	0	0.0575	1
993	Mgu_00993	15.5684	121	25.6323	171	18.7994	169	13.6717	89	9.3084	115	8.4812	38	9.3132	234	7.7411	63
994	Mgu_00994	1.6021	3	2.4886	4	1.3851	3	0.6376	1	0	0	1.8527	2	1.6519	10	0	0
995	Mgu_00995	0	0	0.0815	1	0	0	0	0	0.1761	4	1.9418	16	0	0	0.4677	7
996	Mgu_00996	0	0	0	0	0	0	0	0	0.4253	10	2.8144	24	0.0209	1	0.3874	6
997	Mgu_00997	0	0	0	0	0	0	0	0	0	0	0	0	0	0	0	0
998	Mgu_00998	0	0	0	0	0	0	0	0	0	0	0	0	0	0	0	0
999	Mgu_00999	0	0	0	0	0	0	0	0	0	0	0	0	0	0	0	0
1000	Mgu_01000	0	0	0	0	0	0	0	0	0.0425	1	0.5855	5	0	0	0	0
1001	Mgu_01001	0.0683	1	0.1591	2	0	0	0	0	0	0	0	0	0	0	0	0
1002	Mgu_01002	0	0	0	0	0	0	0	0	0	0	0	0	0	0	0	0
1003	Mgu_01003	0	0	1.3176	17	0	0	0	0	0.0419	1	0.8078	7	0	0	0	0
1004	Mgu_01004	0	0	0	0	0	0	0	0	0	0	0	0	0	0	0	0
1005	Mgu_01005	0	0	0.3557	1	0.264	1	0.3645	1	0.1921	1	0	0	0.0944	1	0.2916	1
1006	Mgu_01006	1.824	53	1.8443	46	2.6481	89	2.7529	67	3.096	143	7.7011	129	2.044	192	2.4979	76
1007	Mgu_01007	0.5239	1	0.6104	1	0.9059	2	4.3786	7	1.9776	6	0	0	0	0	0.5003	1
1008	Mgu_01008	0	0	0	0	0	0	0.6968	1	0	0	0	0	0.1805	1	0	0
1009	Mgu_01009	0	0	0.3986	4	0	0	0	0	0.0538	1	0.2968	2	0	0	0	0
1010	Mgu_01010	0	0	0	0	0	0	0	0	0	0	0	0	0	0	0	0
1011	Mgu_01011	0	0	0	0	0	0	0	0	0	0	0	0	0.1011	1	0	0
1012	Mgu_01012	48.4033	744	40.7016	537	77.3402	1375	81.7135	1052	80.7921	1974	52.139	462	30.7304	1527	37.2786	600
1013	Mgu_01013	12.368	202	5.2786	74	10.746	203	21.7111	297	15.0992	392	11.8956	112	11.8374	625	13.1564	225
1014	Mgu_01014	0.054	2	0	0	0.0466	2	0.1933	6	0.1697	10	0.0936	2	0.2587	31	0.1288	5
1015	Mgu_01015	0.1459	1	0.17	1	1.8921	15	0	0	0.1836	2	0	0	0.9478	21	0.2787	2
1016	Mgu_01016	1.2689	3	3.9422	8	1.0971	3	1.515	3	6.9185	26	6.6036	9	6.1495	47	8.4829	21
1017	Mgu_01017	1.3381	44	2.9407	83	2.6819	102	1.7065	47	0.3444	18	0.2638	5	0.5644	60	0.2904	10
1018	Mgu_01018	0	0	0	0	0	0	0	0	8.3868	24	2.8907	3	4.6393	27	5.8353	11
1019	Mgu_01019	0	0	0	0	0	0	0	0	0	0	0	0	0	0	0	0
1020	Mgu_01020	0	0	0.1492	1	0	0	0	0	0	0	0	0	0	0	0	0
1021	Mgu_01021	1.6466	3	2.5578	4	0	0	0	0	0	0	0	0	0	0	0	0
1022	Mgu_01022	0.1406	2	3.2752	40	0	0	0	0	0	0	0.4877	4	0	0	0	0
1023	Mgu_01023	0	0	0	0	0	0	0	0	0	0	0	0	0	0	0	0
1024	Mgu_01024	0	0	0	0	0	0	0	0	0	0	0	0	0	0	0	0
1025	Mgu_01025	0.273	7	0.9088	20	0.0674	2	0.1397	3	0.0245	1	0	0	0.0965	8	0	0
1026	Mgu_01026	0	0	1.8469	16	0	0	0	0	3.1788	51	5.3279	31	2.268	74	5.9611	63
1027	Mgu_01027	18.925	94	5.8639	25	16.188	93	16.8261	70	23.9381	189	54.4818	156	198.543	3188	169.583	882
1028	Mgu_01028	0	0	0	0	0	0	0.834	1	0	0	0	0	0	0	0	0
1029	Mgu_01029	0	0	0	0	0	0	0	0	0	0	0	0	0	0	0	0
1030	Mgu_01030	0.1869	3	0.3629	5	0.2693	5	0.7439	10	0.3528	9	0.2162	2	0.0578	3	0.119	2
1031	Mgu_01031	10.6395	33	82.2597	219	0.8362	3	1.9247	5	7.3018	36	17.3376	31	2.992	30	215.84	701
1032	Mgu_01032	163.706	793	1009.88	4199	3.0342	17	65.8079	267	0	0	0	0	0.1277	2	0	0
1033	Mgu_01033	0	0	0	0	0	0	14.0596	55	0.1347	1	0	0	0	0	0	0
1034	Mgu_01034	0	0	0	0	0.3322	2	0	0	0	0	0	0	0	0	0	0
1035	Mgu_01035	5.1578	49	12.8764	105	5.0053	55	10.808	86	1.3244	20	1.0956	6	0.814	25	4.021	40
1036	Mgu_01036	0	0	2.1485	4	0.3986	1	2.7523	5	0.5801	2	0	0	0	0	0.4403	1
1037	Mgu_01037	0.9351	11	0.9904	10	1.617	22	1.218	12	3.1019	58	2.5069	17	0.6837	26	1.4614	18
1038	Mgu_01038	5.8532	46	4.5955	31	10.231	93	2.2788	15	0	0	0	0	0	0	0	0
1039	Mgu_01039	0.4395	11	0.7447	16	0.5872	17	1.431	30	0.7289	29	0.4851	7	0.1483	12	0.2289	6
1040	Mgu_01040	0	0	0	0	0	0	0	0	0.1242	2	0	0	0.2443	8	0.0943	1
1041	Mgu_01041	6.6026	97	3.0927	39	3.1779	54	3.332	41	9.2494	216	5.9038	50	5.2639	250	3.2503	50
1042	Mgu_01042	14.6583	117	11.0929	76	16.4642	152	8.0773	54	22.4626	285	11.0837	51	11.8589	306	20.2204	169
1043	Mgu_01043	0	0	0	0	0	0	0	0	0	0	0	0	0	0	0	0
1044	Mgu_01044	0	0	0	0	0	0	0	0	0	0	0	0	0	0	0	0
1045	Mgu_01045	0	0	0	0	0	0	0	0	0	0	0	0	0	0	0	0
1046	Mgu_01046	0	0	0	0	0	0	0	0	0	0	0	0	0.1864	2	0	0
1047	Mgu_01047	0	0	0	0	0	0	0	0	0	0	0	0	0	0	0	0
1048	Mgu_01048	0.3975	1	0	0	0	0	0	0	0.7501	3	0	0	0.3688	3	0.3796	1
1049	Mgu_01049	0.452	2	0.2633	1	0.5862	3	1.0793	4	1.1374	8	0	0	0.4894	7	0.6475	3
1050	Mgu_01050	1.8973	20	0.4421	4	0.9022	11	1.0194	9	9.9069	166	6.9116	42	11.1218	379	11.234	124
1051	Mgu_01051	2.0582	30	0.4796	6	0.7118	12	1.1468	14	7.3374	170	11.9013	100	9.0621	427	7.1418	109
1052	Mgu_01052	59.9951	406	35.9808	209	31.6841	248	14.6435	83	27.517	296	65.1091	254	14.7645	323	28.6478	203
1053	Mgu_01053	3.9185	37	5.1821	42	3.9372	43	4.2991	34	0.9328	14	0.7349	4	0.9828	30	2.4274	24
1054	Mgu_01054	0.2804	5	0.196	3	1.0668	22	1.4063	21	7.8686	223	6.5188	67	14.6607	845	12.2127	228
1055	Mgu_01055	0.2031	2	0.1183	1	0.0878	1	0.8487	7	1.4055	22	1.057	6	0.2199	7	0.9698	10
1056	Mgu_01056	83.8266	160	223.397	366	0	0	5.0041	8	0.6592	2	2.7265	3	0	0	11.0075	22
1057	Mgu_01057	10.9123	40	9.8527	31	8.9628	38	1.9543	6	7.7231	45	6.152	13	12.6583	150	5.2107	20
1058	Mgu_01058	0	0	0	0	0	0	0	0	0	0	0	0	0	0	0	0
1059	Mgu_01059	9.7722	78	8.1737	56	9.5319	88	7.0302	47	5.8324	74	5.6505	26	4.573	118	6.8199	57
1060	Mgu_01060	2.0491	4	0	0	1.3287	3	1.2232	2	9.6681	30	4.4431	5	3.4862	22	8.3168	17
1061	Mgu_01061	0	0	0	0	0	0	0	0	0	0	0	0	0	0	0	0
1062	Mgu_01062	10.7536	87	6.4801	45	7.4806	70	2.6563	18	5.832	75	18.2252	85	5.9647	156	1.7706	15
1063	Mgu_01063	0	0	2.7783	6	0.3436	1	0	0	0	0	0	0	0	0	0	0
1064	Mgu_01064	0	0	0	0	0	0	0	0	0	0	0	0	0	0	0	0
1065	Mgu_01065	3.8767	28	5.9681	37	3.2319	27	0.9918	6	0.3484	4	0.2402	1	0.3426	8	0	0
1066	Mgu_01066	0.461	1	1.0743	2	0	0	0.5505	1	0	0	0.7998	1	0	0	0.4403	1
1067	Mgu_01067	26.1612	338	33.5443	372	11.3091	169	24.8582	269	20.5969	423	15.1718	113	14.5809	609	54.2554	734
1068	Mgu_01068	26.7197	51	65.9204	108	0	0	1.8765	3	3.9551	12	3.6353	4	0.1621	1	28.0192	56
1069	Mgu_01069	16.5748	232	25.0531	301	8.8328	143	8.4444	99	9.4384	210	24.91	201	7.5802	343	18.2852	268
1070	Mgu_01070	0	0	0	0	0	0	0	0	0.0494	2	0	0	0.0486	4	0.1125	3
1071	Mgu_01071	0.7428	20	0.6058	14	0.6743	21	20.4424	461	0.514	22	0.3866	6	0.3102	27	1.2415	35
1072	Mgu_01072	184.536	1573	164.556	1204	48.6848	480	35.5763	254	10.0371	136	12.8207	63	2.2136	61	9.9712	89
1073	Mgu_01073	11.5876	110	7.609	62	34.2444	376	5.7854	46	20.2788	306	27.7755	152	69.4076	2130	23.5409	234
1074	Mgu_01074	0.4387	4	0.1278	1	0.3793	4	0.131	1	0	0	0	0	0	0	0	0
1075	Mgu_01075	45.4899	370	40.8218	285	15.6254	147	14.9723	102	63.1136	816	73.7917	346	26.3176	692	39.6858	338
1076	Mgu_01076	0	0	0	0	0	0	0	0	0	0	0	0	0	0	0	0
1077	Mgu_01077	13.2659	312	5.1517	104	7.1315	194	11.9803	236	1.4177	53	0.8851	12	1.1969	91	0.7715	19
1078	Mgu_01078	0.339	1	0	0	0	0	0.4047	1	0.2133	1	1.1761	2	0	0	5.8275	18
1079	Mgu_01079	0	0	0	0	0	0	0	0	0	0	0	0	0	0	0	0
1080	Mgu_01080	0.0909	1	0.1059	1	0.2359	3	0	0	0.4005	7	0.1577	1	0.1125	4	0.0868	1
1081	Mgu_01081	1.3707	11	1.1614	8	2.0469	19	1.4877	10	0.0784	1	0	0	0.1927	5	0.595	5
1082	Mgu_01082	2.1232	21	0.9423	8	1.7483	20	1.9314	16	1.7174	27	0.7015	4	2.8148	90	0.9656	10
1083	Mgu_01083	0.0799	2	0	0	0	0	0.1431	3	0.2513	10	0.1386	2	0.0124	1	0.0382	1
1084	Mgu_01084	0.6141	14	1.8398	36	3.2996	87	0.9427	18	0.414	15	0.0761	1	0.2307	17	0.2514	6
1085	Mgu_01085	0.173	2	0	0	0.2244	3	0.7229	7	0.653	12	1.0503	7	0.2676	10	1.4043	17
1086	Mgu_01086	0	0	0	0	0	0	0	0	0	0	0	0	0	0	0	0
1087	Mgu_01087	14.4937	151	10.847	97	14.3565	173	11.9182	104	11.0503	183	7.8256	47	8.7886	296	6.0499	66
1088	Mgu_01088	248.625	2930	330.68	3345	104.689	1427	75.5775	746	83.3298	1561	139.836	950	62.8127	2393	99.7566	1231
1089	Mgu_01089	11.8483	141	10.475	107	31.4575	433	44.9458	448	5.9736	113	3.2068	22	18.8712	726	5.136	64
1090	Mgu_01090	0.2395	2	0.279	2	0.5177	5	0.4289	3	0.8287	11	0.6232	3	1.3336	36	1.1436	10
1091	Mgu_01091	1.1877	11	0	0	1.2136	13	2.0626	16	0.3396	5	0.3746	2	0.3006	9	0	0
1092	Mgu_01092	0.6259	6	0.4861	4	0.8116	9	1.619	13	0.525	8	0.1809	1	0.7744	24	0.6973	7
1093	Mgu_01093	0	0	0	0	0	0	0	0	0.9888	3	1.8176	2	0.8103	5	0.5003	1
1094	Mgu_01094	0	0	0	0	0	0	0.0552	1	0.32	11	0.2407	3	0.6294	44	0.4416	10
1095	Mgu_01095	0	0	0	0	0	0	0	0	0	0	0	0	0.1877	1	0	0
1096	Mgu_01096	0.5123	1	0	0	0	0	0	0	2.2559	7	0.8886	1	0.1585	1	0.9784	2
1097	Mgu_01097	0	0	0	0	0	0	0.2705	2	0.0713	1	0	0	0	0	0	0
1098	Mgu_01098	0	0	0	0	0	0	0	0	0	0	0	0	0.1902	1	0	0
1099	Mgu_01099	24.5438	373	17.1718	224	10.6953	188	5.8921	75	7.7823	188	14.6104	128	9.1392	449	8.7348	139
1100	Mgu_01100	0	0	0	0	0	0	0	0	0	0	0	0	0	0	0	0
1101	Mgu_01101	60.5335	358	59.0974	300	95.0224	650	80.9529	401	28.508	268	42.237	144	54.8674	1049	34.2337	212
1102	Mgu_01102	0.6977	13	0.4377	7	1.3921	30	1.0894	17	0.0338	1	0.0931	1	0.0498	3	0.1538	3
1103	Mgu_01103	0.1908	3	0.2223	3	0.4398	8	0.9111	12	0.28	7	0.2206	2	0.1574	8	0	0
1104	Mgu_01104	0.1016	1	0.4732	4	0.3512	4	0.3637	3	0.0639	1	0	0	0.1885	6	0.097	1
1105	Mgu_01105	0	0	0	0	0.1585	2	0.3283	3	0	0	0	0	0.0284	1	0	0
1106	Mgu_01106	22.8408	54	81.3086	165	62.8994	172	126.756	251	31.6653	119	11.7397	16	11.7757	90	25.4486	63
1107	Mgu_01107	0.2294	2	0.1336	1	0	0	0	0	0.6494	9	0.5968	3	0.3193	9	0.5476	5
1108	Mgu_01108	0.3924	4	0.1143	1	0.424	5	1.0541	9	0.0617	1	0	0	0	0	0.1874	2
1109	Mgu_01109	0.4968	5	0.3473	3	0.6013	7	1.8981	16	0.3125	5	0	0	0.1537	5	0.0949	1
1110	Mgu_01110	0.3	3	0	0	0.2594	3	0.1194	1	0.1258	2	0	0	0.0309	1	0	0
1111	Mgu_01111	0	0	0.1436	1	0	0	0.2944	2	0.0776	1	0	0	0	0	0	0
1112	Mgu_01112	0.1509	2	0	0	0.0652	1	0.0901	1	0.0475	1	0	0	0	0	0	0
1113	Mgu_01113	0.2681	2	0	0	0.3476	3	0.6401	4	0	0	0	0	0.0829	2	0	0
1114	Mgu_01114	0	0	0	0	0	0	0	0	0	0	0	0	0	0	0	0
1115	Mgu_01115	0.3426	9	0.1774	4	0.4937	15	0.6818	15	0.0479	2	0.066	1	0.0824	7	0.0364	1
1116	Mgu_01116	24.6013	90	14.3305	45	40.4121	171	27.7402	85	0.3439	2	0	0	1.0992	13	0.7831	3
1117	Mgu_01117	8.5681	21	3.3273	7	10.2297	29	3.4099	7	0.5134	2	0	0	0.5048	4	0	0
1118	Mgu_01118	34.8957	165	18.2328	74	42.2377	231	24.2401	96	23.6825	178	16.5089	45	18.2524	279	17.7736	88
1119	Mgu_01119	0.2465	1	0	0	0	0	0.8831	3	0	0	0	0	0	0	0	0
1120	Mgu_01120	29.3427	262	19.1801	147	30.4039	314	23.2661	174	55.3784	786	27.1985	140	24.6317	711	33.6911	315
1121	Mgu_01121	0.2506	1	0.8758	3	2.5996	12	3.5899	12	0.3153	2	0	0	0.31	4	2.6322	11
1122	Mgu_01122	1.8591	15	0.4332	3	1.1787	11	2.2196	15	0	0	0	0	0.0383	1	0	0
1123	Mgu_01123	0.3842	3	0.4476	3	0.4429	4	1.9877	13	0.3223	4	0	0	0.4358	11	0.2446	2
1124	Mgu_01124	0.8866	4	0.5165	2	0.9582	5	2.3818	9	0	0	0.3845	1	0.0686	1	0	0
1125	Mgu_01125	0	0	0.1448	1	0.2149	2	0	0	0.3909	5	0.4311	2	0.2306	6	0.2374	2
1126	Mgu_01126	0	0	0.3704	3	0.8247	9	0.7592	6	0.0667	1	0	0	0.0984	3	0.3037	3
1127	Mgu_01127	0	0	0	0	0	0	0	0	0	0	0	0	0	0	0	0
1128	Mgu_01128	0.2002	3	0	0	0.3461	6	0.239	3	0.042	1	0	0	0.0826	4	0	0
1129	Mgu_01129	175.523	467	310.017	708	455.257	1401	640.35	1427	100.491	425	43.6828	67	55.5741	478	84.3512	235
1130	Mgu_01130	0.0941	1	0.1096	1	0.0813	1	0.1123	1	0	0	0.1632	1	0.0291	1	0	0
1131	Mgu_01131	0	0	0	0	0.1824	2	0	0	0	0	0	0	0	0	0	0
1132	Mgu_01132	0.436	4	0	0	0.0942	1	0.1301	1	0.0686	1	0	0	0.0674	2	0.1041	1
1133	Mgu_01133	0	0	0	0	0	0	0	0	0.0681	1	0	0	0	0	0	0
1134	Mgu_01134	0.1182	2	0.0689	1	0.0511	1	0	0	0.2603	7	0.1025	1	0.1097	6	0.3951	7
1135	Mgu_01135	1.0503	38	0.4508	14	0.932	39	0.924	28	0.1739	10	0.6713	14	0.077	9	0.8975	34
1136	Mgu_01136	22.1717	642	5.5121	137	0.8659	29	0.0825	2	4.0628	187	12.4009	207	1.6452	154	3.0343	92
1137	Mgu_01137	12.7611	186	20.4621	256	1.8981	32	0	0	1.5538	36	4.4035	37	0.8914	42	3.0795	47
1138	Mgu_01138	0	0	0	0	0.1863	1	0	0	0.2711	2	0	0	0.0666	1	3.292	16
1139	Mgu_01139	0.8591	3	0.3336	1	0	0	0	0	0	0	0	0	0	0	0	0
1140	Mgu_01140	0.5836	2	0	0	0	0	0	0	0	0	0	0	0	0	0	0
1141	Mgu_01141	0.773	14	0.3216	5	0.907	19	0.9229	14	0.2779	8	0.4789	5	0.205	12	0.2109	4
1142	Mgu_01142	0.1579	1	0.9197	5	0	0	0	0	0.298	3	2.7389	10	0	0	1.0555	7
1143	Mgu_01143	0.2943	3	0.1143	1	0.5089	6	0.1171	1	0.1851	3	0.1702	1	0.0303	1	0.1874	2
1144	Mgu_01144	0	0	0	0	0	0	0	0	0	0	0	0	0	0	0	0
1145	Mgu_01145	0	0	0.9802	10	0	0	0	0	0	0	0	0	0	0	0	0
1146	Mgu_01146	0	0	0	0	0	0	0	0	0	0	0	0	0	0	0	0
1147	Mgu_01147	0.7368	7	0	0	0.546	6	0.754	6	0	0	0	0	0	0	0	0
1148	Mgu_01148	0.5763	1	0	0	0	0	0	0	0	0	0	0	0	0	0	0
1149	Mgu_01149	0.0981	1	0	0	0.0848	1	0.4685	4	0	0	0	0	0	0	0	0
1150	Mgu_01150	0.8618	8	0.502	4	1.0245	11	1.0289	8	0	0	0	0	0	0	0	0
1151	Mgu_01151	0	0	0	0	0	0	0	0	0	0	12.3041	10	0	0	2.0322	3
1152	Mgu_01152	2.0491	6	0.3979	1	0	0	0	0	1.7188	8	12.4408	21	0	0	6.523	20
1153	Mgu_01153	70.4143	560	599.583	4093	3.37	31	42.0346	280	138.509	1751	439.944	2017	0.4279	11	200.657	1671
1154	Mgu_01154	2.7841	25	6.6168	51	0.4814	5	0.6648	5	2.382	34	8.8863	46	0.3789	11	11.3798	107
1155	Mgu_01155	0	0	0.114	1	0	0	0	0	0.0616	1	0.1698	1	0.0606	2	0.5609	6
1156	Mgu_01156	9.4245	108	6.8115	67	14.7874	196	16.1489	155	24.8688	453	18.6191	123	16.6551	617	18.0843	217
1157	Mgu_01157	0	0	0	0	0	0	0	0	0.1043	1	1.1507	4	0	0	0	0
1158	Mgu_01158	0	0	0	0	0	0	0	0	0.1362	5	0.6008	8	0.2678	20	0.2481	6
1159	Mgu_01159	0.0854	1	4.4761	45	0	0	0	0	2.5245	47	25.3259	171	0.1056	4	6.0338	74
1160	Mgu_01160	2.4202	60	1.8327	39	0.6626	19	0.4816	10	0.0508	2	0.07	1	0	0	0	0
1161	Mgu_01161	2.8672	50	3.0731	46	1.884	38	1.2324	18	0.0722	2	0	0	0	0	0.2738	5
1162	Mgu_01162	0	0	0	0	0	0	0	0	8.931	105	12.8994	55	1.0038	24	11.3626	88
1163	Mgu_01163	0	0	0	0	0	0	0	0	0	0	0	0	0	0	0	0
1164	Mgu_01164	0	0	0	0	0	0	0	0	0	0	0	0	0	0	0	0
1165	Mgu_01165	0	0	0	0	0.2902	2	0	0	0.6336	6	0.8735	3	0.675	13	0.1603	1
1166	Mgu_01166	0	0	0	0	0	0	0	0	0	0	0	0	0	0	0	0
1167	Mgu_01167	0	0	0	0	0	0	0	0	0.1934	1	0	0	0	0	0.5871	2
1168	Mgu_01168	0	0	0	0	0	0	0	0	23.7741	50	13.1109	10	20.5743	88	17.3233	24
1169	Mgu_01169	0	0	0	0	0	0	0	0	0	0	0	0	0	0	0	0
1170	Mgu_01170	0	0	0	0	0	0	0	0	0	0	0	0	0	0	0.6572	1
1171	Mgu_01171	0	0	0	0	0	0	0	0	0	0	0	0	0	0	0	0
1172	Mgu_01172	8.6016	25	10.8228	27	11.8987	40	16.8422	41	6.9264	32	4.1779	7	5.3215	50	3.6144	11
1173	Mgu_01173	1.1822	2	2.0659	3	0.511	1	0.7057	1	6.6933	18	2.0507	2	3.1083	17	1.6935	3
1174	Mgu_01174	0	0	0	0	0	0	0	0	0	0	0	0	0	0	0	0
1175	Mgu_01175	0	0	0	0	0	0	0	0	0	0	0	0	0	0	0	0
1176	Mgu_01176	0.1356	1	0.7899	5	0	0	0	0	0	0	0	0	0	0	0	0
1177	Mgu_01177	5.4338	44	18.1281	126	0.6406	6	3.981	27	6.0598	78	52.913	247	0.1528	4	12.7373	108
1178	Mgu_01178	12.6223	95	20.7422	134	11.3724	99	6.5039	41	0.4179	5	0.461	2	1.2741	31	0.6344	5
1179	Mgu_01179	42.2447	197	190.619	763	2.4102	13	20.738	81	12.5461	93	110.479	297	0.4643	7	34.8145	170
1180	Mgu_01180	3.0634	60	1.9629	33	1.9423	44	1.3411	22	8.6403	269	6.4654	73	8.2285	521	6.3388	130
1181	Mgu_01181	0	0	0	0	0	0	0.7057	4	0	0	0	0	0	0	13.2655	94
1182	Mgu_01182	42.2793	420	28.0292	239	24.0208	276	29.0851	242	291.31	4600	227.706	1304	7.3177	235	65.949	686
1183	Mgu_01183	0	0	0	0	0	0	0	0	0	0	0	0	0	0	0.0567	1
1184	Mgu_01184	0	0	0	0	0	0	0	0	0	0	0	0	0	0	0	0
1185	Mgu_01185	6.7727	135	4.6758	80	5.2482	121	8.8647	148	6.0281	191	4.1772	48	7.2783	469	5.4618	114
1186	Mgu_01186	1.4186	12	1.3773	10	4.1905	41	0.988	7	4.5366	61	1.8456	9	4.3151	118	7.4513	66
1187	Mgu_01187	0.5489	1	0	0	0.4745	1	1.3106	2	0	0	0	0	0	0	0	0
1188	Mgu_01188	139.851	0	287.812	0	3.6539	3	67.8892	7	0	0	0	0	0	0	0	0
1189	Mgu_01189	30.9227	0	23.9129	0	34.8539	0	41.7244	0	0	0	0	0	0	0	0	0
1190	Mgu_01190	3.8314	812	4.3149	1919	3.6438	4578	8.3864	4908	198.848	1442	100.383	264	87.6721	1293	159.932	764
1191	Mgu_01191	9.1407	594	32.508	268	0.4159	774	7.7542	689	42.4785	909	40.5896	315	74.3339	3235	46.2529	652
1192	Mgu_01192	0.7749	364	61.8376	643	0.6699	11	10.1764	148	95.9562	397	109.301	164	3.09	26	1052.32	2868
1193	Mgu_01193	0	461	0	306	0	601	0	521	21.479	509	22.457	193	29.962	1444	32.2218	503
1194	Mgu_01194	0	30	0	29	0.4962	33	1.5988	55	13.4175	167	7.754	35	9.1654	232	12.4406	102
1195	Mgu_01195	0	38	0	116	0	2	0	27	104.416	690	194.447	466	1.1161	15	1633.33	7110
1196	Mgu_01196	177.989	2	490.056	137	867.586	2	1284.45	22	353.171	1449	36.9639	55	1501.31	12527	1984.69	5364
1197	Mgu_01197	44.1238	0	23.1929	0	49.7081	0	61.1056	0	0	0	0	0	0	0	0	0
1198	Mgu_01198	6.6199	141	3.3365	61	2.679	66	6.0539	108	12.73	431	13.1937	162	10.1517	699	8.3397	186
1199	Mgu_01199	0.2561	6	0.2487	5	0.0738	2	0.051	1	0.6983	26	0.2222	3	0.3433	26	0.4485	11
1200	Mgu_01200	2.1135	9	2.7358	10	5.2787	26	8.6914	31	0.1477	1	0	0	0.0726	1	0	0
1201	Mgu_01201	0.7881	4	1.8363	8	0.511	3	0.7057	3	0	0	0	0	0	0	0	0
1202	Mgu_01202	0	0	0	0	0	0	0	0	0	0	0	0	0	0	0	0
1203	Mgu_01203	0	0	0	0	0	0	0	0	0	0	0	0	0	0	0	0
1204	Mgu_01204	0	0	0	0	0	0	0	0	0	0	0	0	0	0	0	0
1205	Mgu_01205	0	0	0	0	0	0	0	0	0	0	0	0	0	0	0	0
1206	Mgu_01206	0	0	0	0	0	0	0	0	0	0	0	0	0	0	0	0
1207	Mgu_01207	0	0	0.5067	1	1.8802	5	0.5193	1	0	0	0	0	0	0	0	0
1208	Mgu_01208	0	0	0	0	0	0	0	0	0	0	0	0	0	0	0	0
1209	Mgu_01209	1.4666	13	2.7601	21	2.9262	30	6.8694	51	1.8453	26	1.5656	8	1.2563	36	2.2626	21
1210	Mgu_01210	97.372	811	99.4529	711	83.4583	804	39.5638	276	96.9079	1283	129.962	624	198.587	5347	143.098	1248
1211	Mgu_01211	4.2597	51	1.8488	19	2.383	33	2.5927	26	3.6781	70	2.8977	20	6.8983	267	2.3132	29
1212	Mgu_01212	0.5791	6	1.012	9	1.0014	12	3.1114	27	0.7287	12	0.5023	3	0.418	14	1.014	11
1213	Mgu_01213	0	0	0	0	0	0	0	0	0	0	0	0	0	0	0	0
1214	Mgu_01214	11.4085	97	7.9473	58	9.5584	94	16.7102	119	47.2801	639	47.5371	233	32.6709	898	29.0913	259
1215	Mgu_01215	0	0	0	0	5.3659	56	0.2646	2	20.8469	299	0	0	3.3597	98	0	0
1216	Mgu_01216	3.5876	47	2.2232	25	3.6957	56	3.0074	33	14.7903	308	12.9763	98	14.3089	606	14.8711	204
1217	Mgu_01217	17.6701	87	10.6479	45	55.1377	314	50.923	210	35.393	277	14.4451	41	20.3559	324	29.8707	154
1218	Mgu_01218	7.8567	43	9.3661	44	11.2158	71	9.3802	43	0.1149	1	0.9508	3	0.113	2	0.698	4
1219	Mgu_01219	5.6592	59	3.0172	27	5.5562	67	10.9938	96	17.9216	297	12.9782	78	21.0662	710	18.9617	207
1220	Mgu_01220	0	0	0	0	0	0	0	0	0.4143	1	0	0	0.4075	2	0	0
1221	Mgu_01221	0	0	0	0	0	0	0	0	0	0	0	0	0	0	0	0
1222	Mgu_01222	0	0	0	0	0	0	0	0	0	0	0	0	0	0	0	0
1223	Mgu_01223	0	0	0	0	0	0	0	0	0	0	0	0	0	0	0	0
1224	Mgu_01224	0	0	0	0	0	0	0	0	0	0	0	0	0	0	0	0
1225	Mgu_01225	0	0	0	0	0	0	0	0	0	0	0	0	0	0	0	0
1226	Mgu_01226	0	0	0	0	0	0	0	0	0	0	0	0	0	0	0	0
1227	Mgu_01227	20.5144	97	10.3484	42	28.3413	155	15.6551	62	2.794	21	2.9349	8	6.6075	101	4.2414	21
1228	Mgu_01228	2.3995	14	0.3994	2	1.63	11	5.7296	28	3.9895	37	11.5951	39	1.9086	36	6.8746	42
1229	Mgu_01229	6.287	42	0.1744	1	4.2708	33	6.97	39	5.7444	61	2.8563	11	6.1122	132	4.5746	32
1230	Mgu_01230	0.0933	1	1.7397	16	0	0	0.6686	6	0	0	0	0	0	0	0	0
1231	Mgu_01231	0.6107	2	0	0	0.528	2	2.5518	7	0.3842	2	1.5889	3	5.0058	53	2.3327	8
1232	Mgu_01232	0.2238	1	0	0	0	0	0	0	0.5632	4	1.1647	3	0.9	13	0.4275	2
1233	Mgu_01233	2.9745	12	0.5776	2	2.3574	11	2.0716	7	11.5394	74	27.0888	63	8.2043	107	51.3685	217
1234	Mgu_01234	0	0	0	0	0	0	0	0	0.8367	3	0	0	1.3713	10	0	0
1235	Mgu_01235	0	0	0.1186	1	0	0	0	0	0	0	0.8827	5	0	0	0.0972	1
1236	Mgu_01236	5.6263	72	3.3684	37	6.6885	99	2.0525	22	0.295	6	0.2711	2	0.3384	14	0.2985	4
1237	Mgu_01237	5.9706	181	5.1881	135	4.7913	168	6.0257	153	7.4292	358	8.9838	157	5.1632	506	7.1826	228
1238	Mgu_01238	0	0	0	0	0	0	0	0	0	0	0	0	0	0	0	0
1239	Mgu_01239	21.595	163	10.3413	67	0.1145	1	0.1582	1	7.8345	94	4.8262	21	0.1639	4	3.7957	30
1240	Mgu_01240	4.7956	19	8.5274	29	17.239	79	10.547	35	0.3176	2	0	0	0.4684	6	0.9642	4
1241	Mgu_01241	17.6406	182	9.7112	86	9.3018	111	8.7949	76	4.7562	78	3.699	22	5.9965	200	4.0729	44
1242	Mgu_01242	0	0	0	0	0	0	0	0	1.9712	7	1.5529	2	1.3846	10	0.4275	1
1243	Mgu_01243	3.5402	43	3.3571	35	2.2066	31	1.8676	19	2.6415	51	4.5701	32	4.4822	176	5.1106	65
1244	Mgu_01244	15.5457	292	15.382	248	27.2028	591	9.7887	154	5.7607	172	7.0187	76	8.5801	521	6.813	134
1245	Mgu_01245	0.0806	1	0.2817	3	0.2091	3	0.3849	4	0.0507	1	0.2796	2	0.0249	1	0	0
1246	Mgu_01246	2.7925	32	1.525	15	2.4897	33	0.1042	1	1.9763	36	0	0	2.9153	108	0.3334	4
1247	Mgu_01247	0	0	0.4403	1	0.3267	1	0	0	0.2377	1	0	0	0	0	0	0
1248	Mgu_01248	16.857	117	5.0356	30	3.8615	31	4.3004	25	25.832	285	25.7424	103	7.7994	175	19.2632	140
1249	Mgu_01249	0	0	0	0	0	0	0	0	0	0	0	0	0.2177	4	0	0
1250	Mgu_01250	0	0	0	0	2.5884	10	0	0	0	0	0	0	0	0	0	0
1251	Mgu_01251	0	0	0	0	0.4174	2	0	0	0	0	0	0	0	0	0	0
1252	Mgu_01252	0	0	0	0	0	0	0	0	0	0	0	0	0	0	0	0
1253	Mgu_01253	0	0	0	0	0	0	0	0	0	0	0	0	0	0	0	0
1254	Mgu_01254	0.2817	3	0.1094	1	0	0	0.2242	2	11.3418	192	16.1256	99	11.7928	406	7.981	89
1255	Mgu_01255	0	0	0	0	0	0	0	0	0	0	0	0	0	0	0	0
1256	Mgu_01256	0	0	0	0	0	0	0	0	0	0	0	0	0	0	0	0
1257	Mgu_01257	2.3443	6	1.3656	3	0	0	0.933	2	4.916	20	63.0323	93	0	0	10.0747	27
1258	Mgu_01258	0	0	0	0	0	0	0	0	0	0	0	0	0	0	0	0
1259	Mgu_01259	4.6958	33	17.0754	103	40.9679	333	0.8495	5	0.3581	4	0	0	72.673	1651	0.1359	1
1260	Mgu_01260	0	0	0	0	0	0	0	0	0	0	0	0	3.3557	16	0	0
1261	Mgu_01261	12.3197	185	4.8877	63	9.5573	166	14.7883	186	5.6556	135	4.8517	42	12.7099	617	5.7873	91
1262	Mgu_01262	0.3487	5	0	0	0.0603	1	0.0833	1	0.0878	2	0	0	0.0863	4	0	0
1263	Mgu_01263	13.5602	35	9.9301	22	28.4719	85	50.8822	110	6.5808	27	4.7045	7	9.1083	76	8.88	24
1264	Mgu_01264	40.8993	220	56.0954	259	45.4862	283	31.7398	143	4.6781	40	4.5148	14	3.3354	58	3.9059	22
1265	Mgu_01265	0	0	0	0	1.7637	10	0	0	0	0	0	0	1.0728	17	0.1948	1
1266	Mgu_01266	0	0	0	0	0	0	0	0	0	0	0	0	0.4104	4	0.3168	1
1267	Mgu_01267	0	0	0	0	0	0	0	0	0	0	0	0	0	0	0	0
1268	Mgu_01268	0	0	0	0	0	0	0	0	0	0	0	0	0	0	0	0
1269	Mgu_01269	0.5048	1	1.1762	2	0	0	0	0	1.2703	4	6.1296	7	0	0	2.4104	5
1270	Mgu_01270	0.348	6	0.9459	14	1.2535	25	0.6924	10	0.3284	9	0.2012	2	0.305	17	0.2769	5
1271	Mgu_01271	0.3707	8	1.4036	26	0	0	0	0	0.6413	22	0.8842	11	0.0287	2	1.4603	33
1272	Mgu_01272	0	0	0	0	0	0	0	0	0	0	0	0	0	0	0.169	2
1273	Mgu_01273	0.9839	21	0.928	17	1.4178	35	1.2307	22	3.655	124	3.0072	37	5.4061	373	4.9668	111
1274	Mgu_01274	7.2514	54	9.0738	58	8.0108	69	11.3832	71	1.0982	13	1.1647	5	1.2462	30	2.0519	16
1275	Mgu_01275	0	0	0	0	0.0912	1	0.126	1	0	0	0.183	1	0	0	0.1008	1
1276	Mgu_01276	1.0869	4	2.5326	8	2.5843	11	1.2977	4	1.8804	11	3.2996	7	1.5971	19	7.0068	27
1277	Mgu_01277	4.4063	41	8.0131	64	6.4112	69	6.1589	48	10.9527	162	14.914	80	3.8896	117	22.5795	220
1278	Mgu_01278	20.2701	51	9.2609	20	25.0847	73	42.233	89	6.751	27	4.1367	6	6.5161	53	5.6935	15
1279	Mgu_01279	3.6034	65	4.9084	76	1.342	28	0.9928	15	1.9879	57	3.3657	35	0.4973	29	2.3294	44
1280	Mgu_01280	12.9064	120	7.894	63	17.5747	189	35.1845	274	9.7433	144	7.0897	38	6.6207	199	7.19	70
1281	Mgu_01281	14.871	113	25.7577	168	15.474	136	10.3701	66	16.0614	194	15.5235	68	4.1116	101	18.8521	150
1282	Mgu_01282	27.9651	37	33.4605	38	79.7213	122	29.7786	33	0.4755	1	1.3111	1	1.8704	8	3.609	5
1283	Mgu_01283	0	0	0	0	0	0	0	0	0	0	0	0	0	0	0	0
1284	Mgu_01284	87.3313	555	10.8159	59	12.7881	94	5.4482	29	35.9338	363	3.0025	11	6.7171	138	1.653	11
1285	Mgu_01285	1.7733	8	0.2582	1	1.1498	6	0.7939	3	2.2311	16	0.769	2	0.5485	8	2.7519	13
1286	Mgu_01286	10.1608	80	7.3985	50	10.6515	97	6.2172	41	13.9029	174	4.4064	20	7.3469	187	17.5878	145
1287	Mgu_01287	3.6223	49	4.823	56	5.3687	84	5.5604	63	5.1157	110	5.2577	41	6.563	287	3.9535	56
1288	Mgu_01288	0.0913	1	0	0	0	0	0.109	1	0	0	0.3167	2	0	0	0	0
1289	Mgu_01289	0	0	0	0	0	0	0	0	0.3902	3	0	0	0.064	1	0	0
1290	Mgu_01290	1.9412	4	26.5738	47	23.0772	55	24.9152	43	19.8451	65	5.0511	6	9.1575	61	31.9798	69
1291	Mgu_01291	6.0136	69	0.8123	8	3.3154	44	11.7583	113	10.9657	200	8.7687	58	6.9017	256	4.3281	52
1292	Mgu_01292	246.631	2113	238.105	1751	677.732	6716	2041.55	14650	102.213	1392	52.6428	260	40.9798	1135	66.9927	601
1293	Mgu_01293	0.8365	17	0.172	3	30.4166	715	0	0	0	0	0.1707	2	2.8615	188	0.188	4
1294	Mgu_01294	0	0	0	0	0.1804	1	0	0	0	0	0	0	0	0	0	0
1295	Mgu_01295	0	0	0	0	0.1487	1	0.4108	2	5.0866	47	0.5968	2	4.1508	78	3.4501	21
1296	Mgu_01296	0.9915	2	0.5776	1	1.2858	3	1.7757	3	3.4306	11	4.2998	5	6.4408	42	0.4734	1
1297	Mgu_01297	1.8199	3	0	0	0.5245	1	0.7243	1	0	0	0	0	0	0	0	0
1298	Mgu_01298	0.4498	2	0.786	3	0.1944	1	9.398	35	0	0	0	0	0	0	0	0
1299	Mgu_01299	0.2551	4	0.0743	1	0.1654	3	0.7613	10	0.0401	1	0	0	0	0	0	0
1300	Mgu_01300	11.2386	127	3.9176	38	5.6616	74	3.8035	36	7.0702	127	2.6096	17	21.3241	779	2.2818	27
1301	Mgu_01301	0.2761	1	0	0	21.0044	88	0	0	0.6947	4	0	0	76.1762	892	0	0
1302	Mgu_01302	0	0	0	0	55.4762	135	0	0	0.897	3	0.8245	1	31.4639	214	0	0
1303	Mgu_01303	1.4078	4	62.3234	152	0	0	0	0	0.2214	1	1.221	2	0	0	0	0
1304	Mgu_01304	6.0961	90	3.2354	41	6.0904	104	10.8365	134	4.1333	97	1.7625	15	7.2705	347	4.4634	69
1305	Mgu_01305	56.2443	453	55.4005	383	74.6046	695	80.0479	540	94.4335	1209	62.2438	289	48.6613	1267	54.6622	461
1306	Mgu_01306	0.145	1	0.1689	1	0.1253	1	0.1731	1	0	0	0	0	0.0448	1	0	0
1307	Mgu_01307	0	0	0	0	0.2065	1	0	0	0	0	0	0	0	0	0	0
1308	Mgu_01308	0	0	0	0	0	0	0	0	0	0	0	0	0	0	0	0
1309	Mgu_01309	0	0	0	0	0	0	0	0	0	0	0	0	0	0	0	0
1310	Mgu_01310	2.712	8	6.7141	17	1.1724	4	0.4047	1	1.4929	7	1.7642	3	2.6216	25	2.9138	9
1311	Mgu_01311	0	0	0	0	0	0	0	0	0	0	0	0	0	0	0	0
1312	Mgu_01312	0	0	0	0	0	0	0	0	0	0	0	0	0.0198	1	0.061	1
1313	Mgu_01313	0.568	6	0.6618	6	1.064	13	1.2433	11	0.9529	16	0.3284	2	0.5271	18	0.3616	4
1314	Mgu_01314	11.3642	76	5.2261	30	19.2624	149	26.9573	151	19.5662	208	15.8224	61	19.9355	431	15.9936	112
1315	Mgu_01315	4.5724	32	3.4958	21	24.707	200	8.1886	48	11.416	127	5.4529	22	103.78	2348	20.8779	153
1316	Mgu_01316	12.9499	166	12.9965	143	11.8705	176	7.1717	77	50.8927	1037	43.0331	318	27.9925	1160	38.7405	520
1317	Mgu_01317	9.5802	16	1.3951	2	0.5177	1	2.8595	4	10.5471	28	6.2319	6	4.6304	25	1.7155	3
1318	Mgu_01318	0.3341	1	0	0	0.8665	3	0	0	0	0	0	0	0	0	1.9144	6
1319	Mgu_01319	17.5559	107	5.161	27	13.6179	96	13.5165	69	20.8501	202	11.3846	40	21.6717	427	15.3557	98
1320	Mgu_01320	40.9719	910	41.9108	799	48.658	1250	37.0373	689	41.4106	1462	26.2423	336	34.9857	2512	31.0447	722
1321	Mgu_01321	2.6944	42	2.7654	37	11.5367	208	2.068	27	0.1614	4	0	0	0.4564	23	0	0
1322	Mgu_01322	1.075	21	0.1193	2	3.5848	81	0.1222	2	0.5153	16	0.0888	1	3.1669	200	0.7822	16
1323	Mgu_01323	0	0	0.3123	1	0	0	0	0	20.2356	120	30.2237	65	0.3317	4	19.9671	78
1324	Mgu_01324	0.1708	1	0	0	0	0	0	0	15.7913	147	18.9574	64	0.5282	10	12.8829	79
1325	Mgu_01325	1.0633	12	1.1355	11	57.9142	756	0.2116	2	0.5017	9	0.7685	5	3.0972	113	1.777	21
1326	Mgu_01326	25.1645	967	13.5823	448	27.7637	1234	25.1354	809	22.8051	1393	19.9076	441	29.696	3689	22.8393	919
1327	Mgu_01327	13.3505	186	9.4492	113	16.3828	264	9.7693	114	15.2171	337	19.0499	153	10.1245	456	12.4756	182
1328	Mgu_01328	13.8597	147	9.9957	91	15.8138	194	9.0054	80	9.9647	168	9.9766	61	13.5034	463	12.4257	138
1329	Mgu_01329	3.5895	30	4.3212	31	4.2412	41	4.4284	31	12.5702	167	12.4531	60	12.2507	331	11.3122	99
1330	Mgu_01330	2.2824	5	5.8499	11	2.7626	7	3.815	7	14.3586	50	10.294	13	11.5788	82	12.2064	28
1331	Mgu_01331	4.9238	11	2.0859	4	0.387	1	4.2754	8	3.9423	14	1.5529	2	0.8308	6	2.1374	5
1332	Mgu_01332	15.5204	34	1.5954	3	7.8932	20	11.9901	22	3.7332	13	1.5837	2	1.5533	11	1.3078	3
1333	Mgu_01333	0	0	0	0	5.1249	9	0	0	0	0	0	0	1.2224	6	0	0
1334	Mgu_01334	0	0	0	0	10.3638	13	0	0	0	0	0	0	0.5705	2	0	0
1335	Mgu_01335	1.7034	15	0.7938	6	56.7475	578	0.5423	4	0	0	0	0	1.1943	34	0.4338	4
1336	Mgu_01336	1.2485	14	1.2467	12	55.8975	725	0.1065	1	0.0561	1	0	0	0.9103	33	0.1703	2
1337	Mgu_01337	0.4256	3	0.3305	2	42.6816	348	0.3387	2	0	0	0	0	1.7992	41	0.5419	4
1338	Mgu_01338	0	0	0	0	0	0	0	0	0	0	0	0	0.036	1	0	0
1339	Mgu_01339	6.7061	40	2.7345	14	19.568	135	17.8147	89	3.4805	33	0.5816	2	19.1366	369	9.7667	61
1340	Mgu_01340	1.873	13	0	0	2.1176	17	2.0642	12	11.3298	125	23.993	96	5.4373	122	33.9857	247
1341	Mgu_01341	9.3245	18	12.6738	21	25.0809	56	0.6185	1	3.2589	10	0.8986	1	30.6066	191	3.463	7
1342	Mgu_01342	7.1128	92	8.737	97	10.0933	151	3.8769	42	7.1498	147	11.1314	83	7.1029	297	10.3369	140
1343	Mgu_01343	12.6522	309	10.1129	212	17.0275	481	14.2746	292	11.6945	454	10.2279	144	20.5819	1625	11.4963	294
1344	Mgu_01344	0.5123	4	0	0	2.1038	19	0	0	0	0	0	0	4.2389	107	0.2446	2
1345	Mgu_01345	0.5204	5	0.2425	2	18.1757	202	0	0	0	0	0	0	0.161	5	0.1988	2
1346	Mgu_01346	0	0	0	0	0.151	1	0	0	0	0	0.6059	2	0	0	0.1668	1
1347	Mgu_01347	1.7154	19	2.5244	24	3.0442	39	2.048	19	2.7263	48	3.6021	23	2.9324	105	3.0177	35
1348	Mgu_01348	13.226	142	8.8979	82	11.1127	138	14.2339	128	16.6995	285	11.1482	69	23.5102	816	11.2966	127
1349	Mgu_01349	0.348	4	0.1013	1	0.3008	4	0.3116	3	1.0945	20	1.8108	12	0.2422	9	6.3968	77
1350	Mgu_01350	0.7204	3	3.0773	11	1.8685	9	1.7202	6	2.417	16	2.0827	5	3.4911	47	2.0639	9
1351	Mgu_01351	0	0	0	0	0	0	0	0	0	0	0	0	0	0	0	0
1352	Mgu_01352	2.2412	14	2.9841	16	8.7195	63	0.5734	3	6.6468	66	1.9439	7	36.5951	739	1.2231	8
1353	Mgu_01353	0	0	0	0	0	0	0	0	0	0	0	0	0	0	0	0
1354	Mgu_01354	82.4688	381	61.026	242	191.256	1022	142.394	551	57.1918	420	39.425	105	87.8467	1312	85.3729	413
1355	Mgu_01355	3.3627	106	3.2893	89	5.842	213	14.0138	370	6.8453	343	4.6775	85	3.15	321	3.272	108
1356	Mgu_01356	10755.9	67655	14537.3	78488	1639.92	11931	3844.63	20255	6275.15	62742	8777.84	31829	114.635	2331	7594.28	50019
1357	Mgu_01357	0.9645	5	0.2247	1	2.3349	14	1.6122	7	1.0922	9	0	0	1.5515	26	0.7369	4
1358	Mgu_01358	18.0786	146	6.636	46	32.1169	300	21.7323	147	35.0546	450	21.6946	101	19.688	514	11.5889	98
1359	Mgu_01359	0	0	0	0	0	0	0.3613	1	0.3808	2	0.525	1	0.3745	4	0.289	1
1360	Mgu_01360	6.0136	26	26.1379	97	14.7978	74	19.6064	71	21.0985	145	16.0488	40	7.5124	105	10.1608	46
1361	Mgu_01361	34.0599	706	13.7701	245	5.6308	135	7.6606	133	190.173	6266	178.252	2130	30.742	2060	68.0493	1477
1362	Mgu_01362	211.702	2752	156.837	1750	418.604	6294	311.811	3395	63.7355	1317	88.2055	661	287.788	12094	53.703	731
1363	Mgu_01363	12.6095	129	17.5374	154	18.3387	217	13.0708	112	8.9165	145	7.4607	44	9.4641	313	9.4284	101
1364	Mgu_01364	23.248	99	16.6884	61	26.3933	130	25.7937	92	52.1488	353	63.1394	155	44.6011	614	58.0839	259
1365	Mgu_01365	9.4423	145	4.0967	54	7.8258	139	12.1286	156	15.7722	385	9.6017	85	26.932	1337	12.1891	196
1366	Mgu_01366	0	0	0	0	4.1306	20	0.2852	1	0.7514	5	8.7021	21	0.6651	9	3.1939	14
1367	Mgu_01367	0	0	0	0	0	0	0	0	35.3097	112	34.7724	40	13.6416	88	29.1939	61
1368	Mgu_01368	9.5108	35	1.5829	5	2.8192	12	4.542	14	20.0011	117	17.9122	38	9.3303	111	17.1276	66
1369	Mgu_01369	14.7626	65	11.113	42	0	0	0	0	40.4347	283	22.0625	56	0.7728	11	16.7011	77
1370	Mgu_01370	5.553	76	2.6388	31	1.7056	27	2.7043	31	0.4137	9	0.1267	1	0.3842	17	0.5582	8
1371	Mgu_01371	2.0957	3	1.6277	2	8.4553	14	40.867	49	10.5471	24	0	0	1.7287	8	0.6671	1
1372	Mgu_01372	26.6922	187	14.8002	89	44.6736	362	42.4343	249	26.4901	295	10.1518	41	49.2316	1115	53.4359	392
1373	Mgu_01373	0.692	8	1.0077	10	1.7201	23	1.4458	14	2.9929	55	1.8006	12	3.3982	127	1.1565	14
1374	Mgu_01374	2.1811	29	0.4381	5	2.7961	43	3.951	44	2.0346	43	1.4351	11	4.3041	185	2.5858	36
1375	Mgu_01375	0	0	0	0	0	0	0	0	3.4123	10	0.9409	1	6.5436	39	6.216	12
1376	Mgu_01376	22.1652	583	9.4788	214	12.0963	368	22.7868	502	34.7048	1451	38.977	591	31.7066	2696	28.3206	780
1377	Mgu_01377	19.565	144	16.7787	106	39.4691	336	40.0673	247	20.5139	240	16.7338	71	18.6187	443	18.0359	139
1378	Mgu_01378	0.3762	8	0.4931	9	0.3659	9	4.885	87	0.2959	10	0.5711	7	0.3928	27	0.8534	19
1379	Mgu_01379	19.8672	210	8.7072	79	12.269	150	8.2455	73	12.0819	203	8.6979	53	25.8701	884	6.4148	71
1380	Mgu_01380	18.9147	64	21.3474	62	7.6655	30	3.8814	11	23.7985	128	11.7914	23	17.2786	189	12.701	45
1381	Mgu_01381	6.2276	81	3.9411	44	5.783	87	6.5173	71	9.5284	197	6.535	49	10.4644	440	7.9298	108
1382	Mgu_01382	0.6154	4	0	0	3.7245	28	1.4695	8	1.355	14	0.2669	1	1.285	27	0	0
1383	Mgu_01383	30.0682	45	38.144	49	32.3507	56	41.4834	52	18.0752	43	6.9545	6	12.4015	60	24.2485	38
1384	Mgu_01384	52.0871	653	98.5047	1060	42.2054	612	25.5227	268	38.2376	762	41.2336	298	10.0671	408	35.6507	468
1385	Mgu_01385	1.4495	31	1.1985	22	3.881	96	5.4152	97	2.6769	91	6.1645	76	3.5003	242	4.2869	96
1386	Mgu_01386	0	0	0	0	0	0	0	0	0.1625	2	0	0	0.1198	3	0	0
1387	Mgu_01387	8.7882	88	7.3298	63	14.5916	169	33.6233	282	32.732	521	14.032	81	6.4255	208	16.0225	168
1388	Mgu_01388	0	0	0	0	1.689	5	0	0	0	0	0.6778	1	0.2417	2	0.3731	1
1389	Mgu_01389	59.074	747	16.3995	178	64.6796	946	134.167	1421	33.5814	675	15.2271	111	64.0431	2618	20.9955	278
1390	Mgu_01390	12.923	276	6.4914	119	10.5252	260	8.9444	160	10.3685	352	11.8584	146	11.2539	777	9.2562	207
1391	Mgu_01391	63.9286	538	5.8143	42	38.1142	371	20.9967	148	102.487	1371	59.9824	291	67.0814	1825	99.4082	876
1392	Mgu_01392	5.6455	12	0	0	0.8135	2	4.4935	8	12.7264	43	16.3217	20	2.6195	18	8.9857	20
1393	Mgu_01393	0.1179	1	0	0	0	0	2.1117	15	0.1484	2	0.6136	3	0	0	0	0
1394	Mgu_01394	30.6041	437	15.6651	192	47.6512	787	24.2478	290	22.7336	516	16.8862	139	30.567	1411	21.0676	315
1395	Mgu_01395	21.2961	192	22.3553	173	25.0288	261	30.723	232	15.8396	227	14.238	74	18.4247	537	25.952	245
1396	Mgu_01396	8.549	123	17.8143	220	7.211	120	2.9874	36	10.2754	235	16.7589	139	6.1275	285	7.9652	120
1397	Mgu_01397	1.5574	16	1.5876	14	2.5246	30	2.0918	18	6.3071	103	4.8965	29	5.8412	194	4.8337	52
1398	Mgu_01398	0	0	0.0573	1	0.3403	8	0	0	0.4334	14	0.2561	3	0.1826	12	0.094	2
1399	Mgu_01399	0	0	0	0	0.2614	6	0.0602	1	0	0	0	0	0	0	0	0
1400	Mgu_01400	2.7837	64	2.939	58	3.7228	99	4.3621	84	3.0646	112	2.8671	38	2.2873	170	2.2015	53
1401	Mgu_01401	6.2731	123	7.6054	128	10.362	235	22.7123	373	11.6788	364	7.8738	89	13.9304	883	8.9619	184
1402	Mgu_01402	12.2629	129	13.2898	120	0.9041	11	0.7945	7	1.3157	22	23.5807	143	1.9114	65	13.5268	149
1403	Mgu_01403	11.0594	310	4.4057	106	7.5876	246	14.4393	339	15.284	681	9.4685	153	11.0798	1004	10.0848	296
1404	Mgu_01404	24.5289	371	17.0228	221	31.1531	545	25.8123	327	19.84	477	19.2678	168	27.5076	1345	22.6044	358
1405	Mgu_01405	120.169	1053	59.031	444	131.027	1328	144.971	1064	140.212	1953	9.5022	48	353.718	10020	82.611	758
1406	Mgu_01406	55.9794	839	75.7111	974	543.34	9419	28.6777	360	25.8983	617	33.5647	290	206.537	10007	19.2433	302
1407	Mgu_01407	1.8818	4	1.0962	2	11.3888	28	8.4253	15	16.5739	56	13.0574	16	22.1202	152	20.6672	46
1408	Mgu_01408	90.8686	1220	55.1013	635	80.2365	1246	44.1963	497	69.2544	1478	50.3891	390	44.7665	1943	32.7914	461
1409	Mgu_01409	1.4836	13	1.8613	14	0.0987	1	1.2263	9	0.5026	7	4.1572	21	0.0353	1	1.5258	14
1410	Mgu_01410	1.5178	8	0.221	1	0	0	1.3591	6	1.671	14	5.9242	18	0	0	2.8991	16
1411	Mgu_01411	40.6457	412	26.435	230	0.1706	2	21.5548	183	10.5508	170	49.6288	290	0.9155	30	23.5539	250
1412	Mgu_01412	78.9809	812	56.8858	502	98.8948	1176	98.826	851	45.893	750	43.0253	255	65.682	2183	49.9751	538
1413	Mgu_01413	0.8042	3	3.1228	10	0.927	4	0	0	38.1104	226	210.171	452	20.5634	248	51.7098	202
1414	Mgu_01414	19.2608	508	19.5681	443	55.5296	1694	11.4074	252	16.6728	699	11.5098	175	22.0728	1882	12.8542	355
1415	Mgu_01415	0	0	0	0	0	0	0	0	5.8009	25	33.91	53	0.2282	2	16.5553	47
1416	Mgu_01416	0	0	0	0	0	0	0	0	0	0	0	0	0	0	0	0
1417	Mgu_01417	41.5278	1234	12.5069	319	44.225	1520	32.3039	804	56.1034	2650	75.3064	1290	111.501	10711	65.1774	2028
1418	Mgu_01418	0.4769	5	1.8892	17	1.8968	23	0	0	0.4201	7	0.3309	2	0.6492	22	0.3644	4
1419	Mgu_01419	38.2092	221	85.4036	424	13.3035	89	9.0825	44	14.7922	136	38.0888	127	18.772	351	38.6364	234
1420	Mgu_01420	29.6669	675	22.5297	440	10.4497	275	12.1215	231	14.2672	516	14.3333	188	14.4384	1062	15.6141	372
1421	Mgu_01421	0	0	1.3672	7	3.0439	21	0.2002	1	0.5274	5	2.0358	7	0.0519	1	0.4803	3
1422	Mgu_01422	240.471	2514	57.7247	518	788.365	9533	15.4172	135	147.008	2443	167.586	1010	3279.21	110827	96.2816	1054
1423	Mgu_01423	27.0614	162	6.033	31	15.8865	110	7.5787	38	23.75	226	47.5223	164	28.4717	551	27.9176	175
1424	Mgu_01424	37.4087	152	1.4336	5	28.0869	132	7.6397	26	22.6048	146	49.0959	115	29.7669	391	43.7167	186
1425	Mgu_01425	33.7807	434	15.6877	173	49.3267	733	38.4728	414	11.9478	244	11.8817	88	2.6966	112	10.4067	140
1426	Mgu_01426	32.1525	222	124.018	735	14.6504	117	8.9917	52	42.0943	462	57.2816	228	1.344	30	64.3162	465
1427	Mgu_01427	11.8295	26	9.5411	18	1.9668	5	16.2963	30	4.5796	16	13.4171	17	3.9407	28	43.8853	101
1428	Mgu_01428	0	0	0	0	0.7427	6	0	0	0	0	0	0	0.4429	10	0.1367	1
1429	Mgu_01429	58.4665	927	13.961	190	74.3775	1364	53.6899	713	43.6058	1099	17.3957	159	83.9899	4305	21.1417	351
1430	Mgu_01430	28.3407	510	8.5457	132	35.6968	743	41.0683	619	36.5672	1046	13.399	139	44.315	2578	27.437	517
1431	Mgu_01431	0.5175	7	0.689	8	0.3835	6	0.4413	5	1.0231	22	0.3847	3	0.526	23	0.706	10
1432	Mgu_01432	113.628	916	118.939	823	140.71	1312	91.5282	618	52.8322	677	69.0739	321	56.1003	1462	59.8257	505
1433	Mgu_01433	0	0	0.3704	1	0	0	0	0	0	0	0	0	0.0984	1	0.6073	2
1434	Mgu_01434	3.7894	12	1.4716	4	0.8191	3	0.754	2	10.529	53	7.669	14	12.8941	132	11.1583	37
1435	Mgu_01435	0.265	2	0.3087	2	0	0	0	0	1.5002	18	5.056	22	0	0	2.4039	19
1436	Mgu_01436	1.8062	19	1.4397	13	0.3287	4	0.5675	5	0.299	5	0.3298	2	0.0294	1	0.2724	3
1437	Mgu_01437	25.4908	392	40.3794	533	31.7649	565	19.7977	255	38.4953	941	57.1905	507	35.1413	1747	41.1113	662
1438	Mgu_01438	0.0619	3	0.1202	5	0.0535	3	0.3203	13	0	0	0.0358	1	0.0575	9	0.0394	2
1439	Mgu_01439	0	0	0	0	0	0	0.1073	1	0	0	0	0	0	0	0	0
1440	Mgu_01440	2.0605	8	1.2003	4	0.4454	2	1.2301	4	0	0	0	0	0	0	0	0
1441	Mgu_01441	6.4542	272	5.4736	198	1.0873	53	0.6516	23	24.5112	1642	69.3157	1684	6.9951	953	39.4526	1741
1442	Mgu_01442	14.3192	91	61.9624	338	0	0	0.1879	1	13.9577	141	44.765	164	0.0487	1	71.6804	477
1443	Mgu_01443	10.9502	404	5.6208	178	7.3113	312	8.3814	259	16.8638	989	17.2084	366	15.7206	1875	11.0528	427
1444	Mgu_01444	0	0	0	0	0	0	0	0	0	0	0	0	0	0	0	0
1445	Mgu_01445	30.8494	182	80.7669	409	0	0	1.0119	5	33.483	314	71.7436	244	5.5579	106	46.2964	286
1446	Mgu_01446	2.2876	13	6.7654	33	0.6086	4	0.2101	1	2.8783	26	12.2102	40	3.266	60	6.218	37
1447	Mgu_01447	0	0	0.2247	1	0	0	0	0	0.6068	5	2.0078	6	0.0597	1	0.5527	3
1448	Mgu_01448	0	0	0	0	0	0	0	0	0	0	0	0	0	0	0	0
1449	Mgu_01449	1.3173	10	0.9208	6	0.7972	7	0.9436	6	1.6574	20	1.5995	7	2.5671	63	1.0064	8
1450	Mgu_01450	16.1035	219	10.023	117	9.7903	154	5.6187	64	4.3483	94	3.3164	26	6.3689	280	3.0898	44
1451	Mgu_01451	3.2102	35	11.3267	106	7.5334	95	66.361	606	0.3462	6	1.591	10	0.5674	20	4.2921	49
1452	Mgu_01452	1.4003	27	0.2417	4	0.8071	18	2.1052	34	0.3915	12	0.9896	11	0.6417	40	0.6439	13
1453	Mgu_01453	0.5269	10	0.0614	1	4.6466	102	0.692	11	0	0	0	0	0.2282	14	0	0
1454	Mgu_01454	24.262	819	18.3606	532	32.143	1255	26.1727	740	29.2591	1570	23.8953	465	39.8436	4348	19.8602	702
1455	Mgu_01455	1.0625	17	1.165	16	2.1614	40	3.6564	49	0.4718	12	0.2168	2	0.2513	13	0.2388	4
1456	Mgu_01456	0.5361	1	0	0	0.4635	1	0	0	1.0118	3	0.93	1	1.3267	8	4.6078	9
1457	Mgu_01457	90.625	1125	156.352	1666	131.282	1885	544.65	5663	87.672	1730	229.729	1644	27.9087	1120	63.0833	820
1458	Mgu_01458	0	0	0	0	0.1356	1	0	0	0	0	0	0	0	0	0	0
1459	Mgu_01459	2.899	38	1.5998	18	0.6596	10	2.8236	31	96.0361	2001	99.6508	753	71.5523	3032	41.4558	569
1460	Mgu_01460	28.1164	533	17.1463	279	10.9913	241	25.5702	406	31.261	942	57.3745	627	5.4012	331	12.3929	246
1461	Mgu_01461	9.5184	32	4.505	13	16.7158	65	17.7565	50	4.491	24	1.5479	3	3.5884	39	6.8176	24
1462	Mgu_01462	11.3846	67	2.5735	13	11.018	75	23.1271	114	11.331	106	4.4213	15	8.8829	169	12.1705	75
1463	Mgu_01463	34.34	360	25.5599	230	1.5669	19	6.1499	54	8.5213	142	47.1586	285	0.6492	22	98.2023	1078
1464	Mgu_01464	21.9333	49	15.6445	30	13.9319	36	39.0127	73	7.0399	25	6.2118	8	2.6308	19	8.1221	19
1465	Mgu_01465	0.6881	4	0.6013	3	0	0	0.4108	2	0.4329	4	2.9842	10	1.6497	31	9.036	55
1466	Mgu_01466	4.6854	25	5.677	26	0	0	3.3564	15	6.8384	58	8.7779	27	10.6093	183	97.9044	547
1467	Mgu_01467	95.6975	2149	74.1882	1430	145.955	3791	129.94	2444	39.4445	1408	32.2893	418	56.0917	4072	32.9163	774
1468	Mgu_01468	0	0	0	0	0.0925	1	0.2554	2	0.1346	2	0.5567	3	0.0662	2	10.2158	100
1469	Mgu_01469	2.0155	16	1.9078	13	3.4851	32	6.4671	43	3.2491	41	2.4037	11	1.7925	46	5.4135	45
1470	Mgu_01470	0	0	0	0	0	0	0	0	0	0	0	0	0	0	0	0
1471	Mgu_01471	4.5182	31	5.094	30	4.4103	35	11.8327	68	6.8767	75	6.0678	24	5.6355	125	6.6811	48
1472	Mgu_01472	8.05	77	7.4297	61	9.1291	101	5.8665	47	1.9731	30	2.7203	15	2.5548	79	2.3962	24
1473	Mgu_01473	12.5245	92	14.4327	91	30.1309	256	11.7025	72	1.7129	20	1.4169	6	1.895	45	1.1701	9
1474	Mgu_01474	3.1012	15	8.4303	35	6.7924	38	0.9874	4	125.512	965	163.539	456	177.6	2777	193.101	978
1475	Mgu_01475	0.8106	16	0.4722	8	0.3942	9	11.0695	183	0.0956	3	0.0879	1	0.047	3	0.7742	16
1476	Mgu_01476	12.2975	275	6.408	123	7.1912	186	2.9899	56	12.0688	429	4.9646	64	7.7049	557	4.8685	114
1477	Mgu_01477	25.5973	347	49.1581	572	9.6303	151	10.921	124	1.7635	38	3.8389	30	1.1409	50	4.2973	61
1478	Mgu_01478	0	0	0	0	0	0	0.6881	5	0	0	0	0	0	0	0.4403	4
1479	Mgu_01479	31.1586	246	45.597	309	20.6969	189	20.2639	134	25.8968	325	44.1629	201	19.982	510	30.6033	253
1480	Mgu_01480	3.6814	28	5.3611	35	7.8433	69	7.6917	49	3.1431	38	3.421	15	4.189	103	2.5112	20
1481	Mgu_01481	6.2009	36	16.8564	84	9.3819	63	2.2621	11	7.3685	68	4.7807	16	3.1969	60	2.7964	17
1482	Mgu_01482	0	0	0	0	0	0	0	0	0	0	0	0	0	0	0	0
1483	Mgu_01483	0.5924	8	0.7764	9	0.7682	12	22.3658	253	0.1397	3	0.2569	2	0.1374	6	0.7778	11
1484	Mgu_01484	0	0	0	0	0	0	0	0	0	0	4.7942	22	0	0	1.0798	9
1485	Mgu_01485	0	0	0	0	0.1907	2	0	0	0	0	0	0	0	0	0	0
1486	Mgu_01486	0	0	0	0	0	0	0	0	0.1289	1	0	0	0.0634	1	0	0
1487	Mgu_01487	0	0	0	0	0.3126	2	0	0	6.7108	59	4.0772	13	6.3199	113	5.698	33
1488	Mgu_01488	12.0971	113	18.8328	151	10.7365	116	7.9245	62	6.5327	97	3.3427	18	20.2997	613	7.8723	77
1489	Mgu_01489	0.4778	4	0.1392	1	0.2065	2	0.713	5	0.2254	3	0.6216	3	1.8104	49	0.6844	6
1490	Mgu_01490	3.7998	30	3.3939	23	5.9134	54	2.8732	19	0	0	0.2197	1	0.0784	2	0.3629	3
1491	Mgu_01491	0	0	0	0	0	0	0	0	0	0	0	0	0	0	0	0
1492	Mgu_01492	0	0	0	0	0	0	0	0	0	0	0	0	0	0	0	0
1493	Mgu_01493	0	0	0	0	0.6886	6	0	0	0.0835	1	0	0	0	0	0.1268	1
1494	Mgu_01494	0.3907	3	0.4552	3	1.2386	11	0.4665	3	0.0819	1	0	0	0.0403	1	0.3731	3
1495	Mgu_01495	0.3779	1	0.4403	1	19.6036	60	0	0	0	0	0	0	0	0	0	0
1496	Mgu_01496	4.0661	60	7.2635	92	1.4062	24	1.6182	20	3.8796	91	5.1724	44	1.9495	93	2.3946	37
1497	Mgu_01497	4.6259	40	7.9492	59	7.4989	75	3.3138	24	33.1028	455	24.4744	122	58.597	1638	31.5868	286
1498	Mgu_01498	0	0	0	0	0	0	0	0	0.0964	1	0	0	1.99	42	1.9016	13
1499	Mgu_01499	0.3084	4	0	0	0	0	0.092	1	0.3395	7	0	0	0.1908	8	0	0
1500	Mgu_01500	1.3429	3	0	0	0	0	1.6033	3	20.8381	74	13.9765	18	25.8926	187	26.5036	62
1501	Mgu_01501	0	0	0	0	0	0	0	0	0	0	0	0	0	0	0	0
1502	Mgu_01502	0	0	0	0	0	0	0	0	0	0	0	0	0.9103	3	0	0
1503	Mgu_01503	1.8853	11	0.9984	5	2.8154	19	1.8417	9	22.8585	212	25.2714	85	27.0389	510	20.2964	124
1504	Mgu_01504	0	0	0	0	0	0	0	0	0	0	0	0	0	0	0	0
1505	Mgu_01505	4.3275	26	9.5016	49	9.9292	69	46.6991	235	3.9789	38	3.4647	12	2.008	39	5.0865	32
1506	Mgu_01506	12.333	214	7.7884	116	8.57	172	8.6696	126	12.7619	352	8.1976	82	14.1726	795	10.8424	197
1507	Mgu_01507	0	0	0	0	0	0	0	0	0	0	0	0	0	0	0	0
1508	Mgu_01508	0	0	0	0	0	0	0	0	0	0	0	0	0	0	0	0
1509	Mgu_01509	0.2688	2	0.1566	1	0.5811	5	0.1605	1	0	0	0	0	0.3326	8	0.2567	2
1510	Mgu_01510	10.1107	75	4.7117	30	7.5759	65	1.1267	7	0.7633	9	0.7015	3	9.6329	231	1.8024	14
1511	Mgu_01511	10.3615	43	12.6328	45	17.7081	85	13.2339	46	10.9145	72	13.3759	32	9.9136	133	14.958	65
1512	Mgu_01512	25.3371	414	28.3062	397	28.9431	547	25.5741	350	42.082	1093	51.5955	486	46.0602	2433	45.238	774
1513	Mgu_01513	1.3694	3	0.5318	1	6.7092	17	5.45	10	4.8819	17	3.1674	4	0.4236	3	2.6157	6
1514	Mgu_01514	0	0	2.1147	5	0	0	0	0	0	0	0	0	0	0	0	0
1515	Mgu_01515	0	0	0	0	0	0	0	0	0.2537	1	0	0	0.1247	1	0	0
1516	Mgu_01516	0	0	0	0	0	0	0	0	0	0	0	0	0	0	0	0
1517	Mgu_01517	0	0	0	0	0	0	0	0	0.5859	2	0.8078	1	0.4322	3	0.4447	1
1518	Mgu_01518	0	0	0	0	0	0	0	0	0	0	0	0	0.2459	2	0	0
1519	Mgu_01519	4.0831	8	9.5137	16	8.8252	20	1.8281	3	7.706	24	3.5414	4	13.4197	85	8.7735	18
1520	Mgu_01520	0	0	0	0	0	0	0	0	0	0	0	0	0	0	0.2281	2
1521	Mgu_01521	44.274	524	14.5684	148	3.0681	42	0.1009	1	171.847	3233	212.522	1450	6.1159	234	91.1803	1130
1522	Mgu_01522	0.3602	1	0	0	0	0	0	0	0	0	0	0	0.2228	2	0	0
1523	Mgu_01523	0.4009	3	0	0	0	0	0.9573	6	1.0088	12	0	0	1.0748	26	0.7657	6
1524	Mgu_01524	0.7176	8	5.643	54	0	0	0.2142	2	23.3051	413	43.4114	279	0.9711	35	27.1548	317
1525	Mgu_01525	0	0	0	0	0	0	0	0	0.1283	1	0	0	0	0	0.5845	3
1526	Mgu_01526	0	0	0	0	0	0	0	0	0	0	0	0	0.1097	1	0	0
1527	Mgu_01527	0	0	0	0	0	0	0	0	0	0	0	0	0	0	0	0
1528	Mgu_01528	0	0	0	0	0	0	0	0	0	0	0	0	0	0	0	0
1529	Mgu_01529	0.2625	3	0.9173	9	0	0	0.2089	2	3.9626	72	11.9889	79	1.5425	57	16.2084	194
1530	Mgu_01530	12.0792	162	5.7332	66	8.3804	130	10.3266	116	21.1552	451	12.8049	99	42.0009	1821	37.1704	522
1531	Mgu_01531	0.6986	5	1.1394	7	0	0	0.5004	3	2.7247	31	51.1365	211	1.1669	27	18.9463	142
1532	Mgu_01532	16.1837	86	15.5658	71	0	0	0.2247	1	58.2456	492	162.565	498	0	0	64.5176	359
1533	Mgu_01533	0	0	0	0	0	0	4.6813	29	0	0	0	0	0	0	0	0
1534	Mgu_01534	0	0	0	0	0	0	0	0	0.2421	5	0.1335	1	0.1429	6	0.0735	1
1535	Mgu_01535	0	0	0	0	0	0	0	0	0	0	0	0	0	0	0	0
1536	Mgu_01536	4.7847	65	1.1149	13	3.3093	52	6.4156	73	11.3918	246	14.429	113	16.8044	738	13.919	198
1537	Mgu_01537	16.8534	174	10.6072	94	15.6596	187	12.6049	109	14.4413	237	10.0811	60	9.7075	324	9.62	104
1538	Mgu_01538	0	0	0	0	0	0	0	0	0	0	0	0	0	0	0	0
1539	Mgu_01539	127.049	1782	96.6002	1163	151.388	2456	94.3147	1108	86.6095	1931	110.195	891	114.483	5191	108.26	1590
1540	Mgu_01540	23.7449	200	25.4502	184	26.8931	262	17.2932	122	21.9587	294	20.1829	98	15.4247	420	17.9144	158
1541	Mgu_01541	0	0	0	0	0	0	2.0103	7	0	0	0.4173	1	0.2232	3	0.4594	2
1542	Mgu_01542	2.4834	23	1.3837	11	4.6675	50	32.4857	252	0.2717	4	0	0	0.4008	12	3.1966	31
1543	Mgu_01543	3.1152	10	0	0	2.9626	11	34.2173	92	0.196	1	0	0	0.1927	2	0	0
1544	Mgu_01544	0	0	0	0	0	0	0	0	0	0	0	0	0.9201	10	0	0
1545	Mgu_01545	0	0	0	0	0	0	0	0	0	0	0	0	0	0	0	0
1546	Mgu_01546	41.2065	659	31.0331	426	74.1711	1372	65.2481	874	28.0079	712	16.2701	150	31.8374	1646	21.4975	360
1547	Mgu_01547	0	0	0.0454	1	0.1683	5	0.186	4	0	0	0	0	0.0241	2	0	0
1548	Mgu_01548	0.673	19	0.784	19	0.6737	22	5.7512	136	0.3788	17	0.4301	7	0.3944	36	16.8453	498
1549	Mgu_01549	2.0466	12	4.1725	21	2.6541	18	1.8326	9	13.8406	129	7.6919	26	14.2441	270	14.4957	89
1550	Mgu_01550	0	0	0	0	0.255	1	0	0	5.0093	27	1.0232	2	6.2034	68	3.6614	13
1551	Mgu_01551	2.4449	7	2.8484	7	1.8118	6	1.251	3	0	0	0	0	0	0	0	0
1552	Mgu_01552	0	0	0	0	0	0	0	0	0	0	0	0	0	0	0	0
1553	Mgu_01553	0	0	0	0	0	0	0	0	0	0	0	0	0	0	0	0
1554	Mgu_01554	0	0	0	0	0	0	0	0	0	0	0	0	0.0114	1	0	0
1555	Mgu_01555	6.1564	15	0.4782	1	5.3226	15	3.9201	8	3.3566	13	2.1359	3	2.9201	23	4.7035	12
1556	Mgu_01556	6.8638	86	3.3474	36	7.7973	113	11.2441	118	3.6653	73	2.2152	16	4.8142	195	6.4788	85
1557	Mgu_01557	0	0	0	0	0	0	0	0	0	0	0	0	0	0	0	0
1558	Mgu_01558	0	0	0	0	0	0	0	0	1.2611	5	0	0	61.2633	494	0	0
1559	Mgu_01559	0	0	0	0	0.6873	2	0	0	0	0	0	0	2.7048	22	0	0
1560	Mgu_01560	12.6977	56	6.8682	26	14.5067	74	18.4086	68	4.5646	32	2.36	6	4.6292	66	3.0316	14
1561	Mgu_01561	15.7539	118	34.2187	220	10.0421	87	7.4917	47	55.5171	661	72.72	314	2.1888	53	57.7577	453
1562	Mgu_01562	2.996	12	1.1635	4	3.4536	16	9.5385	32	12.0939	77	14.7249	34	9.7309	126	11.2062	47
1563	Mgu_01563	0	0	0	0	0	0	0	0	2.2898	9	4.2093	6	5.2543	42	1.5449	4
1564	Mgu_01564	355.925	6230	374.26	5623	145.119	2938	103.747	1521	636.982	17723	641.101	6469	318.458	18020	455.524	8349
1565	Mgu_01565	0.1368	2	0.1594	2	0.2957	5	0.6534	8	0.7746	18	1.3053	11	0.1058	5	0.5226	8
1566	Mgu_01566	17.2408	89	20.5373	91	19.9303	119	16.6524	72	15.2334	125	18.1459	54	8.2694	138	19.7951	107
1567	Mgu_01567	5.3634	104	4.8065	80	4.0574	91	10.5288	171	7.8513	242	14.3135	160	8.1837	513	15.3662	312
1568	Mgu_01568	3.0861	22	11.2764	69	2.5469	21	0	0	4.3242	49	12.4101	51	13.0612	301	24.2478	181
1569	Mgu_01569	17.1679	230	14.6095	168	7.0342	109	11.5854	130	0.0939	2	0	0	0	0	0	0
1570	Mgu_01570	0	0	0	0	0.3215	2	0	0	0	0	0	0	0	0	0	0
1571	Mgu_01571	0.68	5	4.7534	30	0.8231	7	10.8792	67	2.909	34	5.4261	23	3.4077	81	18.5732	143
1572	Mgu_01572	35.3886	273	31.5633	209	16.3627	146	6.8097	44	53.9041	661	87.2471	388	18.6859	466	34.2915	277
1573	Mgu_01573	0	0	0	0	0	0	0	0	0	0	0	0	0	0	0	0
1574	Mgu_01574	0	0	0	0	0	0	0	0	0	0	0	0	0	0	0	0
1575	Mgu_01575	0	0	0	0	0	0	0	0	0	0	0	0	0.6239	7	0	0
1576	Mgu_01576	0	0	0	0	0	0	0	0	0	0	0	0	0	0	0	0
1577	Mgu_01577	28.9275	430	38.0902	486	32.1638	553	15.6622	195	23.7424	561	23.8062	204	27.3025	1312	19.7879	308
1578	Mgu_01578	16.8431	151	19.1027	147	27.8703	289	13.8501	104	12.7011	181	8.9006	46	19.1498	555	15.8721	149
1579	Mgu_01579	0	0	0	0	1.4956	23	0	0	0.6151	13	0	0	0.3955	17	0	0
1580	Mgu_01580	0	0	0	0	5.8608	52	0	0	0	0	0.2261	1	0.0403	1	0	0
1581	Mgu_01581	53.3951	520	64.0009	535	93.5705	1054	2.2067	18	56.2647	871	96.1856	540	121.907	3838	104.241	1063
1582	Mgu_01582	29.8587	446	33.2261	426	29.2299	505	6.2346	78	17.8575	424	15.5617	134	19.9222	962	18.2855	286
1583	Mgu_01583	0	0	0	0	0	0	0	0	0	0	0	0	0	0	0	0
1584	Mgu_01584	61.5922	1490	76.7649	1594	34.0948	954	32.277	654	48.4996	1865	38.578	538	29.4611	2304	27.0023	684
1585	Mgu_01585	1.8442	16	1.0743	8	0.5979	6	1.3761	10	5.2208	72	4.1988	21	3.1019	87	4.6232	42
1586	Mgu_01586	51.343	477	37.3692	298	83.7539	900	68.6246	534	141.997	2097	120.805	647	109.876	3300	214.737	2089
1587	Mgu_01587	112.684	1064	106.356	862	63.8198	697	29.335	232	195.547	2935	297.064	1617	114.858	3506	133.102	1316
1588	Mgu_01588	5.0114	40	5.6924	39	1.5164	14	2.2437	15	6.9358	88	2.1733	10	4.573	118	1.6751	14
1589	Mgu_01589	0.2055	1	0.2394	1	0.5331	3	0.2454	1	4.3959	34	2.4956	7	6.9931	110	3.3366	17
1590	Mgu_01590	4.3909	68	4.7394	63	1.3399	24	1.0793	14	3.5748	88	12.2093	109	3.3956	170	14.8617	241
1591	Mgu_01591	0	0	0	0	0	0	0	0	0	0	0	0	0	0	0	0
1592	Mgu_01592	0.2201	2	15.896	124	23.1173	243	31.5295	240	0.623	9	40.8472	214	9.6666	284	98.7788	940
1593	Mgu_01593	0	0	0	0	0	0	6.1161	19	0.3392	2	0	0	0	0	4.1198	16
1594	Mgu_01594	5.7788	46	6.0006	41	6.6253	61	6.7494	45	12.645	160	15.4723	71	15.2721	393	14.5167	121
1595	Mgu_01595	0	0	0	0	0	0	0	0	0	0	0	0	0	0	0	0
1596	Mgu_01596	0.9506	2	0	0	0	0	0.5675	1	0.299	1	1.649	2	0.4411	3	2.2696	5
1597	Mgu_01597	0.1127	1	0.5253	4	0.0975	1	1.3459	10	0.0709	1	0.7822	4	0.3138	9	3.7679	35
1598	Mgu_01598	9.4283	200	6.5356	119	12.3087	302	9.2868	165	6.1686	208	5.3154	65	6.4017	439	4.277	95
1599	Mgu_01599	1.9308	22	3.7831	37	0.6829	9	0.3143	3	0.1104	2	0	0	0.0271	1	0.2514	3
1600	Mgu_01600	7.8137	67	6.114	45	7.4613	74	30.493	219	6.0895	83	5.0575	25	1.6955	47	10.9147	98
1601	Mgu_01601	55.3255	262	96.1913	391	170.701	935	193.373	767	94.0539	708	36.9968	101	42.1972	646	73.0026	362
1602	Mgu_01602	8.9648	147	3.8366	54	3.849	73	5.2424	72	7.136	186	12.3773	117	18.7704	995	12.9295	222
1603	Mgu_01603	0	0	0	0	0.3241	2	0	0	0	0	0	0	0	0	0	0
1604	Mgu_01604	4.0763	29	6.2228	38	9.7221	80	7.0485	42	2.0338	23	1.463	6	1.2175	28	0.6712	5
1605	Mgu_01605	0	0	0	0	0	0	0	0	0	0	0	0	0	0	0	0
1606	Mgu_01606	3.4578	9	1.3428	3	0	0	0	0	0.2417	1	1.3329	2	0.1188	1	0	0
1607	Mgu_01607	0	0	0	0	0	0	0	0	0	0	0	0	0	0	0	0
1608	Mgu_01608	20.0007	343	5.163	76	43.8602	870	6.4746	93	0.4769	13	1.1127	11	7.5577	419	2.2832	41
1609	Mgu_01609	0	0	0	0	24.2034	253	0.1321	1	0.6961	10	0.1919	1	363.605	10623	0.2113	2
1610	Mgu_01610	0	0	0	0	0	0	0	0	0	0	0	0	0	0	0	0
1611	Mgu_01611	0.521	2	0.9104	3	0.2252	1	0.933	3	1.6387	10	3.1629	7	0.4029	5	1.9901	8
1612	Mgu_01612	11.8353	67	0.6174	3	0.7636	5	13.2868	63	3.7784	34	1.5321	5	0.1639	3	3.374	20
1613	Mgu_01613	44.8793	293	7.3164	41	9.5348	72	44.4386	243	6.7452	70	4.7826	18	0.3317	7	8.4842	58
1614	Mgu_01614	0	0	0	0	0	0	0	0	0	0	0	0	0	0	0	0
1615	Mgu_01615	0	0	0	0	0	0	0	0	0	0	0	0	0.2169	4	0.3348	2
1616	Mgu_01616	12.9997	211	9.331	130	7.4572	140	2.5009	34	14.5345	375	29.1763	273	15.5513	816	17.4159	296
1617	Mgu_01617	19.8382	215	10.9647	102	21.1403	265	34.3712	312	17.3562	299	12.4847	78	44.412	1556	31.106	353
1618	Mgu_01618	0	0	0	0	1.1502	34	0	0	0.2215	9	0	0	0.1937	16	0.1495	4
1619	Mgu_01619	2.4622	23	2.3697	19	1.3883	15	1.9172	15	9.9675	148	8.171	44	10.2658	310	10.7349	105
1620	Mgu_01620	0.5787	3	0.4495	2	0.6671	4	22.5709	98	0	0	0.3346	1	0	0	1.2896	7
1621	Mgu_01621	53.0536	850	35.6309	490	3.2917	61	8.1227	109	29.7635	758	2.8151	26	1.255	65	0	0
1622	Mgu_01622	21.2697	348	13.3155	187	29.0104	549	50.2778	689	13.8037	359	9.7541	92	24.4081	1291	10.3898	178
1623	Mgu_01623	1.0439	6	1.0135	5	1.2033	8	0.8309	4	0.3284	3	0	0	1.0764	20	0.1662	1
1624	Mgu_01624	0	0	0	0	0.6378	2	0	0	0.232	1	0	0	0	0	0	0
1625	Mgu_01625	9.72	87	12.6256	97	6.0854	63	7.0696	53	4.8497	69	9.4964	49	2.3155	67	10.2429	96
1626	Mgu_01626	0.6066	2	0.7067	2	1.8357	7	1.4486	4	0	0	0	0	0	0	0	0
1627	Mgu_01627	1.083	7	0.9012	5	1.4714	11	3.5096	19	1.2653	13	0	0	0.0957	2	0.2955	2
1628	Mgu_01628	23.5773	247	30.6931	276	59.7497	724	55.6151	488	5.6447	94	6.2921	38	3.6319	123	3.8287	42
1629	Mgu_01629	0	0	0	0	0	0	0	0	0	0	0	0	0	0	0	0
1630	Mgu_01630	16.4062	353	8.2844	153	19.6892	490	18.5334	334	16.0811	550	7.4978	93	25.8349	1797	9.0546	204
1631	Mgu_01631	0.2013	2	0	0	0	0	0	0	0	0	0	0	0	0	0.1923	2
1632	Mgu_01632	0	0	0	0	0	0	0	0	0	0	0	0	0	0	0	0
1633	Mgu_01633	0	0	0	0	0.2331	1	0	0	0	0	0	0	0	0	0	0
1634	Mgu_01634	9.4228	28	4.3127	11	3.2005	11	6.8304	17	1.6937	8	1.1675	2	5.3091	51	0.6428	2
1635	Mgu_01635	79.7226	166	402.847	720	90.5169	218	14.9081	26	45.3194	150	82.4758	99	133.406	898	119.248	260
1636	Mgu_01636	8.3827	104	4.4135	47	13.5889	195	11.8367	123	20.0293	395	13.2828	95	36.6765	1471	9.6989	126
1637	Mgu_01637	25.4717	279	19.2516	181	18.7069	237	20.1651	185	12.3484	215	15.6786	99	7.4274	263	6.016	69
1638	Mgu_01638	2.5213	7	2.0982	5	0	0	0	0	26.2852	116	20.6189	33	0	0	29.9267	87
1639	Mgu_01639	0.4853	1	0	0	0	0	0	0	0	0	0	0	0	0	0	0
1640	Mgu_01640	0	0	0	0	0	0	0	0	0	0	0	0	0	0	0	0
1641	Mgu_01641	0	0	0	0	0	0	0	0	1.1684	17	2.8428	15	1.0139	30	0.8347	8
1642	Mgu_01642	5.1578	49	0.9811	8	0.8191	9	1.0054	8	3.7745	57	8.7646	48	1.6932	52	4.3226	43
1643	Mgu_01643	0	0	0.3605	3	3.9236	44	19.9493	162	2.5955	40	6.9778	39	1.6591	52	4.6296	47
1644	Mgu_01644	3.0736	4	0.8952	1	3.3217	5	1.8348	2	2.417	5	3.9988	3	1.4262	6	2.2015	3
1645	Mgu_01645	0	0	0	0	0	0	0	0	0	0	0	0	0	0	0	0
1646	Mgu_01646	0.1344	2	0.1565	2	0.1162	2	8.2608	103	0.0423	1	0.2331	2	0	0	0.5132	8
1647	Mgu_01647	91.9743	1044	15.2928	149	27.3439	359	14.7255	140	1.6072	29	3.9734	26	0.4905	18	1.4303	17
1648	Mgu_01648	26.5088	487	39.3176	620	9.0357	192	10.2682	158	14.5536	425	28.6103	303	3.3002	196	20.5335	395
1649	Mgu_01649	0	0	0	0	0	0	0	0	0	0	0	0	2.6486	39	0	0
1650	Mgu_01650	0	0	0	0	0	0	0	0	0	0	0	0	0.0448	1	0	0
1651	Mgu_01651	0	0	0	0	0	0	0	0	0	0	0.2179	1	0	0	0.3599	3
1652	Mgu_01652	1.8097	14	11.2948	75	4.9174	44	10.4946	68	5.1232	63	8.0724	36	4.2785	107	12.7152	103
1653	Mgu_01653	0	0	0	0	0	0	0	0	0	0	0	0	0	0	0	0
1654	Mgu_01654	1375.39	10471	1358.28	8876	373.396	3288	363.832	2320	2129.88	25775	3245.09	14242	250.088	6155	1986.37	15835
1655	Mgu_01655	0	0	0	0	0	0	0	0	0.0346	1	0	0	0.017	1	0	0
1656	Mgu_01656	0.2002	4	0	0	0.0433	1	0	0	0.0315	1	0	0	0.0774	5	0	0
1657	Mgu_01657	0	0	0	0	0	0	0	0	0	0	0	0	0	0	0	0
1658	Mgu_01658	25.2832	68	18.6263	43	7.3935	23	11.0978	25	3.7425	16	5.8047	9	2.9904	26	5.3262	15
1659	Mgu_01659	0	0	0.6857	4	2.1627	17	0	0	1.0182	11	1.5315	6	0.2731	6	2.2483	16
1660	Mgu_01660	0.2013	1	2.5801	11	0	0	0	0	0	0	8.7311	25	0	0	2.4995	13
1661	Mgu_01661	0	0	0	0	0	0	0	0	0	0	0	0	0	0	0	0
1662	Mgu_01662	0	0	0	0	0	0	0	0	0	0	0	0	0	0	0	0
1663	Mgu_01663	23.0523	416	20.2715	314	13.5584	283	10.6518	161	19.7314	566	40.0844	417	19.6098	1144	24.2907	459
1664	Mgu_01664	2.1457	26	1.0576	11	1.641	23	2.0691	21	9.2932	179	4.4378	31	4.3142	169	15.999	203
1665	Mgu_01665	7.5997	55	2.7366	17	0.2389	2	4.1243	25	52.2427	601	36.1932	151	3.0774	72	22.301	169
1666	Mgu_01666	0	0	0	0	0	0	0	0	0	0	0	0	0	0	0	0
1667	Mgu_01667	0	0	0	0	0	0	0	0	0	0	0	0	0	0	0	0
1668	Mgu_01668	0	0	0	0	0	0	0	0	0	0	0	0	0	0	0	0
1669	Mgu_01669	0.3842	5	0.2686	3	0.5315	8	0.8257	9	0.2417	5	0.2666	2	0.1426	6	1.1008	15
1670	Mgu_01670	0.9991	9	0.5173	4	0.2879	3	0	0	0.5587	8	0.1926	1	0	0	0	0
1671	Mgu_01671	30.2395	284	31.7564	256	50.3552	547	35.0866	276	21.1002	315	12.0057	65	15.1839	461	17.2867	170
1672	Mgu_01672	9.4219	500	7.3764	336	8.5532	525	10.2816	457	14.439	1218	11.8984	364	17.1898	2949	10.3837	577
1673	Mgu_01673	10.4126	60	4.6502	23	22.506	150	14.0894	68	3.2753	30	2.7094	9	6.2272	116	5.3035	32
1674	Mgu_01674	0	0	0	0	0.2256	3	0	0	0	0	0	0	0	0	0	0
1675	Mgu_01675	15.4311	409	9.2305	210	16.8315	516	11.8469	263	7.6665	323	2.2252	34	8.2746	709	2.6663	74
1676	Mgu_01676	58.6995	595	58.0421	505	102.182	1198	175.619	1491	73.2351	1180	35.5958	208	41.5949	1363	45.6946	485
1677	Mgu_01677	0	0	0	0	0	0	0	0	0	0	0	0	0	0	0	0
1678	Mgu_01678	841.803	7486	370.095	2825	608.799	6262	212.26	1581	82.2027	1162	33.9413	174	48.2811	1388	44.7818	417
1679	Mgu_01679	39.7958	553	22.0497	263	30.051	483	3.179	37	20.7347	458	10.1115	81	22.7059	1020	10.3775	151
1680	Mgu_01680	7.3767	24	9.3102	26	5.8462	22	4.7706	13	8.508	44	6.9313	13	9.698	102	5.5771	19
1681	Mgu_01681	0.1297	2	0.1511	2	0.5046	9	0.6194	8	0.3671	9	0.1125	1	0.1805	9	0.0619	1
1682	Mgu_01682	0	0	0	0	0	0	0	0	0	0	0	0	0	0	0.1754	1
1683	Mgu_01683	31.7223	286	28.4287	220	47.3725	494	58.5325	442	20.445	293	20.5874	107	26.0416	759	16.8423	159
1684	Mgu_01684	1.8712	24	3.7242	41	4.3815	65	9.9603	107	3.973	81	3.2459	24	2.46	102	2.3082	31
1685	Mgu_01685	654.564	15035	48.7423	961	143.672	3817	34.046	655	40.0146	1461	16.6146	220	2.3029	171	4.7398	114
1686	Mgu_01686	0	0	0	0	0	0	0	0	0	0	0	0	0	0	0	0
1687	Mgu_01687	1.5649	26	1.2622	18	1.2489	24	0.9342	13	1.7796	47	1.0441	10	2.9976	161	2.4142	42
1688	Mgu_01688	3.3759	34	2.6606	23	3.1763	37	2.1338	18	4.7473	76	3.2725	19	4.515	147	4.7412	50
1689	Mgu_01689	36.7999	410	37.2261	356	31.8161	410	10.3947	97	0.1694	3	0	0	0	0	0.1714	2
1690	Mgu_01690	7.0131	108	7.7165	102	4.9405	88	4.109	53	0.6945	17	0.4506	4	0.6428	32	0.4961	8
1691	Mgu_01691	0	0	0	0	0	0	0.2975	4	0.0392	1	0.3242	3	0.0964	5	31.0591	522
1692	Mgu_01692	4.4824	7	2.238	3	4.9826	9	1.529	2	0	0	0	0	0	0	0	0
1693	Mgu_01693	0	0	0	0	0	0	0	0	0	0	0.4209	1	0	0	0.4635	2
1694	Mgu_01694	0	0	0	0	0	0	0	0	0	0	0	0	0.0542	1	0	0
1695	Mgu_01695	0	0	0	0	0	0	0	0	0	0	0	0	0.1143	4	0	0
1696	Mgu_01696	0	0	0	0	0	0	0	0	0	0	0	0	0.1089	2	0	0
1697	Mgu_01697	0	0	0	0	0	0	0	0	0.0967	1	0	0	0.1426	3	0.1468	1
1698	Mgu_01698	0	0	0	0	0	0	0	0	0	0	0	0	0.0348	1	0	0
1699	Mgu_01699	0	0	0	0	0.3108	4	0	0	0	0	0	0	0	0	0.0858	1
1700	Mgu_01700	12.091	66	22.8369	107	38.488	243	49.6501	227	44.6015	387	21.9273	69	58.7091	1036	52.1363	298
1701	Mgu_01701	0.4803	1	0.5595	1	51.0715	123	0	0	0	0	0	0	0.1486	1	0	0
1702	Mgu_01702	4.136	34	0.4252	3	3.3655	32	11.6191	80	14.8466	194	7.5967	36	0.4516	12	8.1322	70
1703	Mgu_01703	3.2083	18	2.9071	14	8.1673	53	19.7908	93	10.4281	93	4.6378	15	11.3028	205	28.0862	165
1704	Mgu_01704	2.3238	48	2.3125	41	0.9208	22	0.9826	17	7.9186	260	8.23	98	3.5043	234	7.5824	164
1705	Mgu_01705	68.4743	1655	42.4176	880	59.6658	1668	80.5179	1630	92.6614	3560	94.9527	1323	94.7338	7402	67.2108	1701
1706	Mgu_01706	103.735	873	164.877	1191	230.637	2245	156.056	1100	82.528	1104	61.6314	299	93.767	2551	79.8897	704
1707	Mgu_01707	3.9294	10	0.9156	2	6.4547	19	3.284	7	0.2472	1	1.3632	2	1.4586	12	0.7505	2
1708	Mgu_01708	0.4745	6	0	0	0.8205	12	0.3777	4	6.9153	139	2.4693	18	4.3788	179	2.0391	27
1709	Mgu_01709	0	0	0	0	0	0	0	0	0	0	0	0	0	0	0	0
1710	Mgu_01710	0	0	0	0	0	0	0	0	0	0	0	0	0	0	0	0
1711	Mgu_01711	2.2674	10	23.5104	89	3.7247	19	0.5414	2	1.997	14	27.5329	70	0.0701	1	16.6737	77
1712	Mgu_01712	0.913	12	0.8864	10	3.2888	50	7.1759	79	0.335	7	0.2639	2	1.2708	54	1.6711	23
1713	Mgu_01713	6.7944	84	7.5387	80	8.3218	119	10.5262	109	9.3119	183	63.5603	453	109.79	4388	90.9956	1178
1714	Mgu_01714	11.6027	101	15.3912	115	18.275	184	25.2367	184	9.8287	136	8.7682	44	9.8434	277	14.5914	133
1715	Mgu_01715	14.1137	235	8.7461	125	17.6543	340	19.1451	267	15.0375	398	15.4188	148	24.0028	1292	15.9449	278
1716	Mgu_01716	1.2201	11	2.4552	19	1.7261	18	0.927	7	2.1631	31	1.9241	10	3.8771	113	3.3896	32
1717	Mgu_01717	45.5084	687	31.0238	402	11.3397	198	29.1835	369	123.644	2967	100.315	873	147.822	7214	89.3887	1413
1718	Mgu_01718	1.3048	20	8.0569	106	0.7333	13	9.1136	117	0.6567	16	1.2449	11	0.7265	36	1.4954	24
1719	Mgu_01719	61.8734	841	16.2853	190	111.186	1748	0.7905	9	137	2960	177.267	1389	158.578	6968	3.4428	49
1720	Mgu_01720	41.1307	430	41.6777	374	12.3221	149	17.1303	150	132.084	2195	565.809	3410	213.097	7202	501.413	5489
1721	Mgu_01721	8.0246	127	10.2322	139	7.5934	139	4.7527	63	5.2073	131	4.1651	38	5.4727	280	2.1723	36
1722	Mgu_01722	0	0	0	0	0	0	0	0	3.3726	10	0	0	12.6034	76	0.512	1
1723	Mgu_01723	50.4221	436	36.108	268	86.587	866	78.7019	570	37.2498	512	26.0793	130	73.1926	2046	38.4343	348
1724	Mgu_01724	0	0	0	0	0	0	0	0	0.299	3	1.649	6	0.196	4	0.7565	5
1725	Mgu_01725	19.1822	266	20.8355	248	25.5	409	33.1477	385	12.2944	271	16.5124	132	13.4512	603	13.2917	193
1726	Mgu_01726	51.087	728	172.83	2114	18.9293	312	21.616	258	72.1799	1635	34.9365	287	46.8444	2158	18.5637	277
1727	Mgu_01727	0	0	0	0	0	0	0	0	2.8069	12	12.2545	19	0	0	5.6813	16
1728	Mgu_01728	0.4554	4	2.122	16	0.8858	9	0.2718	2	5.0131	70	43.6415	221	0.3521	10	16.9597	156
1729	Mgu_01729	215.813	2406	131.043	1254	185.189	2388	197.478	1844	264.877	4694	390.236	2508	262.676	9467	409.463	4780
1730	Mgu_01730	3.0194	26	10.4179	77	5.8235	58	5.9621	43	7.452	102	7.0508	35	3.7361	104	9.3162	84
1731	Mgu_01731	0.0986	2	0.1723	3	0.1279	3	0.1766	3	1.6131	52	11.7185	137	0.6101	40	3.2022	68
1732	Mgu_01732	0.0659	1	0.0767	1	0	0	0	0	0.4558	11	1.2568	11	0.0204	1	0.0629	1
1733	Mgu_01733	8.5541	189	10.493	199	9.3913	240	12.9147	239	1.7084	60	1.4917	19	1.218	87	0.9509	22
1734	Mgu_01734	2.4741	21	3.5687	26	18.9457	186	16.598	118	1.4823	20	0.8175	4	0.984	27	1.4627	13
1735	Mgu_01735	0	0	0	0	0	0	1.135	10	0	0	0	0	0	0	0.0908	1
1736	Mgu_01736	0	0	0.1074	1	0	0	0.6605	6	0.058	1	0.6398	4	0.057	2	0	0
1737	Mgu_01737	0	0	0	0	0	0	0	0	0	0	0	0	0.0589	2	0	0
1738	Mgu_01738	0.7792	6	0.1513	1	1.0106	9	0.4652	3	0	0	0	0	0	0	0	0
1739	Mgu_01739	0	0	0	0	0	0	0	0	0	0	0	0	0	0	0	0
1740	Mgu_01740	0	0	0.3216	2	0.1193	1	0.3296	2	0.6947	8	1.4367	6	1.0248	24	5.5367	42
1741	Mgu_01741	0	0	0	0	0	0	0	0	0	0	0	0	0	0	0	0
1742	Mgu_01742	54.9666	980	94.6837	1449	22.2095	458	26.1164	390	2.0465	58	7.1998	74	80.2611	4626	10.9272	204
1743	Mgu_01743	15.3581	337	1.9645	37	21.1583	537	15.8879	292	14.4496	504	9.7237	123	17.0154	1207	10.5324	242
1744	Mgu_01744	0	0	0	0	0	0	0	0	0.2266	4	0.3124	2	0.3343	12	0.258	3
1745	Mgu_01745	0	0	0	0	0	0	0	0	0	0	0	0	0	0	0	0
1746	Mgu_01746	0	0	0	0	0	0	0	0	0	0	0	0	0	0	0	0
1747	Mgu_01747	0	0	0	0	0	0	0	0	0	0	0	0	0	0	0	0
1748	Mgu_01748	0	0	0	0	0	0	0	0	0	0	0	0	0	0	0	0
1749	Mgu_01749	0	0	0	0	0	0	0	0	0	0	0	0	0	0	0	0
1750	Mgu_01750	0.3325	1	0.7747	2	0.5749	2	1.1909	3	0.6275	3	0.5768	1	0.4114	4	0.3175	1
1751	Mgu_01751	0	0	0	0	0.1193	1	0	0	0.1737	2	0.4789	2	0.427	10	3.4275	26
1752	Mgu_01752	0	0	0	0	0	0	0	0	0	0	0	0	0	0	0	0
1753	Mgu_01753	0	0	0	0	0	0	0	0	0	0	0	0	0	0	0	0
1754	Mgu_01754	0	0	0	0	0.0874	1	0.1207	1	0	0	0	0	0	0	0	0
1755	Mgu_01755	0	0	0	0	0	0	0	0	0	0	0	0	0	0	0	0
1756	Mgu_01756	0	0	0	0	0	0	0	0	0	0	0	0	0	0	0	0
1757	Mgu_01757	0	0	0	0	0	0	0	0	0	0	0	0	0	0	0	0
1758	Mgu_01758	0	0	0	0	0	0	0	0	0	0	0	0	0	0	0	0
1759	Mgu_01759	739.566	4299	745.167	3718	17.4019	117	410.17	1997	217.316	2008	297.823	998	2.3415	44	285.539	1738
1760	Mgu_01760	12.0309	294	11.7279	246	13.338	377	11.3836	233	6.7706	263	3.6912	52	6.5443	517	3.1264	80
1761	Mgu_01761	0.2553	5	0.2974	5	0.4856	11	0.6096	10	0.9315	29	0.4428	5	0.4896	31	0.2926	6
1762	Mgu_01762	142.734	1647	306.83	3039	4.046	54	93.4321	903	0.8178	15	0.902	6	0	0	0.4138	5
1763	Mgu_01763	4.5682	18	3.8437	13	13.6038	62	9.09	30	0.1597	1	0	0	1.2561	16	1.9389	8
1764	Mgu_01764	0	0	0	0	0	0	0	0	0	0	0	0	0	0	0	0
1765	Mgu_01765	0	0	0	0	0	0	0	0	0	0	0.93	1	0.1658	1	0	0
1766	Mgu_01766	1020.32	1527	1941.45	2494	31.773	55	515.351	646	184.535	439	246.884	213	3.7204	18	279.495	438
1767	Mgu_01767	0	0	0	0	0	0	0	0	0	0	0	0	0	0	0	0
1768	Mgu_01768	0	0	0	0	0	0	0	0	0	0	0	0	0	0	0	0
1769	Mgu_01769	21.6461	313	7.6541	95	18.7146	313	11.9723	145	24.9293	573	9.1173	76	36.4529	1704	12.8788	195
1770	Mgu_01770	0.521	4	0.4552	3	0	0	0	0	6.3908	78	3.3888	15	0	0	7.0896	57
1771	Mgu_01771	0	0	0	0	0	0	0.2253	1	0	0	0	0	0	0	0	0
1772	Mgu_01772	4.5413	35	3.3256	22	5.6089	50	7.9005	51	13.5499	166	12.154	54	12.8436	320	13.7542	111
1773	Mgu_01773	0	0	0	0	0	0	0	0	0	0	0	0	0	0	0	0
1774	Mgu_01774	23.9519	213	24.1053	184	15.3609	158	7.6526	57	12.1677	172	10.9236	56	0.2783	8	14.8199	138
1775	Mgu_01775	0	0	0	0	0.2098	1	0	0	0	0	0	0	0	0	0	0
1776	Mgu_01776	0.7194	4	0	0	2.4881	16	1.7179	8	5.205	46	1.248	4	6.9547	125	11.8521	69
1777	Mgu_01777	11.7646	74	2.2226	12	3.9861	29	1.1389	6	6.601	66	1.1031	4	2.7048	55	3.0366	20
1778	Mgu_01778	0.5747	9	0.1488	2	0	0	0.305	4	0.3214	8	0.4431	4	0.3951	20	0.7928	13
1779	Mgu_01779	4.0195	56	4.3483	52	5.2127	84	3.4278	40	4.967	110	4.9804	40	4.8402	218	4.1814	61
1780	Mgu_01780	22.2094	202	37.7869	295	41.0647	432	60.6461	462	27.7363	401	27.4641	144	27.1403	798	24.8851	237
1781	Mgu_01781	1.4471	19	2.7507	31	2.3706	36	0.2728	3	0.2396	5	4.0957	31	0.0471	2	2.2548	31
1782	Mgu_01782	0.0899	2	0.1571	3	0.3108	8	0.4829	9	0.1131	4	0.1559	2	0.0278	2	0.2146	5
1783	Mgu_01783	21.266	377	7.6232	116	12.0948	248	2.6939	40	21.7888	614	12.5249	128	24.673	1414	12.4441	231
1784	Mgu_01784	0.3874	2	0.2257	1	0	0	0	0	0.7312	6	0.336	1	1.0786	18	0	0
1785	Mgu_01785	20.1476	363	7.3715	114	10.8929	227	11.2653	170	30.727	880	11.4573	119	74.7881	4356	22.4744	424
1786	Mgu_01786	28.929	297	38.0151	335	63.1595	750	48.9593	421	22.3048	364	10.3068	61	22.0554	732	14.6974	158
1787	Mgu_01787	33.9949	233	34.3355	202	6.3071	50	24.0388	138	1.8357	20	3.2902	13	3.43	76	0.9754	7
1788	Mgu_01788	0	0	0	0	0	0	0	0	0	0	0	0	0	0	0	0
1789	Mgu_01789	0.6755	4	0.5903	3	0.8761	6	1.613	8	0	0	11.1323	38	2.6643	51	93.2213	578
1790	Mgu_01790	0	0	0	0	0	0	0.4033	2	0	0	5.8591	20	1.4627	28	39.6755	246
1791	Mgu_01791	32.3524	327	39.1897	340	34.4718	403	23.8608	202	107.615	1729	73.4548	428	138.332	4520	54.8959	581
1792	Mgu_01792	0	0	0	0	0	0	0	0	0	0	0.5404	2	0.2409	5	1.0413	7
1793	Mgu_01793	3.3539	25	5.0014	32	0.232	2	0.8009	5	0	0	0	0	0	0	0.1281	1
1794	Mgu_01794	4.9197	35	3.6027	22	10.4513	86	12.5866	75	12.0262	136	13.6545	56	18.6098	428	9.2624	69
1795	Mgu_01795	0	0	0	0	0	0	0	0	0	0	0	0	0	0	0	0
1796	Mgu_01796	0	0	0	0	0.7421	7	0	0	0	0	0	0	0.0379	1	0	0
1797	Mgu_01797	133.498	1386	48.7007	434	119.082	1430	840.169	7306	5.0899	84	1.5037	9	168.131	5643	10.3023	112
1798	Mgu_01798	36.7632	366	53.7129	459	77.0292	887	62.1208	518	3.7914	60	2.0909	12	3.9771	128	3.0696	32
1799	Mgu_01799	22.929	93	35.3299	123	33.4659	157	32.3796	110	6.9797	45	2.5661	6	3.432	45	2.8255	12
1800	Mgu_01800	3.6325	13	2.6043	8	4.1069	17	13.0107	39	10.5471	60	7.2706	15	7.952	92	3.7359	14
1801	Mgu_01801	13.7705	226	6.6017	93	2.3706	45	2.2552	31	8.4713	221	9.5126	90	14.9277	792	6.8082	117
1802	Mgu_01802	39.4228	295	25.6888	165	54.3029	470	32.389	203	39.261	467	58.1858	251	88.6292	2144	70.7034	554
1803	Mgu_01803	24.1566	350	10.7748	134	44.8731	752	62.7912	762	42.0737	969	26.2198	219	39.6894	1859	79.7551	1210
1804	Mgu_01804	10.9258	138	9.9616	108	1.8481	27	3.2139	34	9.3638	188	14.0085	102	3.4777	142	10.5098	139
1805	Mgu_01805	1.8028	18	4.6673	40	5.8016	67	2.0328	17	2.9613	47	2.9535	17	3.1291	101	3.3477	35
1806	Mgu_01806	4.9343	32	26.4074	147	13.8646	104	3.1297	17	0.485	5	1.6049	6	0.3339	7	0.1473	1
1807	Mgu_01807	0	0	0	0	0	0	0	0	0.1686	1	0	0	0	0	0.256	1
1808	Mgu_01808	0	0	0	0	0	0	0	0	0	0	0	0	0	0	0	0
1809	Mgu_01809	0	0	0	0	0	0	0	0	0	0	0	0	0	0	0	0
1810	Mgu_01810	0.2533	1	0.2951	1	0	0	0	0	2.2311	14	3.9549	9	0.3918	5	8.7093	36
1811	Mgu_01811	0	0	0.0963	1	0	0	0	0	0.104	2	0.86	6	0	0	0.3156	4
1812	Mgu_01812	0	0	0.4804	5	0	0	0	0	0	0	0.7154	5	0	0	0.3151	4
1813	Mgu_01813	0	0	0.746	1	0	0	0	0	0	0	0	0	0	0	0	0
1814	Mgu_01814	0	0	0	0	0	0	0	0	19.904	409	14.895	111	13.5438	566	8.939	121
1815	Mgu_01815	0	0	0	0	0	0	0	0	0	0	0	0	0	0	0	0
1816	Mgu_01816	0	0	0	0	0	0	0	0	0	0	0	0	0.1169	1	0	0
1817	Mgu_01817	3.9589	16	5.1887	18	0	0	0	0	32.377	208	65.2402	152	2.2196	29	83.8856	355
1818	Mgu_01818	0	0	0	0	0	0	0	0	0	0	0	0	0	0	0	0
1819	Mgu_01819	0	0	0	0	0	0	0	0	0	0	0	0	0.1877	1	0	0
1820	Mgu_01820	0	0	0.2153	2	0	0	0	0	0	0	0	0	0	0	0.2647	3
1821	Mgu_01821	148.309	1558	188.199	1697	218.671	2657	135.586	1193	22.3971	374	16.6778	101	28.3271	962	17.1817	189
1822	Mgu_01822	11.1037	46	4.4995	16	5.4261	26	15.5625	54	8.2002	54	7.5371	18	5.7495	77	6.9157	30
1823	Mgu_01823	0	0	0.1421	1	0	0	0	0	0	0	0	0	0.0377	1	0	0
1824	Mgu_01824	0	0	0.1922	2	0	0	0	0	0.1557	3	0.8584	6	0.051	2	0.4726	6
1825	Mgu_01825	0	0	0.0961	1	0	0	0	0	0.0519	1	0.8584	6	0	0	0	0
1826	Mgu_01826	0	0	0.3679	2	0	0	0	0	0.298	3	1.9172	7	0	0	0.7539	5
1827	Mgu_01827	0	0	0	0	0	0	0.1244	2	0	0	0.1807	2	0.0322	2	0.0995	2
1828	Mgu_01828	0	0	0	0	0	0	0	0	0.4628	3	0	0	0.1517	2	0.4684	2
1829	Mgu_01829	0	0	0	0	0	0	0	0	0.3719	2	0.5127	1	0.1828	2	0.2822	1
1830	Mgu_01830	0	0	0	0	0	0	0	0	0.2	1	0	0	0	0	0	0
1831	Mgu_01831	0	0	0	0	0	0	0	0	0	0	0	0	0	0	0	0
1832	Mgu_01832	0.916	6	0.5336	3	1.7159	13	0.5468	3	0.096	1	0.2648	1	0.1417	3	0.5832	4
1833	Mgu_01833	3.2845	27	1.1338	8	2.2086	21	1.5976	11	0	0	0	0	0	0	0	0
1834	Mgu_01834	0	0	0	0	0	0	0	0	0	0	0	0	0	0	0	0
1835	Mgu_01835	0	0	0	0	0	0	0	0	0.0995	2	0	0	0.0245	1	0	0
1836	Mgu_01836	0.741	3	2.302	8	0	0	0	0	22.9963	148	59.1255	138	1.7572	23	65.1017	276
1837	Mgu_01837	0	0	0	0	0	0	0	0	0.7017	3	0.645	1	0.115	1	1.7754	5
1838	Mgu_01838	39.5721	420	14.16	129	133.593	1640	35.7719	318	35.1491	593	22.3912	137	52.1115	1788	15.3865	171
1839	Mgu_01839	0	0	0	0	0	0	0	0	0.6215	4	1.2853	3	0	0	0.2359	1
1840	Mgu_01840	0.8584	8	1.2501	10	2.041	22	29.5938	231	0.54	8	0.1861	1	0.166	5	1.4347	14
1841	Mgu_01841	0	0	0	0	0	0	0	0	0	0	0	0	0	0	0	0
1842	Mgu_01842	17.7272	339	10.7223	176	16.954	375	13.9226	223	19.6725	598	18.3235	202	32.4002	2003	21.8236	437
1843	Mgu_01843	0	0	0	0	0	0	0	0	0	0	0	0	0	0	0	0
1844	Mgu_01844	0	0	0	0	0	0	0	0	0	0	0	0	0	0	0	0
1845	Mgu_01845	0	0	0	0	0	0	0	0	0	0	0	0	0	0	0	0
1846	Mgu_01846	2.408	41	0.4105	6	1.5741	31	2.2439	32	0.9607	26	0.6113	6	0.4905	27	0.2804	5
1847	Mgu_01847	0.1727	1	0.2012	1	1.045	7	1.237	6	0.1086	1	0	0	1.1751	22	1.4842	9
1848	Mgu_01848	3.9693	13	4.98	14	5.2796	20	1.8227	5	0	0	0	0	0.0944	1	0	0
1849	Mgu_01849	0	0	0.3756	1	0.8362	3	0.3849	1	0	0	0	0	0	0	0.3079	1
1850	Mgu_01850	0	0	0.251	1	0	0	0	0	0.1355	1	0	0	0.1999	3	0.2057	1
1851	Mgu_01851	0	0	0	0	0	0	0	0	0	0	0	0	0	0	0	0
1852	Mgu_01852	66.9205	389	74.1559	370	0.8924	6	40.0516	195	0.5411	5	0.8953	3	0	0	1.4786	9
1853	Mgu_01853	18.1055	122	15.5606	90	0.2566	2	12.5801	71	125.572	1345	107.608	418	0.505	11	138.468	977
1854	Mgu_01854	2.8946	23	3.2257	22	1.4145	13	1.9534	13	10.9261	138	6.1129	28	5.3725	138	8.173	68
1855	Mgu_01855	0	0	0	0	0	0	0	0	0	0	0	0	0	0	0	0
1856	Mgu_01856	2.9551	36	1.6257	17	4.0452	57	1.9601	20	2.6853	52	1.4239	10	0.8633	34	1.7246	22
1857	Mgu_01857	4.1657	59	2.0564	25	1.5261	25	1.6016	19	0	0	0	0	0	0	0	0
1858	Mgu_01858	1.7992	16	0.786	6	0.0972	1	1.3426	10	1.5563	22	0.1951	1	1.7044	49	1.8256	17
1859	Mgu_01859	0.7148	2	0.8328	2	1.236	4	1.2801	3	0	0	0	0	0.2211	2	0	0
1860	Mgu_01860	1.3866	4	0.8077	2	0.8991	3	0.4139	1	0	0	0	0	0	0	0	0
1861	Mgu_01861	0	0	0	0	0	0	0	0	0	0	0	0	0	0	0	0
1862	Mgu_01862	2.6629	51	1.0341	17	2.3925	53	4.9871	80	7.3907	225	3.6229	40	2.5196	156	5.136	103
1863	Mgu_01863	0	0	0	0	0	0	0	0	0	0	0	0	0	0	0	0
1864	Mgu_01864	0	0	0	0	0	0	0	0	0	0	0	0	0.1348	5	0	0
1865	Mgu_01865	0	0	0	0	0	0	0	0	0	0	0	0	0	0	0	0
1866	Mgu_01866	0.3108	3	0.7242	6	0.5374	6	1.1133	9	1.4339	22	1.2581	7	0.1282	4	1.0884	11
1867	Mgu_01867	0.9667	12	1.0323	11	0.975	14	0.0962	1	10.5409	208	11.3188	81	13.3563	536	3.385	44
1868	Mgu_01868	0	0	0	0	0	0	0	0	2.1327	5	10.5851	9	1.6778	8	1.9425	3
1869	Mgu_01869	5.9084	61	1.1284	10	3.2659	39	8.4418	73	6.8855	113	3.0243	18	3.895	130	3.885	42
1870	Mgu_01870	0	0	0	0	0	0	0	0	0	0	0	0	0.1188	1	0	0
1871	Mgu_01871	17.6501	214	23.6375	246	28.7368	403	15.3615	156	3.4245	66	1.7168	12	3.0615	120	3.2294	41
1872	Mgu_01872	0	0	0	0	0	0	0	0	0	0	0	0	0	0	3.5552	13
1873	Mgu_01873	7.9343	37	7.4948	30	16.8713	91	15.8735	62	21.8545	162	33.4785	90	12.0064	181	28.0564	137
1874	Mgu_01874	4.7332	27	0.6127	3	3.3344	22	2.9302	14	0	0	0	0	0.4338	8	0	0
1875	Mgu_01875	0.9561	9	0.6188	5	0.2755	3	0.6342	5	0	0	0	0	0	0	0	0
1876	Mgu_01876	0	0	0	0	0.273	1	0	0	0	0	0	0	0.1954	2	0	0
1877	Mgu_01877	0	0	0	0	0	0	0	0	0	0	0	0	1.4262	10	0	0
1878	Mgu_01878	0	0	0	0	0	0	0	0	0	0	0	0	0.6791	8	0	0
1879	Mgu_01879	0	0	0	0	0	0	0	0	0	0	0	0	0.9798	9	0	0
1880	Mgu_01880	1.0096	4	1.1762	4	2.4004	11	0	0	0	0	0	0	0.1561	2	0	0
1881	Mgu_01881	0	0	0	0	0	0	0	0	0	0	0	0	0	0	0	0
1882	Mgu_01882	19.467	238	10.4821	110	35.8534	507	10.5468	108	7.3583	143	2.8377	20	28.9198	1143	5.2336	67
1883	Mgu_01883	0	0	0	0	0	0	0	0	0	0	0	0	0	0	0	0
1884	Mgu_01884	0	0	0	0	0	0	0	0	0	0	0	0	0	0	0	0
1885	Mgu_01885	0	0	0	0	0.1104	1	0	0	0	0	0	0	0	0	0	0
1886	Mgu_01886	0	0	0	0	0	0	0	0	0	0	0	0	0	0	0	0
1887	Mgu_01887	0	0	0	0	0	0	0	0	0	0	0	0	0	0	0	0
1888	Mgu_01888	0	0	0	0	0	0	0	0	4.4113	40	1.8246	6	0.1085	2	2.8461	17
1889	Mgu_01889	0	0	0	0	0	0	0	0	0	0	0	0	0	0	0	0
1890	Mgu_01890	9.6549	89	8.7205	69	0.2814	3	1.5542	12	4.7772	70	13.1726	70	1.0403	31	46.5165	449
1891	Mgu_01891	140.418	1268	156.623	1214	109.433	1143	69.0159	522	320.117	4595	316.961	1650	131.918	3851	294.744	2787
1892	Mgu_01892	0	0	0	0	0	0	0	0	0	0	0	0	0	0	0	0
1893	Mgu_01893	6.2727	80	2.8318	31	6.1689	91	10.1104	108	3.7489	76	2.1762	16	4.4143	182	3.2948	44
1894	Mgu_01894	2.0862	10	1.7013	7	2.3447	13	3.7361	15	15.0928	115	2.8951	8	63.6936	987	63.9532	321
1895	Mgu_01895	0	0	0	0	0	0	0	0	0	0	0	0	0	0	0	0
1896	Mgu_01896	0	0	0	0	0	0	0	0	0	0	0	0	0	0	0	0
1897	Mgu_01897	0	0	0.8734	2	0	0	0	0	1.8865	8	13.0043	20	0	0	1.7898	5
1898	Mgu_01898	0	0	0	0	0	0	0	0	0	0	0	0	0	0	0	0
1899	Mgu_01899	14.3703	48	45.3421	130	8.8004	34	28.9524	81	13.5605	72	23.8891	46	3.7043	40	25.7319	90
1900	Mgu_01900	0	0	0	0	0	0	0	0	0	0	0	0	0	0	0	0
1901	Mgu_01901	0.6448	2	2.2537	6	0.5575	2	34.259	89	1.6226	8	0.5593	1	0.3989	4	5.2343	17
1902	Mgu_01902	0	0	0	0	0	0	0	0	0	0	0	0	0	0	0	0
1903	Mgu_01903	0.4038	6	0.1568	2	0.1164	2	0.2411	3	1.2703	30	0.8173	7	0.4789	23	0.1286	2
1904	Mgu_01904	2.4921	8	6.1697	17	1.3466	5	21.9437	59	0	0	0	0	0	0	0	0
1905	Mgu_01905	1.4872	5	0	0	0	0	0.3551	1	5.0524	27	5.1598	10	0.368	4	4.261	15
1906	Mgu_01906	0.5836	1	0	0	0	0	0.6968	1	0	0	0	0	0	0	0	0
1907	Mgu_01907	0	0	0	0	0	0	0	0	1.0237	3	0	0	0.6711	4	1.036	2
1908	Mgu_01908	0	0	0	0	0	0	0	0	0	0	0	0	0	0	0	0
1909	Mgu_01909	41.0543	168	45.5516	160	52.6076	249	57.1849	196	14.6047	95	15.6844	37	8.0128	106	18.67	80
1910	Mgu_01910	3.9518	9	17.9043	35	1.1389	3	0	0	0	0	0	0	0.5433	4	0	0
1911	Mgu_01911	4.4071	13	2.3697	6	1.1724	4	2.0237	5	0	0	0	0	0	0	0	0
1912	Mgu_01912	0.7436	2	0	0	0	0	0.8878	2	2.8069	12	1.2899	2	0.23	2	0.7102	2
1913	Mgu_01913	0	0	0.3357	1	0	0	0	0	0	0	0	0	0	0	0	0
1914	Mgu_01914	0	0	0	0	0	0	0	0	0	0	0	0	0	0	0	0
1915	Mgu_01915	0	0	0	0	0	0	0	0	0	0	0	0	0	0	0	0
1916	Mgu_01916	0	0	0	0	0	0	0	0	0	0	0	0	0	0	0	0
1917	Mgu_01917	0	0	0	0	0	0	0	0	0	0	0	0	0	0	0	0
1918	Mgu_01918	0	0	0	0	0	0	0	0	0	0	0	0	0	0	0	0
1919	Mgu_01919	16.3349	92	17.1688	83	8.7499	57	14.8389	70	6.9253	62	1.232	4	6.4809	118	16.2781	96
1920	Mgu_01920	0	0	0	0	0	0	0	0	0	0	0	0	0	0	0	0
1921	Mgu_01921	0	0	0	0	0	0	0	0	0	0	0	0	0	0	0	0
1922	Mgu_01922	0	0	0	0	0	0	0	0	0	0	0	0	0	0	0	0
1923	Mgu_01923	0.1858	5	0.3463	8	0.3212	10	8.5606	193	0	0	0.1933	3	0.0115	1	0.6741	19
1924	Mgu_01924	11.8912	57	6.5622	27	8.2968	46	4.7324	19	1.1812	9	0.3619	1	1.1616	18	0.5977	3
1925	Mgu_01925	2.0762	50	1.0159	21	4.7029	131	2.5779	52	1.3845	53	1.5846	22	5.8699	457	1.5069	38
1926	Mgu_01926	13.3694	136	7.4442	65	22.4376	264	16.3141	139	14.8423	240	16.1999	95	11.981	394	25.5356	272
1927	Mgu_01927	13.259	227	4.9675	73	6.6659	132	4.4631	64	21.0919	574	24.6211	243	22.7657	1260	28.7832	516
1928	Mgu_01928	0.3415	3	0.2652	2	0.2953	3	0.8155	6	0.5013	7	0	0	0.0352	1	0.761	7
1929	Mgu_01929	0	0	0	0	0	0	0	0	0	0	0	0	0	0	0	0
1930	Mgu_01930	0	0	0	0	0	0	0	0	0	0	0	0	0	0	0	0
1931	Mgu_01931	0	0	0	0	0	0	0	0	0	0	0	0	0	0	0	0
1932	Mgu_01932	583.703	7419	1043.74	11387	1.9726	29	109.715	1168	847.859	17130	530.22	3885	3.7236	153	222.179	2957
1933	Mgu_01933	0	0	0.4774	2	5.3148	30	6.3608	26	3.7383	29	0.3555	1	17.6211	278	10.5672	54
1934	Mgu_01934	121.191	1635	1.6407	19	10.3817	162	25.8412	292	202.471	4342	1.9287	15	51.7273	2256	2.1236	30
1935	Mgu_01935	415.198	3242	6.8633	46	14.1727	128	93.4241	611	253.95	3152	3.5545	16	41.6758	1052	0.9784	8
1936	Mgu_01936	0	0	0	0	0	0	0	0	0	0	0	0	0	0	0	0
1937	Mgu_01937	30.9172	399	10.0204	111	30.0797	449	131.276	1419	2.4373	50	1.2097	9	6.9511	290	5.328	72
1938	Mgu_01938	93.0815	747	74.3271	512	72.1801	670	285.194	1917	2.5869	33	0.4323	2	7.0923	184	3.332	28
1939	Mgu_01939	0.0799	1	0	0	4.214	61	9.0629	95	4.5241	90	0.4158	3	23.753	961	12.2094	160
1940	Mgu_01940	0	0	0	0	0	0	0	0	0	0	1.5682	3	0	0	1.1511	4
1941	Mgu_01941	60.5946	322	13.3734	61	31.8885	196	262.645	1169	1.1839	10	1.6322	5	1.5135	26	1.258	7
1942	Mgu_01942	0	0	0	0	0	0	0	0	0	0	1.4675	2	0	0	0	0
1943	Mgu_01943	0	0	0	0	0	0	0	0	0	0	0.2179	1	0.0389	1	0.12	1
1944	Mgu_01944	0	0	0	0	0	0	0	0	0.4485	3	0.4123	1	1.3233	18	2.0426	9
1945	Mgu_01945	4.1913	25	4.6877	24	5.2181	36	7.2059	36	1.4766	14	1.1633	4	1.7633	34	1.6011	10
1946	Mgu_01946	0	0	0	0	0	0	0	0	0	0	0	0	0	0	0	0
1947	Mgu_01947	29.3105	370	26.3027	285	65.4756	956	162.298	1716	28.3565	569	24.0479	175	3.3816	138	79.2845	1048
1948	Mgu_01948	17.9901	231	0.4537	5	0.5387	8	7.2526	78	3358.24	68544	65.2511	483	6.3118	262	2.38	32
1949	Mgu_01949	12.2675	171	15.7963	189	13.2111	213	4.1969	49	18.1428	402	25.7601	207	39.9002	1798	22.8829	334
1950	Mgu_01950	0	0	0	0	0	0	0	0	0	0	0	0	0	0	0	0
1951	Mgu_01951	0	0	0	0	0	0	0	0	0.3187	1	5.2732	6	0	0	1.4515	3
1952	Mgu_01952	0	0	0	0	0.7666	11	0	0	0	0	0	0	0	0	0	0
1953	Mgu_01953	5.7352	60	3.3408	30	15.4539	187	13.01	114	10.8842	181	9.9487	60	19.0419	644	11.7758	129
1954	Mgu_01954	16.6556	345	12.0924	215	19.7425	473	14.8132	257	29.8244	982	21.7737	260	34.8105	2331	21.8076	473
1955	Mgu_01955	0	0	0	0	0	0	0	0	0.0727	1	0	0	0	0	0.2207	2
1956	Mgu_01956	1.6945	16	0.3702	3	8.8817	97	1.5173	12	7.9951	120	3.858	21	128.388	3919	11.3278	112
1957	Mgu_01957	8.8434	114	6.8685	76	10.9991	164	24.4509	264	36.0644	739	20.1848	150	20.3007	846	21.6323	292
1958	Mgu_01958	1.5611	15	0.7275	6	1.7096	19	2.9821	24	5.5652	85	3.0691	17	1.4487	45	2.9817	30
1959	Mgu_01959	0.1522	2	0.7091	8	0.1316	2	0.0908	1	14.2629	298	25.867	196	6.4248	273	8.3555	115
1960	Mgu_01960	2.9507	32	2.4708	23	1.1161	14	1.3211	12	13.6901	236	15.8354	99	2.9664	104	12.4165	141
1961	Mgu_01961	2.9203	33	0.8248	8	0.7651	10	3.2752	31	1.7258	31	15.9646	104	1.0128	37	19.6065	232
1962	Mgu_01962	16.963	78	18.2421	72	2.6323	14	4.9333	19	0	0	0	0	0.0673	1	0	0
1963	Mgu_01963	3.8339	39	5.4973	48	2.8897	34	4.3426	37	2.9066	47	8.6968	51	2.676	88	10.3269	110
1964	Mgu_01964	2.5457	21	1.4123	10	3.3537	32	5.0655	35	1.2964	17	1.2617	6	0.8625	23	0.6946	6
1965	Mgu_01965	0.1194	1	0	0	0.5163	5	0.1426	1	2.5548	34	1.2432	6	1.5887	43	0.9125	8
1966	Mgu_01966	0.1293	2	0.0753	1	0.3913	7	2.0073	26	1.139	28	0.2243	2	0.12	6	0.1853	3
1967	Mgu_01967	84.9253	1403	28.9838	411	25.8527	494	21.6809	300	49.7327	1306	43.3658	413	53.6452	2865	60.6402	1049
1968	Mgu_01968	0.1387	1	4.0406	25	0.1199	1	0	0	0	0	0	0	0	0	0.1325	1
1969	Mgu_01969	4.5869	78	1.3017	19	10.3719	204	11.5146	164	4.7354	128	2.3462	23	17.245	948	7.9187	141
1970	Mgu_01970	0.8754	8	1.1473	9	3.5004	37	2.4823	19	1.7898	26	0.9491	5	1.4217	42	0.5225	5
1971	Mgu_01971	13.7795	239	9.941	148	14.0069	281	7.09	103	10.4097	287	7.3009	73	15.8728	890	6.1117	111
1972	Mgu_01972	193.168	574	135.262	345	55.8631	192	44.5987	111	63.725	301	47.2854	81	49.2393	473	61.3851	191
1973	Mgu_01973	3.4336	39	1.1283	11	4.5671	60	11.2473	107	4.9295	89	2.749	18	5.0928	187	0.8408	10
1974	Mgu_01974	12.0426	274	1.8433	36	1.5579	41	3.7781	72	46.396	1678	1.8298	24	2.3384	172	1.6789	40
1975	Mgu_01975	0	0	0	0	0	0	0	0	0	0	0	0	0	0	0	0
1976	Mgu_01976	0	0	0	0	0	0	0.2794	1	0	0	0	0	0	0	0	0
1977	Mgu_01977	0.2635	1	0.9208	3	0	0	0.9436	3	0.663	4	0	0	0.0815	1	0	0
1978	Mgu_01978	0	0	0	0	0	0	0	0	0	0	0	0	0.2129	1	0	0
1979	Mgu_01979	18.089	376	19.9532	356	15.6392	376	14.8766	259	14.8301	490	16.1066	193	9.8666	663	13.5536	295
1980	Mgu_01980	21.3366	114	10.4664	48	20.8743	129	5.8099	26	71.7064	609	23.0514	71	103.286	1784	8.4009	47
1981	Mgu_01981	5.3066	155	3.8689	97	2.812	95	3.7196	91	16.1104	748	7.4236	125	6.8731	649	8.6643	265
1982	Mgu_01982	45.9684	225	104.728	440	207.546	1175	145.622	597	140.224	1091	80.0947	226	63.1349	999	115.896	594
1983	Mgu_01983	13.5034	70	6.5175	29	5.0034	30	6.6791	29	127.183	1048	169.657	507	148.286	2485	140.749	764
1984	Mgu_01984	23.5276	297	17.6274	191	44.381	648	14.7544	156	26.1638	525	17.7268	129	33.9144	1384	26.1003	345
1985	Mgu_01985	396.616	4783	207.413	2147	39.1438	546	61.9754	626	597.877	11461	1104.57	7679	12.3636	482	703.294	8881
1986	Mgu_01986	431.98	5603	351.02	3908	47.5262	713	57.8988	629	356.88	7358	606.778	4537	3.5058	147	390.307	5301
1987	Mgu_01987	1.6272	9	2.5277	12	1.5632	10	0.8635	4	1.4787	13	5.959	19	2.9642	53	9.842	57
1988	Mgu_01988	0.2906	3	0.1128	1	0	0	0.4626	4	3.2295	53	6.2167	37	1.7378	58	3.7925	41
1989	Mgu_01989	0.9592	26	0.3439	8	0.4147	13	9.2501	210	0.2785	12	0.128	2	0.6163	54	0.7399	21
1990	Mgu_01990	2.7355	64	4.133	83	5.0257	136	2.6536	52	5.1358	191	5.1901	70	2.6047	197	3.7553	92
1991	Mgu_01991	0	0	0.1872	1	0	0	0	0	0.7074	7	0	0	0.4472	9	0.4602	3
1992	Mgu_01992	19.6514	443	8.2688	160	12.5412	327	10.2217	193	17.665	633	38.1671	496	22.6001	1647	23.7661	561
1993	Mgu_01993	1.1384	2	5.305	8	0	0	1.3591	2	0.3581	1	0	0	0	0	0	0
1994	Mgu_01994	2.3301	50	1.2487	23	1.8534	46	2.4481	44	7.5052	256	4.6887	58	6.2419	433	6.4532	145
1995	Mgu_01995	0	0	0	0	0	0	0	0	0	0	0	0	0	0	0	0
1996	Mgu_01996	104.99	1402	103.209	1183	136.415	2107	244.351	2733	73.0685	1551	123.147	948	163.913	7076	93.9007	1313
1997	Mgu_01997	0.5873	6	0.3421	3	0.7617	9	0.5843	5	1.5395	25	0.849	5	0.545	18	0.5609	6
1998	Mgu_01998	0	0	0	0	0	0	0.1404	1	0	0	0	0	0	0	0	0
[truncated: 23,469 more rows]
