# Supplementary material for: A Whole-Transcriptome Approach to Evaluating Reference Genes for Quantitative Gene Expression Studies: A Case Study in Mimulus
Source: G3 (Bethesda). 2017 Mar 3;7(4):1085–95. doi: 10.1534/g3.116.038075 (PMC5386857; doi:10.1534/g3.116.038075)
Supplement: Supplementary file 11 [file 1085TableS8.xlsx]

## Sheet: MLL Full.csv
Table S8. Full list of expression measures for all M. l. luteus transcripts.
Index	Gene	Calyx1.exp	Calyx1.count	Petal1.exp	Petal1.count	Stem1.exp	Stem1.count	Calyx2.exp	Calyx2.count	Leaf2A.exp	Leaf2A.count	Leaf2B.exp	Leaf2B.count	Petal2.exp	Petal2.count	Stem2.exp	Stem2.count
1	>Mlu_00001	12.6395	247	20.1646	432	18.1609	347	13.6405	287	16.2545	408	21.4666	539	8.5421	217	13.1822	450
2	>Mlu_00002	10.4678	146	14.388	220	18.6256	254	8.9899	135	6.1959	111	6.4172	115	11.9684	217	15.3093	373
3	>Mlu_00003	0	0	0	0	0	0	0	0	0.0628	1	0	0	0	0	0	0
4	>Mlu_00004	2.8305	132	1.8386	94	1.4255	65	0.717	36	0.7012	42	0.751	45	1.1712	71	0.4296	35
5	>Mlu_00005	3.2172	107	2.0296	74	4.1207	134	1.508	54	1.4513	62	1.4743	63	2.3824	103	1.6352	95
6	>Mlu_00006	2.8665	54	2.5179	52	2.2259	41	1.134	23	0.6612	16	1.3634	33	0.98	24	1.3371	44
7	>Mlu_00007	15.4942	344	9.5318	232	7.7392	168	14.1817	339	14.9735	427	13.917	397	7.2416	209	8.7151	338
8	>Mlu_00008	11.93	340	7.2974	228	6.2084	173	9.9072	304	4.562	167	5.4891	201	10.203	378	12.0118	598
9	>Mlu_00009	9.464	264	7.4883	229	6.673	182	8.7568	263	4.0748	146	4.8547	174	8.797	319	11.6154	566
10	>Mlu_00010	0	0	0	0	0.0734	2	0	0	0.8103	29	0.3631	13	0	0	0.0411	2
11	>Mlu_00011	0	0	5.472	72	0	0	0.0774	1	0.1297	2	0.0648	1	0.1282	2	0	0
12	>Mlu_00012	0	0	0.2712	1	0	0	2.7616	10	6.0186	26	6.2481	27	4.1171	18	1.5319	9
13	>Mlu_00013	0	0	0	0	0	0	0	0	0	0	0	0	0	0	0	0
14	>Mlu_00014	4.8368	37	2.981	25	5.2143	39	2.5497	21	1.5266	15	1.5261	15	1.3073	13	0.9728	13
15	>Mlu_00015	0	0	0	0	0	0	0	0	0	0	0	0	0	0	0	0
16	>Mlu_00016	7.9903	106	6.6696	97	9.3286	121	10.2918	147	9.0964	155	6.8055	116	5.2768	91	15.1032	350
17	>Mlu_00017	111.56	1247	0	0	32.1162	351	65.0611	783	45.2729	650	32.3075	464	0.2753	4	192.564	3760
18	>Mlu_00018	4.9781	65	3.1437	45	3.8381	49	2.6319	37	1.9676	33	2.6227	44	1.8263	31	1.9729	45
19	>Mlu_00019	2.9468	24	1.232	11	0.2512	2	4.5617	40	12.1404	127	15.7678	165	0.3778	4	0.2812	4
20	>Mlu_00020	407.902	16059	163.668	7064	367.517	14147	254.434	10785	429.24	21706	329.902	16688	30.4229	1557	67.9628	4674
21	>Mlu_00021	1.5633	35	3.4631	85	0	0	0.5808	14	0.1391	4	0.1738	5	0.1374	4	0.0511	2
22	>Mlu_00022	5.0148	42	9.4755	87	10.9907	90	7.9847	72	8.6452	93	7.5273	81	7.4399	81	12.9186	189
23	>Mlu_00023	89.9575	789	274.457	2639	244.998	2101	55.0657	520	45.7141	515	46.1431	520	72.5338	827	73.101	1120
24	>Mlu_00024	2.23	20	4.6785	46	7.8686	69	1.4498	14	0.9549	11	0.6942	8	1.2008	14	2.1064	33
25	>Mlu_00025	18.3207	266	16.5231	263	33.0376	469	2.7507	43	0.858	16	0.5897	11	1.9074	36	5.9931	152
26	>Mlu_00026	29.7765	162	63.5437	379	41.1697	219	11.6087	68	9.4446	66	14.5916	102	12.3013	87	18.3085	174
27	>Mlu_00027	7.0843	172	10.8953	290	11.3317	269	4.6671	122	3.399	106	3.1415	98	7.8894	249	9.7614	414
28	>Mlu_00028	0	0	0.1718	2	0.0963	1	0	0	0	0	0	0	0.1449	2	0.0539	1
29	>Mlu_00029	6.4026	57	103.792	1013	16.5431	144	4.6947	45	0.6996	8	0.0874	1	69.6446	806	21.0267	327
30	>Mlu_00030	13.4623	149	22.417	272	16.6334	180	18.8814	225	22.8612	325	31.3626	446	19.044	274	21.5165	416
31	>Mlu_00031	12.1143	192	12.5467	218	11.8738	184	9.728	166	7.5157	153	7.366	150	9.7074	200	15.3147	424
32	>Mlu_00032	1.2488	7	0.6509	4	0.3649	2	7.7877	47	31.2506	225	28.4636	205	1.3724	10	5.2084	51
33	>Mlu_00033	80.4436	664	33.2633	301	63.0691	509	31.2814	278	66.7789	708	70.4348	747	14.3522	154	10.2643	148
34	>Mlu_00034	1.2351	24	5.0227	107	8.6844	165	1.0515	22	1.5225	38	1.0414	26	6.9278	175	5.6562	192
35	>Mlu_00035	7.1451	154	8.4643	200	6.5485	138	3.7922	88	1.6616	46	2.5999	72	3.7833	106	5.4714	206
36	>Mlu_00036	52.1678	1094	48.2817	1110	82.3739	1689	57.488	1298	15.0728	406	6.9402	187	85.7271	2337	208.365	7633
37	>Mlu_00037	5.9446	95	10.2742	180	8.9599	140	2.2085	38	1.9487	40	2.4838	51	2.7919	58	2.006	56
38	>Mlu_00038	14.336	505	13.7242	530	14.8655	512	15.2926	580	16.1561	731	19.6638	890	19.1081	875	17.4211	1072
39	>Mlu_00039	0.8841	12	0.2016	3	4.3702	58	0.2737	4	3.7855	66	1.8921	33	3.0603	54	15.4777	367
40	>Mlu_00040	0.0753	2	0.0687	2	0.0771	2	0.07	2	0.176	6	0.1173	4	0.029	1	0.1725	8
41	>Mlu_00041	0.2902	2	0.2647	2	0.4452	3	3.639	27	5.6487	50	9.5997	85	2.6791	24	2.409	29
42	>Mlu_00042	0	0	0	0	0	0	0	0	0.0972	1	0	0	0.6721	7	0	0
43	>Mlu_00043	1.0704	3	0.3255	1	0.3649	1	0.6628	2	0	0	1.1108	4	0.2745	1	0.817	4
44	>Mlu_00044	1.5568	18	2.84	36	2.0345	23	8.836	110	3.3667	50	3.7021	55	19.7596	297	16.6353	336
45	>Mlu_00045	6.2927	133	6.0421	140	6.1456	127	4.0429	92	3.4625	94	5.1185	139	5.8234	160	3.6836	136
46	>Mlu_00046	4.1154	102	9.385	255	10.8117	262	0.8244	22	1.3821	44	0.3454	11	3.4142	110	3.4646	150
47	>Mlu_00047	0.7488	2	0.6831	2	1.9147	5	0	0	0	0	0.2914	1	0	0	0.643	3
48	>Mlu_00048	8.2712	74	12.3367	121	10.7459	94	8.5128	82	4.0029	46	6.0025	69	12.6395	147	12.6692	198
49	>Mlu_00049	0	0	0	0	0.7444	3	0.676	3	0.3778	2	0.1888	1	1.6798	9	2.7778	20
50	>Mlu_00050	145.753	6677	150.135	7540	93.6799	4196	72.6643	3584	45.3254	2667	61.1619	3600	87.1688	5191	39.2008	3137
51	>Mlu_00051	2.9426	25	3.7577	35	1.4446	12	0	0	0.0916	1	0.0916	1	0	0	0	0
52	>Mlu_00052	0	0	0	0	0	0	0	0	0	0	0	0	0	0	0	0
53	>Mlu_00053	0	0	0	0	0.0259	1	0	0	0	0	0	0	0	0	0	0
54	>Mlu_00054	0	0	0	0	0	0	0	0	0	0	0	0	0	0	0	0
55	>Mlu_00055	0	0	0.0534	1	0.0599	1	0.0544	1	0	0	0	0	0.045	1	1.5082	45
56	>Mlu_00056	0	0	0	0	0	0	0	0	0	0	0	0	0	0	0	0
57	>Mlu_00057	0.3669	3	0.6693	6	0.1251	1	0.6815	6	0.8569	9	0.7614	8	1.0348	11	0.56	8
58	>Mlu_00058	0	0	0	0	0	0	0	0	0	0	0	0	0	0	0.2463	2
59	>Mlu_00059	5.6911	155	5.1577	154	8.4493	225	1.9438	57	1.7437	61	2.8862	101	1.9771	70	3.6152	172
60	>Mlu_00060	0.5969	12	0.4991	11	7.7842	153	0.462	10	6.2353	161	1.3938	36	0.6123	16	6.208	218
61	>Mlu_00061	16.7238	738	16.2884	788	18.3097	790	9.0924	432	4.7988	272	6.2258	353	11.7493	674	13.8416	1067
62	>Mlu_00062	0	0	0	0	0	0	0	0	0	0	0	0	0	0	0	0
63	>Mlu_00063	5.5756	88	5.2593	91	7.2578	112	6.7674	115	4.3902	89	4.3888	89	12.5261	257	12.4408	343
64	>Mlu_00064	6.8432	44	13.1937	93	17.0203	107	14.5897	101	16.2254	134	13.194	109	21.7748	182	29.9152	336
65	>Mlu_00065	11.0781	418	8.3887	347	15.9925	590	8.0739	328	5.2822	256	3.5891	174	14.4955	711	17.5082	1154
66	>Mlu_00066	0.2506	5	0.4115	9	7.1778	140	0.1397	3	0.1561	4	0	0	0.0386	1	0.3731	13
67	>Mlu_00067	14.3594	351	26.7188	716	17.6988	423	20.9362	551	2.4525	77	1.5283	48	55.0418	1749	36.136	1543
68	>Mlu_00068	0.0249	1	0.0681	3	4.1731	164	0.0231	1	0.523	27	0.213	11	0.3062	16	2.4497	172
69	>Mlu_00069	0	0	0	0	0	0	0	0	0	0	0	0	0	0	0	0
70	>Mlu_00070	0.8034	4	0.1832	1	0.2054	1	0	0	0.3127	2	0	0	0.1545	1	0.8048	7
71	>Mlu_00071	0.3699	8	0	0	0.1419	3	0.0429	1	0	0	0	0	0	0	0.1853	7
72	>Mlu_00072	10.5321	155	15.9291	257	15.0806	217	9.4034	149	6.8243	129	6.399	121	12.8586	246	18.3988	473
73	>Mlu_00073	49.8715	706	11.6628	181	172.672	2390	41.5306	633	78.6441	1430	81.5877	1484	6.7925	125	83.0198	2053
74	>Mlu_00074	0	0	1.6011	6	2.3937	8	0.2717	1	0.4555	2	0	0	0.4501	2	0	0
75	>Mlu_00075	0.4937	7	0.2573	4	0.4328	6	0.7206	11	0.7687	14	0.7136	13	1.0851	20	0.8075	20
76	>Mlu_00076	1.4442	4	1.3173	4	1.4771	4	0	0	0	0	0.281	1	0	0	0.2067	1
77	>Mlu_00077	4.0811	51	3.5036	48	4.174	51	2.6013	35	1.4329	23	2.0552	33	1.4774	24	2.2446	49
78	>Mlu_00078	0	0	0	0	0	0	0	0	0	0	0	0	0	0	0	0
79	>Mlu_00079	3.7565	59	11.3831	196	6.5119	100	7.5102	127	0.694	14	0.2478	5	14.4976	296	12.0279	330
80	>Mlu_00080	0	0	0	0	0.0382	1	0	0	0.0582	2	0	0	0	0	0	0
81	>Mlu_00081	0	0	0	0	0.1723	5	0.8763	28	0.0787	3	0.0262	1	0.9591	37	0.0193	1
82	>Mlu_00082	0.5669	4	0.1293	1	0	0	0	0	0.2207	2	0.2206	2	0	0	0.0811	1
83	>Mlu_00083	2.6217	81	0.2952	10	1.3573	41	1.8639	62	0.8064	32	0.5794	23	0.0747	3	3.2981	178
84	>Mlu_00084	3.4994	55	2.9018	50	2.9283	45	3.0138	51	3.6656	74	2.8721	58	4.6008	94	4.5164	124
85	>Mlu_00085	0	0	0	0	0	0	0	0	0	0	0	0	0	0	0	0
86	>Mlu_00086	0.3699	3	0.3374	3	0.5044	4	1.3741	12	1.3437	14	2.6866	28	0.0948	1	0.5646	8
87	>Mlu_00087	5.9778	109	3.852	77	2.5802	46	6.2653	123	7.4293	174	7.9818	187	6.3704	151	3.1081	99
88	>Mlu_00088	25.7191	1064	6.6367	301	7.2931	295	49.1672	2190	15.2998	813	14.4295	767	19.1711	1031	38.33	2770
89	>Mlu_00089	141.889	2503	14.8404	287	0.2319	4	224.293	4260	424.17	9611	274.424	6220	21.673	497	0.7464	23
90	>Mlu_00090	0	0	0	0	0	0	0	0	0	0	0	0	0	0	0	0
91	>Mlu_00091	3.2961	106	0.8793	31	0.6361	20	0.6354	22	2.2272	92	5.0822	210	0.1674	7	0.0712	4
92	>Mlu_00092	3.1145	75	2.9924	79	7.7298	182	6.2867	163	5.2374	162	5.9468	184	3.6736	115	4.7306	199
93	>Mlu_00093	3.8127	190	3.9904	218	4.4126	215	3.6717	197	2.2497	144	1.8117	116	6.8385	443	5.5485	483
94	>Mlu_00094	5.8579	126	8.5664	202	11.0315	232	5.3544	124	3.6919	102	3.6546	101	7.0098	196	6.0681	228
95	>Mlu_00095	0.2983	3	0.907	10	0	0	0	0	0	0	0	0	0	0	0	0
96	>Mlu_00096	3.3388	28	4.3508	40	6.4638	53	4.5409	41	6.4058	69	8.167	88	5.0452	55	7.1676	105
97	>Mlu_00097	12.3256	131	23.001	268	36.76	382	5.3307	61	5.0544	69	4.5402	62	6.0798	84	8.6179	160
98	>Mlu_00098	0.2637	3	1.0424	13	0	0	0.2449	3	7.2546	106	0.8894	13	0.0676	1	0	0
99	>Mlu_00099	0	0	0	0	0	0	0	0	0.0192	1	0.0192	1	0.0379	2	0	0
100	>Mlu_00100	0.1497	5	0	0	0.1837	6	0.0834	3	1.6782	72	0.5359	23	0	0	0.0514	3
101	>Mlu_00101	0	0	0.032	1	0.0359	1	0.0326	1	0.0546	2	0.0273	1	0	0	0.0201	1
102	>Mlu_00102	7.8749	112	10.5825	165	11.506	160	11.8855	182	5.5836	102	7.8802	144	12.9271	239	16.4626	409
103	>Mlu_00103	0	0	0.4092	5	1.9272	21	0.0833	1	0.8383	12	0.9777	14	0.138	2	12.0709	235
104	>Mlu_00104	63.0626	1773	35.0074	1079	33.3222	916	52.8237	1599	35.5835	1285	42.7695	1545	41.2062	1506	47.6661	2341
105	>Mlu_00105	0	0	0	0	0	0	0.4471	2	0.1874	1	0	0	1.2961	7	0.1378	1
106	>Mlu_00106	1.4237	43	0.906	30	0.7788	23	2.0296	66	0.464	18	0.2577	10	3.1328	123	0.6634	35
107	>Mlu_00107	0	0	0	0	0	0	0.2387	1	0	0	0	0	0	0	0.2943	2
108	>Mlu_00108	9.3714	604	8.52	602	6.7601	426	6.8739	477	6.4626	535	7.97	660	10.3601	868	7.0612	795
109	>Mlu_00109	254.11	3709	58.8071	941	59.6307	851	579.061	9100	1701.21	31894	2105.54	39487	32.4127	615	108.326	2762
110	>Mlu_00110	3.1409	93	1.4787	48	1.6925	49	1.9134	61	1.5776	60	2.6285	100	0.9613	37	0.928	48
111	>Mlu_00111	12.9213	290	15.0784	371	13.3977	294	13.4909	326	13.494	389	17.6856	510	17.7889	519	11.1719	438
112	>Mlu_00112	0.6781	11	0.3374	6	0.2522	4	0.1145	2	0	0	0.048	1	0.0948	2	0.1412	4
113	>Mlu_00113	0.9299	26	0.3589	11	0.3292	9	0.7972	24	1.42	51	0.668	24	0.5502	20	0.0205	1
114	>Mlu_00114	37.9237	684	37.8801	749	52.2263	921	18.6415	362	22.9641	532	25.891	600	21.9653	515	16.7902	529
115	>Mlu_00115	15.1404	214	11.3582	176	10.1304	140	0.9857	15	1.5974	29	1.707	31	1.1429	21	0.4455	11
116	>Mlu_00116	9.6804	163	6.6632	123	16.5215	272	4.3025	78	3.9301	85	2.6809	58	6.9442	152	7.7175	227
117	>Mlu_00117	2.2191	22	3.6804	40	6.0867	59	2.5295	27	2.67	34	2.9047	37	3.1038	40	4.504	78
118	>Mlu_00118	28.955	703	21.6404	576	21.6524	514	7.6127	199	5.5475	173	8.4949	265	6.4002	202	4.8807	207
119	>Mlu_00119	0.8411	17	0.5867	13	0.3036	6	0.0919	2	0.0385	1	0.0385	1	0.0761	2	0.1699	6
120	>Mlu_00120	10.6338	223	8.1774	188	43.0646	883	18.8674	426	6.4226	173	4.5649	123	9.7576	266	27.5709	1010
121	>Mlu_00121	9.9683	55	9.4234	57	41.7078	225	6.5651	39	1.8344	13	1.4106	10	3.0673	22	10.3754	100
122	>Mlu_00122	20.3189	270	12.4935	182	16.7021	217	16.5654	237	27.1269	463	32.9753	563	11.5782	200	7.6684	178
123	>Mlu_00123	18.2298	331	19.5926	390	19.039	338	8.5937	168	5.3169	124	6.1296	143	12.7948	302	14.3138	454
124	>Mlu_00124	7.4843	115	7.8362	132	4.6594	70	3.5059	58	3.5468	70	4.2041	83	3.6046	72	1.4903	40
125	>Mlu_00125	9.3569	76	10.6688	95	11.3328	90	4.9171	43	4.3133	45	6.8991	72	9.5657	101	4.0173	57
126	>Mlu_00126	2.6655	15	0.8105	5	1.0905	6	2.1456	13	2.2136	16	2.9044	21	4.3744	32	2.3397	23
127	>Mlu_00127	13.2423	464	11.6366	447	7.1513	245	12.3788	467	9.932	447	9.1958	414	16.9707	773	12.5473	768
128	>Mlu_00128	51.8856	917	74.2183	1438	62.268	1076	25.9085	493	13.8321	314	12.6387	287	41.1323	945	45.8007	1414
129	>Mlu_00129	24.9476	830	32.4896	1185	32.9857	1073	11.6414	417	10.3432	442	9.1702	392	22.5671	976	17.3443	1008
130	>Mlu_00130	5.7644	37	3.6949	26	7.8077	49	3.7622	26	2.5471	21	4.7289	39	3.9549	33	3.5674	40
131	>Mlu_00131	4.1011	108	5.9231	171	6.214	160	2.5394	72	0.5913	20	0.5024	17	4.7907	164	4.1302	190
132	>Mlu_00132	29.7622	456	6.6084	111	11.8822	178	22.7326	375	28.4558	560	34.3392	676	10.845	216	20.4004	546
133	>Mlu_00133	0.5196	11	0.1293	3	0.1933	4	0.0439	1	0	0	0	0	0.0363	1	0.1082	4
134	>Mlu_00134	205.331	2162	248.891	2873	418.358	4307	97.5597	1106	125.255	1694	123.367	1669	97.9718	1341	196.431	3613
135	>Mlu_00135	0	0	0	0	0	0	0	0	0	0	0.2511	1	0	0	0	0
136	>Mlu_00136	0.2732	2	0	0	0.2794	2	0.1269	1	1.3827	13	5.1036	48	0	0	0.0782	1
137	>Mlu_00137	3.0077	12	3.2008	14	3.5889	14	0.6984	3	0.3903	2	0.7803	4	0.1928	1	0.1435	1
138	>Mlu_00138	0.3632	2	0	0	0.5572	3	0.3373	2	0.2828	2	0.1413	1	1.2573	9	1.5594	15
139	>Mlu_00139	0	0	0	0	0	0	0	0	0	0	0	0	0	0	0	0
140	>Mlu_00140	38.1043	98	66.323	187	65.6155	165	54.1697	150	37.8391	125	35.1034	116	76.2714	255	68.3331	307
141	>Mlu_00141	6.8374	88	3.2602	46	2.4634	31	1.3711	19	1.0283	17	0.9675	16	1.8529	31	1.1564	26
142	>Mlu_00142	10.7655	144	10.0927	148	28.2146	369	22.1504	319	34.1078	586	40.0317	688	7.7639	135	19.4728	455
143	>Mlu_00143	14.6707	233	8.5577	149	9.8529	153	15.4974	265	9.461	193	11.1241	227	10.7528	222	7.4252	206
144	>Mlu_00144	7.578	161	11.5923	270	20.8446	433	4.3717	100	2.5285	69	3.0039	82	6.7347	186	10.266	381
145	>Mlu_00145	7.3374	30	240.946	1080	1.0006	4	2.726	12	2.285	12	1.9035	10	74.1295	394	1.9602	14
146	>Mlu_00146	3.1344	37	4.791	62	1.8195	21	2.2818	29	2.0446	31	2.8351	43	1.955	30	1.4064	29
147	>Mlu_00147	22.6914	208	21.8925	220	21.4227	192	9.2205	91	3.6521	43	8.151	96	5.0353	60	5.1835	83
148	>Mlu_00148	19.3643	272	11.819	182	1.7475	24	7.6041	115	5.8752	106	4.1556	75	1.1501	21	0.1223	3
149	>Mlu_00149	0.3787	8	0	0	22.9006	473	0.5716	13	1.4005	38	1.3263	36	0.5462	15	10.2435	378
150	>Mlu_00150	1613	7836	281.648	1500	711.385	3379	1800.6	9418	1851.8	11555	1433.06	8945	166.742	1053	817.09	6934
151	>Mlu_00151	9.5461	113	0.5394	7	18.058	209	24.8728	317	31.3067	476	21.763	331	2.2745	35	6.2385	129
152	>Mlu_00152	22.0344	240	36.2621	433	33.6161	358	14.411	169	14.8674	208	12.5761	176	14.4783	205	22.0741	420
153	>Mlu_00153	0	0	0	0	0	0	0	0	0	0	0	0	0	0	0	0
154	>Mlu_00154	4.7082	77	177.028	3174	1.1882	19	9.6544	170	8.5211	179	5.9486	125	277.327	5896	5.9505	170
155	>Mlu_00155	25.6926	194	26.5769	220	36.3008	268	14.1456	115	16.6003	161	20.821	202	14.6704	144	14.2531	188
156	>Mlu_00156	458.132	3706	1895.86	16813	300.911	2380	1544.05	13448	325.589	3383	128.924	1340	1899.44	19974	501.738	7090
157	>Mlu_00157	0.5575	5	0.7119	7	2.0527	18	2.0712	20	1.9098	22	1.7356	20	1.4581	17	1.2766	20
158	>Mlu_00158	0	0	0	0	0	0	0	0	0	0	0	0	0	0	0	0
159	>Mlu_00159	0	0	0	0	0	0	0.1298	1	0.1088	1	0	0	0	0	0	0
160	>Mlu_00160	4.1406	76	5.1684	104	8.5254	153	9.1589	181	5.6837	134	3.0106	71	8.2982	198	19.0872	612
161	>Mlu_00161	3.9938	32	2.8461	25	6.3824	50	2.5502	22	2.7207	28	1.9427	20	2.1122	22	1.286	18
162	>Mlu_00162	0	0	14.4165	37	0	0	1.5869	4	0.6651	2	0.3325	1	29.9019	91	0.4891	2
163	>Mlu_00163	12.681	143	6.3094	78	6.8929	76	11.119	135	10.9083	158	12.9063	187	11.3922	167	6.9548	137
164	>Mlu_00164	56.7885	558	72.3167	779	9.0557	87	102.559	1085	47.7778	603	24.4753	309	224.689	2870	81.098	1392
165	>Mlu_00165	51.1987	471	40.1576	405	21.3459	192	75.5191	748	9.9016	117	4.1455	49	35.0369	419	30.6782	493
166	>Mlu_00166	15.6352	282	7.5356	149	16.5015	291	3.2957	64	0.8201	19	0.6473	15	3.8812	91	10.8232	341
167	>Mlu_00167	5.0158	43	9.7888	92	21.3549	179	0.1083	1	0.0908	1	0.1816	2	2.6022	29	1.8697	28
168	>Mlu_00168	0	0	0.3046	4	1.3659	16	0.0775	1	0.2599	4	1.1694	18	0	0	0.0478	1
169	>Mlu_00169	4.3258	91	6.7643	156	5.2994	109	4.1502	94	5.2922	143	4.1806	113	5.2292	143	5.1431	189
170	>Mlu_00170	1.7792	22	1.4754	20	4.2185	51	7.7369	103	9.2557	147	10.8893	173	4.0439	65	2.6852	58
171	>Mlu_00171	74.0752	828	101.517	1244	76.1274	832	107.355	1292	34.5467	496	15.3878	221	80.3821	1168	53.9794	1054
172	>Mlu_00172	6.7754	21	4.7088	16	12.8693	39	5.9932	20	2.7631	11	5.5243	22	4.4675	18	7.3879	40
173	>Mlu_00173	24.1445	82	44.8535	167	39.7515	132	27.8947	102	22.4654	98	31.1664	136	25.8217	114	40.6225	241
174	>Mlu_00174	11.6587	102	21.3737	205	16.2495	139	6.3697	60	3.0256	34	3.9142	44	8.7927	100	7.7865	119
175	>Mlu_00175	9.623	354	8.877	358	8.8134	317	7.0947	281	3.9576	187	4.5487	215	7.7163	369	11.0176	708
176	>Mlu_00176	7.1951	62	14.1849	134	7.9524	67	15.1979	141	8.764	97	9.3934	104	19.1045	214	17.4722	263
177	>Mlu_00177	4.2869	179	3.2113	147	7.4708	305	2.5136	113	0.9323	50	1.1929	64	3.7215	202	5.6485	412
178	>Mlu_00178	0	0	3.4307	68	0	0	0	0	0	0	0	0	0	0	0	0
179	>Mlu_00179	2.8236	63	3.6386	89	4.2173	92	3.4551	83	1.3958	40	1.2558	36	4.1374	120	6.7479	263
180	>Mlu_00180	23.1535	142	12.4935	84	1.3341	8	30.8942	204	6.4741	51	1.269	10	8.7801	70	7.654	82
181	>Mlu_00181	0	0	12.5531	265	0	0	0.1447	3	0.283	7	0.1213	3	0.0399	1	0	0
182	>Mlu_00182	0	0	0	0	0	0	0	0	0	0	0	0	0	0	0	0
183	>Mlu_00183	0	0	0	0	0	0	0	0	0	0	0	0	0	0	0	0
184	>Mlu_00184	0	0	0	0	0	0	0	0	0	0	0	0	0	0	0	0
185	>Mlu_00185	0	0	0	0	0	0	0	0	0	0	0	0	0	0	0	0
186	>Mlu_00186	8.2359	127	9.7603	165	12.2702	185	5.9027	98	0.9593	19	0.3028	6	12.6212	253	12.2879	331
187	>Mlu_00187	0.7379	20	0.4039	12	4.3773	116	2.5701	75	2.4129	84	0.7466	26	3.0653	108	5.2803	250
188	>Mlu_00188	458.901	7374	265.099	4670	132.581	2083	206.811	3578	209.016	4314	250.603	5174	69.5594	1453	105.737	2968
189	>Mlu_00189	19.6789	316	12.4403	219	8.6622	136	22.7891	394	15.7572	325	20.599	425	25.4379	531	12.727	357
190	>Mlu_00190	8.327	95	16.7904	210	11.0267	123	10.4206	128	16.7192	245	33.6323	493	10.9908	163	12.5444	250
191	>Mlu_00191	0.058	2	0.0529	2	0	0	0.2156	8	0.113	5	0.0452	2	0.2233	10	0.3157	19
192	>Mlu_00192	0	0	0.1363	1	0	0	0.4163	3	0	0	0	0	0.2299	2	0.171	2
193	>Mlu_00193	0	0	0.1129	1	0.2532	2	1.3797	12	0.9637	10	1.6378	17	1.6188	17	0.7795	11
194	>Mlu_00194	0.3446	3	0.2096	2	1.9974	17	0.4268	4	0.5366	6	0.3576	4	0.1767	2	1.1837	18
195	>Mlu_00195	17.327	259	13.7304	225	11.0845	162	26.4698	426	12.2919	236	10.7259	206	38.4946	748	33.089	864
196	>Mlu_00196	13.1016	216	17.871	323	13.586	219	10.3659	184	5.4307	115	5.0985	108	14.8846	319	12.5697	362
197	>Mlu_00197	0.0736	1	0	0	0	0	0	0	0.1146	2	0.1146	2	0.0566	1	0.0421	1
198	>Mlu_00198	0	0	0	0	0	0	0	0	0	0	0	0	0	0	0	0
199	>Mlu_00199	0	0	0	0	0	0	0	0	0	0	0	0	0	0	0	0
200	>Mlu_00200	2.1056	86	3.8637	173	1.177	47	0.9551	42	0.934	49	0.9337	49	0.7911	42	0.4766	34
201	>Mlu_00201	17.0708	188	22.4461	271	16.6236	179	20.4936	243	14.2094	201	18.7984	266	21.4441	307	15.7501	303
202	>Mlu_00202	1.1444	18	0.29	5	0.4552	7	0.5905	10	0.198	4	0.1979	4	0.3424	7	0.6552	18
203	>Mlu_00203	2.8372	74	1.3989	40	7.9212	202	1.0683	30	1.1343	38	1.1041	37	3.4803	118	4.697	214
204	>Mlu_00204	0	0	0	0	0	0	0	0	0	0	0	0	0	0	0	0
205	>Mlu_00205	14.2115	286	9.2012	203	8.5889	169	3.323	72	0.3482	9	0.0387	1	5.8102	152	0.0284	1
206	>Mlu_00206	0.2952	4	0	0	0.2264	3	1.1651	17	0.9192	16	0.4594	8	0.4541	8	8.3639	198
207	>Mlu_00207	0	0	0	0	0	0	0	0	0	0	0	0	0	0	0	0
208	>Mlu_00208	18.7673	250	23.6241	345	26.4116	344	21.1959	304	18.3516	314	23.2534	398	23.9653	415	26.8158	624
209	>Mlu_00209	41.6219	527	14.6966	204	10.0971	125	15.7713	215	10.0841	164	8.7286	142	4.3136	71	8.8164	195
210	>Mlu_00210	3.8694	37	1.4309	15	0.9626	9	9.8103	101	7.9791	98	12.6159	155	2.8157	35	0.4191	7
211	>Mlu_00211	0.4684	23	0.2043	11	0.0417	2	0.1702	9	0.0634	4	0	0	0.1097	7	0	0
212	>Mlu_00212	19.7002	380	8.9376	189	2.0149	38	1.1556	24	0.6458	16	1.4929	37	2.1535	54	0	0
213	>Mlu_00213	23.0987	311	19.3084	285	16.6359	219	13.5897	197	15.6704	271	23.2379	402	10.6271	186	15.349	361
214	>Mlu_00214	0.7004	10	0.3833	6	0.3582	5	0.4554	7	0.5453	10	0.3271	6	0.2694	5	0.4411	11
215	>Mlu_00215	49.0856	560	84.0318	1051	45.0034	502	42.7408	525	30.5722	448	30.1531	442	87.117	1292	41.7479	832
216	>Mlu_00216	3.0726	54	2.8546	55	2.6188	45	3.8579	73	2.3036	52	3.8528	87	4.3334	99	4.8534	149
217	>Mlu_00217	3.5944	16	14.7542	72	5.2846	23	0.8346	4	2.2737	13	1.2239	7	3.1107	18	9.0023	70
218	>Mlu_00218	4.6658	114	6.16	165	7.4511	178	2.3569	62	1.9756	62	2.2298	70	3.6207	115	2.7881	119
219	>Mlu_00219	4.194	147	4.9447	190	3.735	128	1.7224	65	1.3549	61	1.5766	71	2.1508	98	1.7149	105
220	>Mlu_00220	1.7281	20	1.3399	17	2.4744	28	1.7655	22	1.009	15	1.9502	29	2.2599	34	1.1376	23
221	>Mlu_00221	17.072	170	21.7099	237	11.6062	113	15.5765	167	17.5914	225	13.4433	172	17.1499	222	15.1194	263
222	>Mlu_00222	15.8994	472	8.2962	270	10.9557	318	10.1368	324	7.1071	271	9.6478	368	3.1873	123	3.4324	178
223	>Mlu_00223	30.6405	196	38.0738	267	37.5737	235	2.9039	20	8.7631	72	9.8553	81	2.4052	20	1.8793	21
224	>Mlu_00224	6.1871	207	4.0078	147	4.9218	161	2.9704	107	1.3962	60	1.8843	81	2.2303	97	2.2928	134
225	>Mlu_00225	30.4322	875	13.1341	414	23.904	672	17.4759	541	21.4724	793	34.2691	1266	11.237	420	10.3532	520
226	>Mlu_00226	0	0	0	0	0	0	0	0	0	0	0	0	0	0	0	0
227	>Mlu_00227	17.0275	367	12.5272	296	12.3852	261	10.8593	252	7.0076	194	7.8359	217	12.3848	347	12.1646	458
228	>Mlu_00228	22.0953	450	0	0	8.1856	163	15.323	336	38.9151	1018	32.4061	848	0.1133	3	1.0119	36
229	>Mlu_00229	10.5112	154	22.8494	367	14.939	214	3.2331	51	2.0193	38	2.7092	51	8.5059	162	5.3139	136
230	>Mlu_00230	61.4255	1330	40.443	960	72.1765	1528	13.984	326	15.4973	431	15.1689	422	10.8716	306	8.7513	331
231	>Mlu_00231	0	0	0	0	0	0	0	0	0	0	0	0	0	0	0	0
232	>Mlu_00232	2.6537	14	1.729	10	1.5509	8	0.5282	3	0.4427	3	0.5901	4	0.7291	5	0.3255	3
233	>Mlu_00233	0.0688	1	0	0	0.1407	2	0	0	0.1071	2	0.107	2	0	0	0.1181	3
234	>Mlu_00234	3.6232	27	3.0602	25	1.9215	14	0.9971	8	1.2537	12	1.0444	10	1.5485	15	1.0755	14
235	>Mlu_00235	10.85	459	6.3824	296	7.2287	299	3.1176	142	3.423	186	4.4522	242	2.8549	157	3.5048	259
236	>Mlu_00236	8.0943	79	5.1403	55	22.8445	218	10.5631	111	11.8856	149	4.7048	59	11.0345	140	39.6499	676
237	>Mlu_00237	60.9505	1792	76.2599	2458	9.4272	271	21.2604	673	11.8102	446	7.7298	292	53.0618	2028	22.041	1132
238	>Mlu_00238	28.9646	432	77.3658	1265	49.5103	722	9.7146	156	17.7478	340	11.7933	226	16.5047	320	106.933	2786
239	>Mlu_00239	0	0	0	0	0	0	0	0	0	0	0	0	0	0	0.2951	6
240	>Mlu_00240	0.7124	14	1.4853	32	2.0297	39	0.5671	12	0.7527	19	0.9109	23	0.9003	23	0.6991	24
241	>Mlu_00241	14.6488	218	27.8889	455	33.1258	482	4.7432	76	7.0625	135	10.1982	195	6.3581	123	9.1552	238
242	>Mlu_00242	0	0	0.0561	1	0	0	0	0	0	0	0	0	0.0946	2	0	0
243	>Mlu_00243	0	0	0	0	0	0	0	0	0	0	0	0	0	0	0.2092	2
244	>Mlu_00244	0	0	0	0	0.0504	2	0	0	0.0383	2	0.0192	1	0	0	0.0282	2
245	>Mlu_00245	15.5848	179	25.4139	320	23.5976	265	23.2085	287	17.8951	264	20.4643	302	27.4603	410	26.117	524
246	>Mlu_00246	36.0102	357	30.8231	335	50.1381	486	8.057	86	5.3401	68	9.6562	123	12.3375	159	16.1104	279
247	>Mlu_00247	20.8755	798	20.1396	844	24.2135	905	13.6063	560	6.8635	337	7.3499	361	23.4642	1166	16.1285	1077
248	>Mlu_00248	6.5599	69	7.2846	84	12.5434	129	5.9162	67	5.9954	81	6.8814	93	6.9478	95	6.4765	119
249	>Mlu_00249	10.081	198	11.1926	241	12.6538	243	13.3827	283	13.1998	333	16.9204	427	10.9666	280	16.1179	553
250	>Mlu_00250	8.6268	161	5.5231	113	3.891	71	7.1167	143	7.0501	169	7.0895	170	3.5449	86	27.8827	909
251	>Mlu_00251	26.8952	807	17.2369	567	23.2466	682	29.9326	967	30.202	1164	40.4121	1558	34.2516	1336	32.0138	1678
252	>Mlu_00252	3.5864	122	5.8993	220	13.4396	447	10.4027	381	7.4382	325	13.476	589	9.4979	420	11.4266	679
253	>Mlu_00253	63.179	1302	123.006	2779	44.6166	899	48.4493	1075	48.9987	1297	48.7186	1290	120.197	3220	43.6121	1570
254	>Mlu_00254	23.4177	305	31.376	448	36.8293	469	12.6222	177	8.01	134	9.2623	155	17.66	299	22.8117	519
255	>Mlu_00255	17.8206	938	15.0943	871	15.195	782	12.846	728	11.3892	770	14.328	969	17.3332	1186	15.3458	1411
256	>Mlu_00256	0	0	1.0139	7	0	0	0.1475	1	0.1236	1	0	0	1.2215	10	0.2727	3
257	>Mlu_00257	171.041	1675	459.858	4937	446.684	4277	183.9	1939	126.962	1597	123.424	1553	234.636	2987	370.963	6346
258	>Mlu_00258	37.2159	362	11.6283	124	71.6048	681	8.4027	88	14.0069	175	18.9632	237	3.0843	39	7.8274	133
259	>Mlu_00259	0	0	0	0	0	0	0	0	0	0	0	0	0	0	0	0
260	>Mlu_00260	12.3854	445	9.5204	375	11.8133	415	2.9211	113	3.3153	153	3.5525	164	3.6398	170	2.0075	126
261	>Mlu_00261	10.2627	342	22.5273	823	8.9004	290	7.3579	264	8.1067	347	11.1636	478	16.9897	736	5.5658	324
262	>Mlu_00262	3.728	291	2.5709	220	2.5812	197	4.1645	350	3.6704	368	3.0112	302	5.4005	548	3.2415	442
263	>Mlu_00263	6.6061	154	6.8084	174	7.0636	161	5.299	133	3.5735	107	6.0429	181	7.1607	217	11.0996	452
264	>Mlu_00264	0.0847	1	0.85	11	4.2455	49	0.3934	5	0.5936	9	0.1319	2	0.8472	13	1.7458	36
265	>Mlu_00265	0.057	1	0.104	2	0	0	0	0	0	0	0	0	0	0	0	0
266	>Mlu_00266	13.0675	107	28.9638	260	33.1	265	8.2803	73	6.4654	68	9.3149	98	13.6223	145	15.1709	217
267	>Mlu_00267	0	0	0	0	0	0	0.0886	1	0	0	0	0	0	0	0	0
268	>Mlu_00268	28.1764	860	36.3409	1216	40.2109	1200	40.6852	1337	31.7825	1246	32.1548	1261	61.1438	2426	89.0144	4746
269	>Mlu_00269	41.4567	1238	68.8498	2254	34.4546	1006	50.3545	1619	30.3466	1164	25.437	976	148.404	5761	65.35	3409
270	>Mlu_00270	7.7607	123	8.6331	150	6.3886	99	6.0946	104	3.4877	71	6.2857	128	6.8922	142	6.9711	193
271	>Mlu_00271	6.7512	363	4.5805	270	4.1658	219	7.2378	419	7.819	540	8.8153	609	9.8433	688	5.3128	499
272	>Mlu_00272	0.3654	4	0.4166	5	1.4014	15	0.0848	1	0.3556	5	0.2133	3	0.3514	5	0.889	17
273	>Mlu_00273	52.4678	1681	39.7452	1396	38.3073	1200	57.5153	1984	100.87	4151	108.659	4473	52.7748	2198	46.5991	2608
274	>Mlu_00274	0.2315	1	0.8447	4	10.6551	45	0	0	0	0	0	0	0	0	2.9157	22
275	>Mlu_00275	1.4557	12	1.2172	11	1.1167	9	1.5774	14	0.1889	2	0.0944	1	1.3998	15	6.5279	94
276	>Mlu_00276	9.5795	219	7.6608	192	10.4687	234	5.2815	130	3.5417	104	3.881	114	5.182	154	6.0097	240
277	>Mlu_00277	1.2201	7	0.159	1	0	0	0.6475	4	0.1357	1	0	0	0.1341	1	0	0
278	>Mlu_00278	1.3352	7	2.0879	12	2.5361	13	1.2401	7	0.594	4	0.5938	4	2.0542	14	2.0746	19
279	>Mlu_00279	0.5321	4	0	0	0	0	0	0	0.3107	3	0	0	0	0	0	0
280	>Mlu_00280	0	0	0	0	0.0525	2	0.0238	1	0	0	0	0	0.0197	1	0	0
281	>Mlu_00281	0	0	0	0	0.0699	2	0	0	0.0266	1	0.0266	1	0	0	0.1566	8
282	>Mlu_00282	0.1197	3	0	0	0	0	0.0741	2	0.8699	28	0.7764	25	1.4428	47	1.8961	83
283	>Mlu_00283	0	0	0	0	0	0	0.3706	1	0	0	0.3106	1	0.6139	2	0.4569	2
284	>Mlu_00284	89.7258	1284	61.8937	971	33.7341	472	60.036	925	52.3916	963	58.738	1080	53.0034	986	35.323	883
285	>Mlu_00285	78.3107	1137	36.3131	578	181.249	2573	102.928	1609	115.663	2157	114.982	2145	29.9353	565	204.001	5174
286	>Mlu_00286	23.226	387	18.8321	344	9.2073	150	16.2209	291	13.8305	296	18.4503	395	20.0368	434	8.1425	237
287	>Mlu_00287	32.7911	213	68.5284	488	74.3178	472	27.4533	192	10.1877	85	4.9125	41	32.8042	277	53.4946	607
288	>Mlu_00288	53.9186	851	58.3143	1009	48.8602	754	33.896	576	40.8927	829	56.5608	1147	37.2372	764	30.1408	831
289	>Mlu_00289	0	0	0.0693	1	0	0	0.0706	1	0.0592	1	0	0	0.4093	7	0.1741	4
290	>Mlu_00290	0	0	0	0	0	0	0	0	0	0	0	0	0	0	0	0
291	>Mlu_00291	10.5311	172	20.9994	376	13.6514	218	7.279	128	2.8124	59	2.0491	43	12.7169	270	9.779	279
292	>Mlu_00292	0	0	0.1125	1	0.5044	4	0	0	0.9598	10	0.1919	2	0	0	0.7763	11
293	>Mlu_00293	3.1795	91	4.1114	129	3.7165	104	3.8293	118	3.4275	126	3.4808	128	4.9187	183	4.4004	220
294	>Mlu_00294	0	0	0	0	0	0	0.4747	6	1.8571	28	4.0445	61	0	0	0	0
295	>Mlu_00295	6.0832	92	5.7902	96	7.3037	108	2.825	46	2.1106	41	3.1392	61	2.7976	55	3.331	88
296	>Mlu_00296	22.0222	388	32.1511	621	30.2442	521	36.5326	693	10.9146	247	12.3247	279	37.7677	865	24.4664	753
297	>Mlu_00297	1.9477	7	0	0	4.5531	16	0.2584	1	4.3324	20	0.8662	4	0.214	1	5.4155	34
298	>Mlu_00298	51.6728	627	39.0155	519	32.2826	383	49.8302	651	45.17	704	51.9544	810	43.1099	680	25.8064	547
299	>Mlu_00299	99.2112	1652	83.102	1517	1.167	19	15.8411	284	0.6078	13	0.6544	14	73.1317	1583	0.2407	7
300	>Mlu_00300	10.8378	81	19.4056	159	26.548	194	14.9126	120	10.1044	97	12.0797	116	21.8205	212	32.3996	423
301	>Mlu_00301	14.4718	115	9.1831	80	13.7716	107	9.7011	83	8.8176	90	8.8148	90	14.424	149	19.6668	273
302	>Mlu_00302	61.8742	931	99.118	1635	47.9888	706	51.3571	832	28.5098	551	32.5352	629	124.132	2428	53.4161	1404
303	>Mlu_00303	59.3138	442	224.618	1835	251.028	1829	30.4117	244	23.716	227	21.9329	210	49.6539	481	90.3412	1176
304	>Mlu_00304	15.4332	363	21.9503	566	32.4387	746	19.3097	489	25.719	777	26.1739	791	22.4034	685	30.983	1273
305	>Mlu_00305	41.639	870	34.6638	794	66.7684	1364	24.0934	542	29.4741	791	32.6309	876	29.27	795	42.3854	1547
306	>Mlu_00306	0	0	0	0	0	0	2.9651	8	2.1747	7	1.5529	5	3.0697	10	3.1982	14
307	>Mlu_00307	0.892	4	0	0	3.4211	15	1.0356	5	1.3889	8	1.0414	6	0	0	3.9574	31
308	>Mlu_00308	4.231	117	2.7048	82	2.515	68	3.7281	111	2.5057	89	3.1241	111	4.5343	163	3.5813	173
309	>Mlu_00309	2.7084	81	2.6536	87	3.5909	105	1.8323	59	1.5359	59	2.0299	78	2.2378	87	1.7228	90
310	>Mlu_00310	1.8955	6	0	0	2.2617	7	1.1737	4	0.246	1	0	0	0.243	1	0.7234	4
311	>Mlu_00311	0.1023	2	0.0933	2	0.4185	8	0.2375	5	2.2298	56	0.4777	12	1.613	41	1.0833	37
312	>Mlu_00312	11.2931	212	21.6227	445	16.0176	294	10.4889	212	8.9165	215	8.1674	197	16.9649	414	20.7362	680
313	>Mlu_00313	0.0631	1	0.0575	1	0	0	0.3514	6	0.0982	2	0.2454	5	0.1455	3	0.3249	9
314	>Mlu_00314	0	0	0	0	0	0	0	0	0	0	0	0	0	0	0	0
315	>Mlu_00315	10.1861	162	11.5857	202	18.5852	289	11.2128	192	5.9722	122	5.5788	114	13.3983	277	17.9974	500
316	>Mlu_00316	0.1952	1	0	0	0	0	0.3627	2	0.608	4	0.4559	3	0.3004	2	0.2235	2
317	>Mlu_00317	0	0	0	0	0	0	0.0831	1	0	0	0.2089	3	0	0	0.1536	3
318	>Mlu_00318	56.2621	1447	6.1358	173	7.3967	186	360.625	9986	341.278	11274	518.743	17142	16.8395	563	90.7249	4076
319	>Mlu_00319	0	0	0	0	0	0	0	0	0	0	0	0	0	0	0	0
320	>Mlu_00320	0.8539	27	0	0	0.0647	2	0.8224	28	1.9451	79	2.3875	97	0.4622	19	0.5069	28
321	>Mlu_00321	0.2346	8	0.0803	3	0.12	4	0.0817	3	0.0913	4	0.4794	21	0.1128	5	0.084	5
322	>Mlu_00322	0.064	1	0.4085	7	0.4581	7	0.0594	1	0	0	1.2947	26	0.7383	15	0.0366	1
323	>Mlu_00323	4.2559	82	7.4802	158	3.5035	66	4.1457	86	3.1114	77	2.1005	52	8.7438	219	11.9738	403
324	>Mlu_00324	14.5115	582	11.8268	520	12.9802	509	13.5245	584	14.9861	772	15.7381	811	15.4788	807	12.3752	867
325	>Mlu_00325	12.7946	27	19.8836	46	35.8649	74	39.1714	89	50.1746	136	63.4357	172	20.7784	57	36.3506	134
326	>Mlu_00326	77.056	3054	14.8447	645	17.6768	685	51.5792	2201	73.4669	3740	87.1894	4440	10.0152	516	17.4482	1208
327	>Mlu_00327	64.7973	824	91.8153	1280	6.5146	81	53.6097	734	52.8964	864	52.8182	863	82.0888	1357	5.7622	128
328	>Mlu_00328	28.8115	76	0.3458	1	0.7755	2	2.1126	6	0.5903	2	0	0	0	0	0.217	1
329	>Mlu_00329	3.2201	153	6.5465	341	0.409	19	0.821	42	0.1311	8	0.1474	9	2.3152	143	0.3374	28
330	>Mlu_00330	0	0	0	0	0	0	0	0	0	0	0	0	0.0821	1	0.2445	4
331	>Mlu_00331	7.208	53	14.1422	114	7.5111	54	11.7473	93	4.5529	43	3.493	33	13.6005	130	8.9532	115
332	>Mlu_00332	0.0892	1	0	0	0.1825	2	0	0	0	0	0	0	0	0	0.0511	1
333	>Mlu_00333	0	0	0	0	0	0	0	0	0	0	0	0	0	0	0.0454	1
334	>Mlu_00334	52.7936	1052	12.0392	263	8.0069	156	46.6104	1000	82.7121	2117	111.354	2851	12.3149	319	7.0384	245
335	>Mlu_00335	0	0	0	0	0	0	0	0	0	0	0	0	0	0	0	0
336	>Mlu_00336	13.5113	233	51.2025	968	34.3988	580	3.3393	62	3.7472	83	3.3849	75	23.4639	526	12.5149	377
337	>Mlu_00337	0.3991	3	0.2427	2	0.136	1	0.9884	8	1.4498	14	1.967	19	0.7163	7	0.6853	9
338	>Mlu_00338	1.4442	4	5.5987	17	1.1078	3	0.3353	1	0	0	0	0	1.111	4	0.2067	1
339	>Mlu_00339	1.4442	5	1.0539	4	2.3633	8	1.8779	7	1.799	8	3.5968	16	9.332	42	4.1337	25
340	>Mlu_00340	27.0626	710	25.7287	740	25.1836	646	10.8684	307	7.3001	246	11.7773	397	17.7981	607	11.8265	542
341	>Mlu_00341	56.7429	1513	71.6348	2094	58.0346	1513	49.5324	1422	33.1691	1136	25.5694	876	91.1951	3161	140.645	6551
342	>Mlu_00342	58.6991	1180	84.6713	1866	38.0563	748	48.559	1051	45.1576	1166	45.1818	1167	50.1297	1310	42.9434	1508
343	>Mlu_00343	12.1925	106	15.5283	148	23.4107	199	7.5851	71	3.0447	34	4.8342	54	8.4059	95	8.6259	131
344	>Mlu_00344	9.1748	180	7.1601	154	8.8624	170	7.2433	153	15.5955	393	18.2088	459	6.0384	154	5.048	173
345	>Mlu_00345	0.0969	1	0.1768	2	3.5676	36	0	0	0.1509	2	0.0754	1	0.6708	9	2.4406	44
346	>Mlu_00346	2.7364	36	3.536	51	3.6538	47	2.4003	34	2.8997	49	2.8396	48	4.7947	82	3.568	82
347	>Mlu_00347	2.23	10	3.6614	18	3.6492	16	4.7637	23	7.2918	42	7.8101	45	3.0878	18	4.3404	34
348	>Mlu_00348	10.9987	169	4.8679	82	3.5944	54	10.8804	180	5.2189	103	7.0913	140	5.0065	100	10.2083	274
349	>Mlu_00349	14.1247	444	6.7613	233	10.8347	333	18.9692	642	20.5322	829	22.5558	911	12.3829	506	12.0377	661
350	>Mlu_00350	0.1763	2	0.5629	7	0.3607	4	0	0	0.0686	1	0.2745	4	0.2713	4	0.1009	2
351	>Mlu_00351	0	0	0	0	0	0	0	0	0	0	0	0	0	0	0	0
352	>Mlu_00352	0.6148	10	3.1403	56	6.4132	102	0.3997	7	0.0957	2	0.622	13	0.9458	20	0.6687	19
353	>Mlu_00353	31.2994	741	17.8391	463	25.0997	581	32.876	838	67.3818	2049	105.429	3207	20.6332	635	31.1443	1288
354	>Mlu_00354	0.2708	1	0.741	3	0.2769	1	0.503	2	0.6325	3	0.2107	1	0.4166	2	0.155	1
355	>Mlu_00355	5.3074	14	6.916	20	7.3668	19	10.5631	30	5.6077	19	9.4416	32	7.5823	26	10.6339	49
356	>Mlu_00356	0	0	0	0	0	0	0	0	0	0	0	0	0	0	0	0
357	>Mlu_00357	12.2051	33	14.8442	44	10.9699	29	20.9544	61	17.5647	61	19.574	68	15.6482	55	14.3973	68
358	>Mlu_00358	0.9267	11	0.999	13	0.517	6	1.0954	14	1.8365	28	1.7047	26	2.8515	44	1.3986	29
359	>Mlu_00359	25.7414	449	27.0366	517	28.9074	493	19.7018	370	15.3988	345	14.0107	314	17.9496	407	18.8712	575
360	>Mlu_00360	5.1877	39	0.728	6	1.3604	10	0.7413	6	0.5178	5	1.7599	17	0.2046	2	0.0761	1
361	>Mlu_00361	0	0	0.4129	2	0	0	0.2102	1	0.1762	1	0.3523	2	1.0446	6	0.1296	1
362	>Mlu_00362	68.9386	1082	64.1622	1104	81.651	1253	50.1229	847	39.3361	793	36.249	731	65.6771	1340	91.9138	2520
363	>Mlu_00363	3.9657	122	2.0459	69	3.657	110	5.4646	181	3.3659	133	5.414	214	2.7256	109	3.3123	178
364	>Mlu_00364	13.0778	233	20.5305	401	15.7866	275	11.1561	214	15.0759	345	15.1147	346	12.3487	286	10.9888	342
365	>Mlu_00365	3.9895	72	5.9641	118	8.7274	154	2.9335	57	3.6237	84	3.105	72	4.7314	111	4.8215	152
366	>Mlu_00366	0	0	0	0	0	0	0	0	0	0	0	0	0	0	0	0
367	>Mlu_00367	23.4295	377	21.1449	373	17.7338	279	32.6128	565	19.8376	410	20.7986	430	25.1946	527	27.323	768
368	>Mlu_00368	5.3319	187	22.7832	876	18.576	637	5.5613	210	7.3254	330	7.1899	324	11.1204	507	25.0711	1536
369	>Mlu_00369	7.8387	201	17.3597	488	25.0486	628	4.2741	118	3.7953	125	3.6726	121	10.77	359	15.1587	679
370	>Mlu_00370	137.722	1326	233.724	2467	216.703	2040	39.7442	412	42.5332	526	59.4141	735	39.5493	495	56.6032	952
371	>Mlu_00371	0	0	0	0	0	0	0	0	0	0	0	0	0	0	0	0
372	>Mlu_00372	39.3876	713	52.2545	1037	40.3407	714	29.3996	573	28.6435	666	28.1184	654	23.925	563	25.4572	805
373	>Mlu_00373	6.0572	96	2.4748	43	4.5818	71	5.9188	101	10.3649	211	14.1919	289	5.3876	111	5.6347	156
374	>Mlu_00374	1.809	17	2.0384	21	1.8502	17	1.6802	17	2.2369	27	3.8926	47	2.0465	25	1.8275	30
375	>Mlu_00375	31.4358	454	28.4221	450	47.6605	673	45.3393	705	36.4955	677	35.0287	650	33.8766	636	47.6054	1201
376	>Mlu_00376	2.1616	11	1.434	8	5.4265	27	6.9356	38	8.5675	56	8.5647	56	7.8607	52	10.2369	91
377	>Mlu_00377	3.9855	70	8.3616	161	8.1525	140	3.4373	65	2.7926	63	3.5893	81	6.964	159	5.5735	171
378	>Mlu_00378	33.2967	243	51.8703	415	41.7625	298	26.5986	209	44.0583	413	61.0006	572	26.3518	250	26.5913	339
379	>Mlu_00379	8.0189	208	10.7609	306	9.6209	244	10.7063	299	5.1625	172	4.0207	134	18.5059	624	18.9137	857
380	>Mlu_00380	8.3874	151	12.0587	238	13.1799	232	7.6353	148	2.9406	68	3.1991	74	11.9214	279	11.7651	370
381	>Mlu_00381	3.9172	163	4.6472	212	4.1538	169	3.2811	147	2.0019	107	2.2257	119	5.2132	282	2.9853	217
382	>Mlu_00382	0.0966	1	0.0881	1	0	0	0	0	0.0752	1	0	0	0.1486	2	0.1106	2
383	>Mlu_00383	5.1622	80	3.767	64	3.8938	59	5.2141	87	4.5214	90	7.031	140	4.2689	86	3.3984	92
384	>Mlu_00384	0	0	0	0	0	0	0	0	0	0	0	0	0	0	0	0
385	>Mlu_00385	0	0	0	0	0	0	0	0	0	0	0.0515	1	0.1019	2	0	0
386	>Mlu_00386	0	0	0	0	0	0	0.1761	2	0.0738	1	0.1475	2	0.3645	5	0.2713	5
387	>Mlu_00387	0	0	0.0907	1	0.2034	2	0	0	0	0	0	0	0	0	0	0
388	>Mlu_00388	0	0	0.6471	4	0	0	0	0	0	0	0	0	0.5457	4	0.1015	1
389	>Mlu_00389	10.2125	110	12.0254	142	9.1156	96	15.6937	182	15.6125	216	16.2578	225	14.2837	200	7.5469	142
390	>Mlu_00390	5.4392	77	1.482	23	8.2362	114	1.5746	24	16.4988	300	19.6822	358	1.1411	21	27.1745	672
391	>Mlu_00391	4.4764	120	3.8791	114	3.0904	81	5.301	153	4.763	164	6.0679	209	5.0219	175	5.4668	256
392	>Mlu_00392	1.5431	26	0.7038	13	1.3354	22	1.7088	31	0.3234	7	0.3233	7	1.187	26	1.7328	51
393	>Mlu_00393	7.3265	227	16.8399	572	16.637	504	2.638	88	3.7189	148	5.25	209	18.6707	752	16.3699	886
394	>Mlu_00394	144.686	2185	152.636	2527	126.85	1873	196.993	3203	211.009	4093	233.978	4540	183.839	3609	125.283	3305
395	>Mlu_00395	6.272	158	5.6487	156	5.8464	144	3.5763	97	2.6888	87	2.9968	97	5.5577	182	3.3405	147
396	>Mlu_00396	11.1988	225	14.846	327	15.4243	303	21.1724	458	30.7286	793	33.043	853	17.957	469	14.0184	492
397	>Mlu_00397	28.352	617	32.9455	786	41.1697	876	14.6389	343	8.3356	233	11.8378	331	20.6789	585	26.7525	1017
398	>Mlu_00398	1.3069	39	3.3931	111	2.2621	66	2.2099	71	0.6262	24	0.4695	18	3.0162	117	2.398	125
399	>Mlu_00399	103.311	947	26.3705	265	64.0449	574	107.404	1060	155.768	1834	216.426	2549	26.0995	311	26.979	432
400	>Mlu_00400	1.2337	16	4.7826	68	1.0252	13	4.5833	64	2.9414	49	2.9405	49	6.1686	104	3.7077	84
401	>Mlu_00401	7.4979	156	4.3842	100	5.948	121	11.3834	255	9.6168	257	11.5962	310	6.0266	163	7.2362	263
402	>Mlu_00402	0	0	0	0	0.1536	1	0.4183	3	0.5844	5	0.4674	4	0.231	2	0.9454	11
403	>Mlu_00403	7.8774	140	5.7484	112	2.0142	35	5.4873	105	4.0302	92	6.4812	148	6.0165	139	4.3806	136
404	>Mlu_00404	0.4364	2	0	0	1.3389	6	0.6079	3	8.3235	49	4.7548	28	1.8463	11	20.609	165
405	>Mlu_00405	18.5857	516	11.5322	351	23.0242	625	23.1836	693	61.4966	2193	79.6424	2841	9.393	339	40.5789	1968
406	>Mlu_00406	12.3296	145	7.0582	91	18.0891	208	16.585	210	45.0826	681	27.3983	414	41.8633	640	61.3331	1260
407	>Mlu_00407	0.3663	5	0.4009	6	0	0	0	0	0	0	0	0	0.1691	3	0	0
408	>Mlu_00408	2.0388	24	2.9446	38	3.041	35	2.1304	27	1.1905	18	3.0414	46	4.5745	70	12.0606	248
409	>Mlu_00409	5.7463	18	1.456	5	0	0	2.3721	8	1.4913	6	0.4969	2	0	0	0	0
410	>Mlu_00410	2.4371	48	1.7599	38	0.8828	17	0.896	19	0.9882	25	0.5927	15	1.7576	45	1.1626	40
411	>Mlu_00411	24.6262	370	5.0998	84	7.4199	109	88.5846	1433	186.44	3598	250.302	4832	28.7743	562	29.4523	773
412	>Mlu_00412	43.9445	213	121.572	646	173.871	824	114.014	595	85.9333	535	57.3239	357	120.301	758	239.754	2030
413	>Mlu_00413	0	0	0	0	0	0	0.4225	3	0.4722	4	0.3541	3	1.2832	11	0.434	5
414	>Mlu_00414	7.3432	182	11.4828	312	14.7732	358	3.5226	94	1.3193	42	2.2296	71	4.5936	148	4.8966	212
415	>Mlu_00415	0	0	0	0	0	0	0	0	0	0	0	0	0	0	0	0
416	>Mlu_00416	19.0626	295	21.4554	364	22.4706	340	9.3027	155	16.8534	335	18.0047	358	10.3395	208	10.5057	284
417	>Mlu_00417	9.1556	80	31.8399	305	10.1833	87	18.3891	173	41.9662	471	52.196	586	11.8851	135	12.0548	184
418	>Mlu_00418	13.318	196	8.0575	130	7.575	109	21.9624	348	29.5718	559	25.2258	477	7.2656	139	11.1637	287
419	>Mlu_00419	3.8492	124	2.4918	88	3.9686	125	4.9302	171	4.0118	166	4.4212	183	7.1399	299	3.9628	223
420	>Mlu_00420	7.2504	164	3.3874	84	2.5773	57	12.6059	307	7.882	229	8.4988	247	9.7605	287	5.4413	215
421	>Mlu_00421	6.8927	125	31.185	620	8.4031	149	7.8359	153	6.0961	142	6.7808	158	32.747	772	1.3574	43
422	>Mlu_00422	0.4544	4	0.6217	6	1.8588	16	0.211	2	3.4489	39	12.3766	140	0.0874	1	0.3901	6
423	>Mlu_00423	12.5359	159	14.8149	206	25.4006	315	14.6455	200	19.3967	316	20.5563	335	12.3726	204	16.6093	368
424	>Mlu_00424	3.1823	66	0.8356	19	0.789	16	1.0748	24	0.4505	12	0.7505	20	0.4451	12	0.6624	24
425	>Mlu_00425	0.9053	4	0.4129	2	0.463	2	0	0	1.2334	7	0.1761	1	0.6964	4	0.3887	3
426	>Mlu_00426	3.7442	20	13.8321	81	6.7015	35	2.2604	13	1.8948	13	2.6227	18	3.1683	22	0.9645	9
427	>Mlu_00427	0.2527	2	0.5763	5	0	0	0.5868	5	1.9676	20	2.7538	28	0	0	0.0723	1
428	>Mlu_00428	1.3539	5	1.235	5	2.7695	10	2.2635	9	2.1082	10	3.5827	17	1.8747	9	0.6201	4
429	>Mlu_00429	3.7376	35	4.286	44	10.1574	93	7.9347	80	10.2261	123	9.3917	113	5.5861	68	8.7419	143
430	>Mlu_00430	15.6354	199	30.6742	428	30.4557	379	18.9734	260	17.7393	290	22.9313	375	17.83	295	38.0963	847
431	>Mlu_00431	0.1704	1	0.9325	6	1.0456	6	0.3165	2	0.5306	4	0.1326	1	0	0	0.2926	3
432	>Mlu_00432	3.3204	127	1.7409	73	0.8824	33	3.3025	136	5.3737	264	6.0638	298	3.1174	155	3.5322	236
433	>Mlu_00433	0	0	62.3257	383	0.3649	2	0.9942	6	0.4167	3	0.4165	3	42.2686	308	0.6128	6
434	>Mlu_00434	1.3134	22	1.7426	32	2.1981	36	0.6654	12	0.6972	15	0.8828	19	0.6889	15	2.2215	65
435	>Mlu_00435	5.833	107	8.2048	165	7.0251	126	5.2151	103	4.1593	98	5.2186	123	7.2968	174	8.6131	276
436	>Mlu_00436	124.277	922	412.872	3358	456.037	3308	171.638	1371	129.391	1233	156.416	1491	236.204	2278	494.533	6409
437	>Mlu_00437	14.2526	159	9.7301	119	11.9183	130	6.1609	74	16.8887	242	26.9295	386	3.7236	54	6.9275	135
438	>Mlu_00438	0.094	1	0.2572	3	2.3071	24	0.0873	1	0.1464	2	0.2195	3	0.1446	2	2.4213	45
439	>Mlu_00439	25.0805	188	21.0523	173	107.109	785	3.3455	27	3.1159	30	1.0383	10	8.4153	82	78.6613	1030
440	>Mlu_00440	15.5212	420	15.0681	447	38.6279	1022	8.4779	247	6.0132	209	6.0975	212	12.2241	430	19.1668	906
441	>Mlu_00441	4.0675	255	5.4853	377	6.5582	402	2.4593	166	4.0112	323	6.8776	554	2.9817	243	2.3285	255
442	>Mlu_00442	8.2467	61	3.2062	26	3.1802	23	1.5068	12	3.4733	33	7.4705	71	1.456	14	2.2444	29
443	>Mlu_00443	7.0262	59	9.5593	88	12.7889	105	8.9593	81	10.0133	108	14.1809	153	9.0694	99	7.7036	113
444	>Mlu_00444	5.2924	94	6.8304	133	9.7892	170	5.2292	100	4.2518	97	3.6808	84	5.4139	125	6.8329	212
445	>Mlu_00445	0	0	0	0	0	0	0	0	0	0	0	0	0	0	0	0
446	>Mlu_00446	0	0	0	0	0	0	0	0	0	0	0.2698	2	0	0	0	0
447	>Mlu_00447	0.272	2	0	0	0	0	0	0	0	0	0	0	0.1046	1	0	0
448	>Mlu_00448	52.8137	660	19.27	264	13.9132	170	83.9101	1129	52.9547	850	53.4982	859	137.949	2241	123.821	2703
449	>Mlu_00449	0	0	0	0	0	0	0	0	0	0	0	0	0	0	0	0
450	>Mlu_00450	0.3025	4	0	0	0	0	0.2107	3	0.6477	11	0.1177	2	0.1164	2	0.3897	9
451	>Mlu_00451	30.5035	1563	28.483	1600	17.1858	861	9.7882	540	6.4575	425	5.3314	351	14.0071	933	14.3227	1282
452	>Mlu_00452	1.1816	7	3.5414	23	0.1726	1	0.9407	6	0.1314	1	2.2334	17	4.1553	32	0.5798	6
453	>Mlu_00453	9.6295	281	11.5345	369	16.9286	483	7.7343	243	1.3873	52	0.6134	23	17.5042	664	12.6729	646
454	>Mlu_00454	28.0155	420	28.4146	467	19.0339	279	21.312	344	41.7011	803	47.2426	910	20.7816	405	9.1262	239
455	>Mlu_00455	11.7222	386	7.3131	264	12.7655	411	3.2437	115	10.1192	428	7.0197	297	6.0038	257	10.4308	600
456	>Mlu_00456	24.8344	327	34.8457	503	22.6034	291	23.7713	337	17.62	298	16.4913	279	41.4216	709	26.564	611
457	>Mlu_00457	0.0954	2	2.9578	68	0	0	0.1772	4	0.0743	2	0.2227	6	0.1467	4	0.0546	2
458	>Mlu_00458	0	0	0.3842	2	0	0	0	0	0	0	0	0	0	0	0	0
459	>Mlu_00459	10.704	166	15.9985	272	9.6286	146	6.5879	110	6.4258	128	6.8754	137	6.1012	123	3.0269	82
460	>Mlu_00460	0.9944	14	2.6563	41	1.4528	20	0	0	0.0553	1	0	0	0.3278	6	0.9352	23
461	>Mlu_00461	25.2317	472	13.702	281	5.6861	104	7.5965	153	4.1619	100	1.2898	31	8.7591	213	1.7749	58
462	>Mlu_00462	0.7981	2	3.64	10	1.6325	4	1.1119	3	4.0388	13	3.1058	10	1.5349	5	1.3706	6
463	>Mlu_00463	2.0586	51	1.4728	40	1.7752	43	2.0245	54	1.3828	44	1.8536	59	2.6704	86	1.4558	63
464	>Mlu_00464	0.4858	7	0.1899	3	0.3549	5	0.0645	1	4.4846	83	2.8087	52	0.1068	2	0.2384	6
465	>Mlu_00465	13.6385	301	7.5222	182	13.9489	301	6.8597	163	17.6734	501	17.2093	488	6.3089	181	4.9802	192
466	>Mlu_00466	0	0	1.5481	23	0	0	0	0	0	0	0	0	0.0568	1	0	0
467	>Mlu_00467	3.7822	54	5.6862	89	5.2294	73	2.0167	31	0.7634	14	1.7989	33	1.1854	22	1.1628	29
468	>Mlu_00468	8.9837	188	6.8434	157	4.6918	96	2.9293	66	0.7441	20	1.2645	34	3.1981	87	5.4163	198
469	>Mlu_00469	9.1246	174	9.7582	204	2.4672	46	9.6438	198	15.7184	385	18.0397	442	11.9407	296	4.7431	158
470	>Mlu_00470	19.3495	188	41.0268	437	44.6326	424	26.2882	275	22.9972	287	18.0234	225	29.4529	372	34.5266	586
471	>Mlu_00471	8.0203	154	19.2398	405	24.8217	466	6.385	132	8.1904	202	9.1606	226	14.1022	352	19.7963	664
472	>Mlu_00472	0.3411	4	0.1556	2	1.8314	21	0.1584	2	3.1202	47	2.9864	45	0.1312	2	0.4881	10
473	>Mlu_00473	52.4867	1058	33.9844	751	15.0187	296	40.1328	871	38.121	987	10.9654	284	4.0452	106	8.5766	302
474	>Mlu_00474	13.4675	172	9.9991	140	16.3366	204	12.2175	168	22.433	368	42.9016	704	7.6495	127	7.8889	176
475	>Mlu_00475	9.7943	152	11.2263	191	11.4012	173	16.3982	274	28.8456	575	40.772	813	8.7736	177	16.968	460
476	>Mlu_00476	40.3896	1508	33.1774	1358	36.2686	1324	57.0164	2292	38.4096	1842	33.9781	1630	94.6527	4594	49.6159	3236
477	>Mlu_00477	2.3969	24	2.9152	32	2.3494	23	2.2262	24	1.8661	24	3.8865	50	1.3061	17	1.0863	19
478	>Mlu_00478	1.2562	7	1.6369	10	0.9177	5	1.5001	9	1.8163	13	1.1173	8	0.9663	7	0.3082	3
479	>Mlu_00479	1.8955	8	1.2968	6	0	0	1.7605	8	1.1068	6	0.922	5	0.9113	5	0.6782	5
480	>Mlu_00480	3.8512	16	1.7565	8	3.9388	16	4.024	18	0.3748	2	0.1873	1	6.6657	36	4.1337	30
481	>Mlu_00481	8.117	67	8.1777	74	7.6823	62	2.8131	25	0.6602	7	1.2258	13	8.1081	87	4.1612	60
482	>Mlu_00482	9.3345	336	8.4386	333	10.4846	369	21.3906	829	14.3183	662	17.276	799	27.0985	1268	30.1374	1895
483	>Mlu_00483	4.7239	73	5.5486	94	4.4343	67	6.0704	101	5.1388	102	4.2306	84	6.8696	138	7.3718	199
484	>Mlu_00484	15.6055	642	27.1837	1226	12.3808	498	9.2113	408	9.7083	513	9.7052	513	19.8209	1060	6.4149	461
485	>Mlu_00485	0.727	7	0.1895	2	1.1685	11	0.0965	1	0.8086	10	0.7275	9	0.3995	5	0.1784	3
486	>Mlu_00486	8.95	175	8.957	192	9.7292	186	4.3701	92	3.3048	83	3.4232	86	6.7276	171	6.0311	206
487	>Mlu_00487	2.1014	37	1.1915	23	1.6845	29	2.5847	49	1.8571	42	1.1493	26	4.6748	107	2.1458	66
488	>Mlu_00488	14.9368	1041	12.9181	987	16.8764	1150	16.5784	1244	10.1767	911	9.5816	858	25.5192	2312	18.3253	2231
489	>Mlu_00489	149.036	3625	29.1017	776	53.1922	1265	75.111	1967	161.931	5059	299.823	9370	33.7142	1066	54.6499	2322
490	>Mlu_00490	90.4936	554	136.781	918	180.262	1079	32.6185	215	22.8909	180	23.1378	182	40.9638	326	71.2538	762
491	>Mlu_00491	4.7387	120	5.0429	140	5.3313	132	3.9612	108	2.8592	93	4.7638	155	4.7085	155	3.9335	174
492	>Mlu_00492	0	0	0.4323	1	0.4847	1	5.2815	12	9.2233	25	8.1139	22	7.6552	21	9.7658	36
493	>Mlu_00493	11.4619	161	9.7409	150	8.0822	111	17.8531	270	20.8957	377	14.9603	270	21.249	388	19.1139	469
494	>Mlu_00494	19.7391	430	13.6925	327	15.3996	328	7.6745	180	12.3657	346	18.6498	522	4.0257	114	4.1258	157
495	>Mlu_00495	0.0411	1	0.1125	3	0.0841	2	0.0763	2	0.064	2	0.032	1	0.0316	1	0.0941	4
496	>Mlu_00496	123.15	268	208.738	498	110.914	236	22.1931	52	49.0119	137	48.9961	137	27.9254	79	26.5683	101
497	>Mlu_00497	8.9387	28	8.1536	28	6.8567	21	5.0406	17	5.4679	22	12.1747	49	7.8586	32	4.7516	26
498	>Mlu_00498	0	0	0.3255	1	0	0	0	0	0	0	0	0	0	0	0	0
499	>Mlu_00499	8.5157	57	2.453	18	5.0424	33	9.4357	68	3.9546	34	3.6045	31	9.0792	79	7.2696	85
500	>Mlu_00500	7.8117	17	3.3532	8	6.1097	13	10.6698	25	3.9353	11	4.6493	13	4.9488	14	3.9458	15
501	>Mlu_00501	14.1842	111	15.0365	129	12.5467	96	1.4242	12	0.4974	5	0.5967	6	1.6711	17	0.3658	5
502	>Mlu_00502	0.2394	1	0.4368	2	0	0	1.1119	5	0.3728	2	0.9317	5	0.1842	1	0	0
503	>Mlu_00503	4.338	113	5.3227	152	3.0233	77	5.0631	142	2.66	89	2.5695	86	7.7078	261	4.5711	208
504	>Mlu_00504	5.2662	65	8.4249	114	0.4972	6	1.7307	23	1.5138	24	1.3242	21	1.1842	19	1.1595	25
505	>Mlu_00505	0.1907	1	0	0	0	0	0.1772	1	0	0	0	0	0	0	0	0
506	>Mlu_00506	0	0	0	0	0	0	0	0	0	0	0	0	0	0	0.5787	2
507	>Mlu_00507	0.9532	33	0.2371	9	0.8862	30	0.6975	26	0.2474	11	0.2248	10	0.5777	26	0.6118	37
508	>Mlu_00508	0	0	0.0938	1	0	0	0.191	2	0	0	0	0	0	0	0	0
509	>Mlu_00509	11.8597	399	2.0606	76	2.0976	69	9.1931	333	8.1456	352	7.0789	306	2.721	119	4.9175	289
510	>Mlu_00510	0.3247	5	1.6587	28	46.1621	695	1.3873	23	2.073	41	0.4549	9	3.8467	77	47.4002	1275
511	>Mlu_00511	2.0025	23	2.7797	35	4.7195	53	3.1538	39	1.1523	17	2.1006	31	2.0763	31	2.5419	51
512	>Mlu_00512	12.5103	198	13.1981	229	11.5026	178	14.9057	254	18.2498	371	19.5716	398	12.1025	249	10.5254	291
513	>Mlu_00513	0	0	0.2231	2	0	0	0	0	0	0	0	0	0	0	0	0
514	>Mlu_00514	15.2304	955	4.4951	309	8.7917	539	10.3983	702	12.9998	1047	19.0776	1537	4.7478	387	8.4084	921
515	>Mlu_00515	60.2904	605	130.17	1432	156.858	1539	80.1545	866	53.9989	696	56.6961	731	86.1655	1124	84.2023	1476
516	>Mlu_00516	80.335	513	60.2802	422	82.0035	512	39.1252	269	52.7908	433	75.9309	623	20.8405	173	22.5909	252
517	>Mlu_00517	0	0	0	0	0	0	0	0	0.0721	2	0.036	1	0	0	0	0
518	>Mlu_00518	0.2166	1	0.3952	2	39.659	179	0.4024	2	0.6746	4	0.1686	1	0.6666	4	8.9288	72
519	>Mlu_00519	5.3487	95	6.8818	134	10.9984	191	16.1061	308	9.5557	218	7.5807	173	15.4186	356	26.1389	811
520	>Mlu_00520	1.9502	26	5.2683	77	2.9919	39	3.135	45	1.7519	30	3.1524	54	3.1735	55	3.5639	83
521	>Mlu_00521	7.6531	224	8.8197	283	9.9939	286	5.8388	184	5.3997	203	8.0571	303	9.0675	345	5.2221	267
522	>Mlu_00522	3.4627	120	3.1849	121	6.2273	211	2.5461	95	2.943	131	2.8298	126	1.2653	57	2.61	158
523	>Mlu_00523	2.8119	98	1.7012	65	1.7901	61	1.1992	45	1.4743	66	0.9602	43	0.6842	31	0.7884	48
524	>Mlu_00524	4.0892	120	0.0311	1	2.4048	69	2.437	77	3.8999	147	1.4852	56	1.4155	54	9.5976	492
525	>Mlu_00525	81.2951	730	204.484	2013	218.229	1916	130.119	1258	99.6194	1149	108.428	1251	171.421	2001	323.281	5071
526	>Mlu_00526	14.2215	83	13.1287	84	9.8137	56	3.342	21	24.5454	184	23.7373	178	2.8998	22	4.0216	41
527	>Mlu_00527	0	0	0	0	0	0	0	0	0	0	0	0	0	0	0	0
528	>Mlu_00528	0.6235	13	0.35	8	14.3237	292	0.2673	6	0.5228	14	0.112	3	1.07	29	6.3973	233
529	>Mlu_00529	109.625	1429	223.296	3191	93.6824	1194	17.5992	247	10.9895	184	13.9713	234	50.9288	863	16.205	369
530	>Mlu_00530	4.1415	96	7.9097	201	11.6484	264	1.1219	28	0.7053	21	0.7387	22	1.6925	51	3.5316	143
531	>Mlu_00531	3.9934	37	0	0	3.6427	33	2.0049	20	4.4534	53	2.1	25	1.3284	16	3.5217	57
532	>Mlu_00532	0.2171	3	0	0	0.074	1	0	0	0	0	0	0	0	0	0.0414	1
533	>Mlu_00533	1.039	21	1.3539	30	1.265	25	1.2866	28	0.6163	16	0.3851	10	2.4358	64	1.0479	37
534	>Mlu_00534	9.7326	178	10.5237	211	13.645	244	12.7468	251	9.9611	234	10.1281	238	12.0716	287	17.591	562
535	>Mlu_00535	5.4126	21	2.3511	10	5.5358	21	2.1545	9	2.6086	13	5.2156	26	1.5862	8	3.6887	25
536	>Mlu_00536	5.0546	30	5.5328	36	3.2741	19	3.7558	24	2.0988	16	2.0981	16	4.018	31	7.7162	80
537	>Mlu_00537	0.7843	16	0.939	21	0.9526	19	0.5919	13	0.4961	13	0.8012	21	1.0559	28	0.5332	19
538	>Mlu_00538	17.5252	856	17.2932	926	19.348	924	17.19	904	18.7288	1175	23.7899	1493	18.789	1193	17.0411	1454
539	>Mlu_00539	23.9178	199	44.5111	406	38.2299	311	19.6471	176	13.8488	148	14.5927	156	29.1241	315	29.5168	429
540	>Mlu_00540	0	0	0	0	0	0	0	0	0	0	0	0	0	0	0	0
541	>Mlu_00541	0.1704	2	0.544	7	6.709	77	0.3165	4	0.2653	4	0.0663	1	0.3932	6	2.097	43
542	>Mlu_00542	0.3642	5	0	0	0.745	10	1.3532	20	0.2269	4	0.1134	2	0.3923	7	2.1684	52
543	>Mlu_00543	9.3891	197	8.1732	188	10.8702	223	9.296	210	12.4675	336	12.6861	342	8.5059	232	11.0772	406
544	>Mlu_00544	6.0043	98	11.5686	207	10.8407	173	1.8779	33	2.2419	47	2.2889	48	7.3996	157	1.6485	47
545	>Mlu_00545	0	0	0	0	0	0	0	0	0	0	0	0	0	0	0	0
546	>Mlu_00546	0	0	0.208	1	0	0	0	0	0	0	0.1775	1	0	0	0	0
547	>Mlu_00547	0	0	0.201	3	0.6008	8	0	0	0.343	6	0.2858	5	0.0565	1	0.042	1
548	>Mlu_00548	0	0	0	0	0	0	0.0672	1	2.5358	45	0.7887	14	0	0	0.0414	1
549	>Mlu_00549	0	0	0.3896	1	0	0	0	0	0	0	0	0	0	0	0	0
550	>Mlu_00550	3.1212	20	3.1318	22	7.3422	46	4.4934	31	6.318	52	5.8301	48	4.3219	36	5.271	59
551	>Mlu_00551	11.2487	181	18.0837	319	16.5261	260	12.1793	211	7.2577	150	8.9482	185	18.1669	380	20.0298	563
552	>Mlu_00552	34.3058	1193	29.9549	1142	31.9986	1088	28.7914	1078	25.8802	1156	28.6918	1282	30.2834	1369	40.6931	2472
553	>Mlu_00553	1.549	19	1.7848	24	6.754	81	0.1514	2	0	0	0.0635	1	0.1881	3	0.8867	19
554	>Mlu_00554	29.9632	493	90.1441	1626	63.5284	1022	18.6847	331	6.7664	143	5.3452	113	59.2369	1267	42.4817	1221
555	>Mlu_00555	11.7055	44	10.6774	44	28.8415	106	18.5317	75	24.44	118	30.0226	145	26.1952	128	18.7321	123
556	>Mlu_00556	0	0	0	0	0	0	0	0	0	0	0	0	0	0	0	0
557	>Mlu_00557	2.7817	24	4.8632	46	5.0973	43	0	0	0.0902	1	0	0	0.1783	2	0.2654	4
558	>Mlu_00558	0.0966	1	0.0881	1	0.0988	1	0.1794	2	0	0	0	0	0.0743	1	0.5529	10
559	>Mlu_00559	7.9588	44	20.1294	122	20.1649	109	4.032	24	1.5491	11	2.534	18	9.0445	65	5.7987	56
560	>Mlu_00560	0.0581	1	0.2652	5	12.8433	216	0.216	4	0.0905	2	0.0452	1	2.415	54	5.924	178
561	>Mlu_00561	2.2294	53	3.1079	81	2.2371	52	3.7506	96	3.9953	122	4.9434	151	1.2943	40	3.6842	153
562	>Mlu_00562	31.8396	337	45.3313	526	42.0341	435	50.4571	575	27.1423	369	16.839	229	103.35	1422	102.222	1890
563	>Mlu_00563	0.4183	2	0.9539	5	0	0	0.5828	3	0.6514	4	0.4884	3	0.9654	6	0.3592	3
564	>Mlu_00564	0	0	0	0	0	0	0	0	0	0	0	0	0	0	0	0
565	>Mlu_00565	0	0	0	0	0	0	0	0	0	0	0.0283	1	0	0	0	0
566	>Mlu_00566	1.6393	6	0.4985	2	0.8383	3	0	0	0	0	0.2126	1	0	0	0.782	5
567	>Mlu_00567	11.4105	76	42.3179	309	83.8414	546	10.4585	75	12.0396	103	9.6987	83	23.7921	206	28.019	326
568	>Mlu_00568	2.8432	9	2.0172	7	2.908	9	5.575	19	2.4595	10	2.4587	10	4.3744	18	3.7978	21
569	>Mlu_00569	5.501	76	7.2627	110	6.5886	89	4.437	66	1.8033	32	1.8027	32	4.7885	86	4.9723	120
570	>Mlu_00570	1.4028	14	2.285	25	0.9223	9	3.4435	37	2.3404	30	2.1836	28	4.1624	54	3.6712	64
571	>Mlu_00571	23.8599	996	5.7907	265	10.1924	416	30.8382	1386	36.5364	1959	44.3181	2377	4.4043	239	17.2244	1256
572	>Mlu_00572	11.3023	100	20.6192	200	27.743	240	10.6024	101	6.5115	74	6.0696	69	10.955	126	23.8747	369
573	>Mlu_00573	0	0	0	0	0	0	5.3207	17	8.9199	34	10.4907	40	4.9252	19	7.5233	39
574	>Mlu_00574	0.892	4	1.6273	8	2.5088	11	10.7702	52	3.2987	19	6.2481	36	13.7236	80	8.2978	65
575	>Mlu_00575	2.43	52	1.9182	45	2.6287	55	1.7795	41	1.3097	36	1.5275	42	2.3366	65	2.5681	96
576	>Mlu_00576	0.1694	1	0	0	0	0	0.3147	2	1.9786	15	4.3516	33	0	0	0.097	1
577	>Mlu_00577	0.2888	2	2.7664	21	0.2954	2	0.2683	2	0.2249	2	0	0	0.7777	7	0.496	6
578	>Mlu_00578	35.7695	837	47.5189	1219	77.6695	1777	23.4978	592	16.7355	503	16.8632	507	36.3923	1107	55.8275	2282
579	>Mlu_00579	5.3117	31	24.0694	154	17.1739	98	5.57	35	1.8676	14	1.6003	12	20.4303	155	10.8877	111
580	>Mlu_00580	70.1055	685	95.8754	1027	117.653	1124	24.9997	263	13.147	165	10.5939	133	37.5538	477	44.5853	761
581	>Mlu_00581	334.298	5640	38.2792	708	56.0147	924	481.924	8754	595.288	12900	541.123	11730	16.597	364	176.273	5195
582	>Mlu_00582	2.6791	25	0.6843	7	0.4384	4	1.3935	14	1.919	23	1.0843	13	0.1649	2	0.4294	7
583	>Mlu_00583	2.5118	27	1.6972	20	2.4738	26	8.0357	93	9.1259	126	8.1817	113	6.8702	96	8.308	156
584	>Mlu_00584	12.5878	351	7.8511	240	11.1871	305	8.9934	270	17.1154	613	17.1378	614	7.2556	263	7.9862	389
585	>Mlu_00585	0	0	0	0	0	0	0.1961	6	0.137	5	0.0548	2	1.8946	70	1.3092	65
586	>Mlu_00586	1.9655	69	3.0661	118	3.6126	124	0.3439	13	0.3992	18	0.3991	18	1.1833	54	1.435	88
587	>Mlu_00587	9.5004	579	6.6454	444	6.226	371	4.7396	311	3.9601	310	4.2909	336	6.7529	535	3.1749	338
588	>Mlu_00588	0.1087	1	0.1983	2	3.3353	30	0	0	9.5631	113	13.2825	157	0	0	2.5513	41
589	>Mlu_00589	0.0609	1	0.0556	1	0.0623	1	0.0566	1	0	0	0	0	0	0	0.0697	2
590	>Mlu_00590	0.0257	1	0.3511	15	0.4724	18	0	0	0	0	0.02	1	0.0197	1	0.0588	4
591	>Mlu_00591	13.4653	181	81.0923	1195	8.3696	110	163.136	2361	46.393	801	13.4328	232	437.511	7645	112.218	2635
592	>Mlu_00592	0	0	78.6244	270	0	0	0	0	0	0	0	0	0	0	0	0
593	>Mlu_00593	2.8236	45	2.9763	52	3.4013	53	4.9537	85	44.748	916	33.1107	678	0.5792	12	8.0102	223
594	>Mlu_00594	45.2308	693	43.2823	727	50.7329	760	22.6114	373	16.2097	319	22.7574	448	30.4262	606	31.8336	852
595	>Mlu_00595	1.3554	8	1.7	11	0.8664	5	0.6295	4	15.5652	118	9.6262	73	5.8651	45	0.291	3
596	>Mlu_00596	10.8513	78	41.75	329	3.984	28	46.7748	362	11.1559	103	3.6814	34	100.277	937	18.9543	238
597	>Mlu_00597	0	0	0	0	0	0	0	0	0	0	0	0	0	0	0	0
598	>Mlu_00598	1.0736	4	1.2241	5	4.1175	15	0	0	0	0	0	0	0	0	0	0
599	>Mlu_00599	16.1423	66	28.1103	126	23.2637	93	16.3557	72	11.8058	62	8.7563	46	11.8532	63	19.4617	139
600	>Mlu_00600	37.0343	705	22.1856	463	40.7786	759	27.4201	562	29.8553	730	37.2458	911	16.7298	414	24.8093	825
601	>Mlu_00601	20.9697	912	12.9617	618	14.5332	618	20.5869	964	17.8832	999	18.1996	1017	38.3293	2167	32.6301	2479
602	>Mlu_00602	2.4425	36	6.3126	102	0	0	3.844	61	0.2113	4	0	0	5.5324	106	0.0388	1
603	>Mlu_00603	17.8033	706	11.2941	491	9.7233	377	11.8278	505	10.7194	546	11.3637	579	8.2832	427	8.8347	612
604	>Mlu_00604	0	0	0.1349	2	0	0	0	0	0.3455	6	0.3454	6	0	0	0	0
605	>Mlu_00605	225.281	3568	135.403	2351	19.5667	303	225.717	3849	238.606	4854	316.025	6431	135.561	2791	36.8676	1020
606	>Mlu_00606	8.5666	87	9.7004	108	2.417	24	32.4666	355	86.3969	1127	112.042	1462	20.2245	267	28.4097	504
607	>Mlu_00607	10.1093	51	18.8044	104	12.164	60	16.7536	91	66.205	429	119.1	772	12.8087	84	17.8154	157
608	>Mlu_00608	14.9376	275	14.1706	286	16.3887	295	10.0397	199	10.6569	252	12.2177	289	14.1652	339	10.2614	330
609	>Mlu_00609	30.7854	157	10.3741	58	10.8296	54	29.868	164	36.3333	238	57.0769	374	1.8101	12	11.4496	102
610	>Mlu_00610	11.159	163	6.6194	106	10.1527	145	8.3297	131	8.9543	168	7.5128	141	4.7397	90	5.1732	132
611	>Mlu_00611	7.5616	31	8.01	36	340.536	1365	9.9684	44	12.5338	66	13.8586	73	1.3135	7	214.342	1535
612	>Mlu_00612	0	0	0.5107	6	0.0954	1	0.6067	7	0.0727	1	0.4358	6	0.3589	5	0.0534	1
613	>Mlu_00613	0	0	0	0	0	0	0	0	0	0	0	0	0.216	1	0	0
614	>Mlu_00614	76.6928	1508	56.1324	1210	20.702	398	73.3098	1552	27.7162	700	24.7782	626	53.5588	1369	24.834	853
615	>Mlu_00615	18.446	222	115.431	1523	9.8579	116	20.1422	261	22.5119	348	36.9903	572	170.022	2660	12.5098	263
616	>Mlu_00616	1.1576	5	2.3229	11	0	0	0.6451	3	0.1802	1	0	0	0.8905	5	0	0
617	>Mlu_00617	26.6256	700	15.1621	437	8.2084	211	13.4953	382	7.1664	242	12.4039	419	7.081	242	6.2275	286
618	>Mlu_00618	7.5913	68	7.1282	70	26.2608	230	0.9332	9	2.7812	32	2.1721	25	0.2576	3	0.6391	10
619	>Mlu_00619	0.5593	9	1.814	32	1.589	25	1.039	18	0.5322	11	0.2902	6	0	0	0.0356	1
620	>Mlu_00620	102.701	1341	46.7356	669	217.519	2777	177.403	2494	54.7955	919	14.8419	249	193.71	3288	410.099	9354
621	>Mlu_00621	15.1054	344	14.4195	360	17.2008	383	13.5811	333	11.9653	350	13.0551	382	16.3829	485	15.3086	609
622	>Mlu_00622	5.3179	239	2.598	128	3.1178	137	6.4066	310	4.3308	250	5.2646	304	7.48	437	6.0377	474
623	>Mlu_00623	5.0339	81	1.2472	22	13.4751	212	4.3869	76	13.4509	278	11.2699	233	0.7649	16	3.4865	98
624	>Mlu_00624	26.9478	869	36.2349	1281	43.5144	1372	24.712	858	14.3649	595	14.6499	607	39.2413	1645	36.942	2081
625	>Mlu_00625	0	0	4.8752	43	0	0	0	0	0	0	0	0	0.2868	3	0.0712	1
626	>Mlu_00626	1.664	28	2.4936	46	2.9782	49	1.6007	29	1.2955	28	0.9713	21	0.8229	18	0.5783	17
627	>Mlu_00627	36.6539	394	65.6811	774	53.0926	558	33.6982	390	48.8166	674	55.5345	767	89.4559	1250	29.5039	554
628	>Mlu_00628	0	0	0.398	4	0	0	0	0	0	0	0	0	0	0	0	0
629	>Mlu_00629	0	0	0	0	0.1739	3	0.0527	1	0	0	0	0	0.0436	1	0.0649	2
630	>Mlu_00630	0.0368	2	0.0336	2	0.0565	3	0.0171	1	0.0143	1	0.0143	1	0.0142	1	0.0211	2
631	>Mlu_00631	10.8344	171	13.8128	239	14.0619	217	3.2366	55	3.4529	70	3.5998	73	5.1177	105	3.6996	102
632	>Mlu_00632	5.0826	111	2.1719	52	3.1377	67	3.4874	82	10.5878	297	14.5045	407	2.4657	70	1.9922	76
633	>Mlu_00633	1.0339	3	0.6287	2	2.8198	8	2.8808	9	3.2198	12	3.487	13	2.9163	11	1.381	7
634	>Mlu_00634	0	0	0	0	0	0	0	0	0	0	0	0	0	0	0	0
635	>Mlu_00635	10.3545	305	11.9534	386	26.9442	776	6.7793	215	3.5682	135	4.8353	183	7.1818	275	13.2349	681
636	>Mlu_00636	11.8345	500	7.794	361	7.6255	315	14.2014	646	19.275	1046	20.282	1101	9.4316	518	8.8885	656
637	>Mlu_00637	10.5067	329	7.6322	262	7.8389	240	4.8941	165	4.9229	198	4.6976	189	5.8223	237	3.8026	208
638	>Mlu_00638	60.5545	1196	37.8246	819	52.353	1011	31.1778	663	6.9376	176	4.4134	112	36.6115	940	41.8241	1443
639	>Mlu_00639	0	0	2.8133	12	0.2629	1	1.671	7	1.6008	8	3.8006	19	0.9886	5	0.1471	1
640	>Mlu_00640	7.6172	126	10.0363	182	12.3661	200	8.7593	156	5.7421	122	8.1398	173	8.4174	181	14.5006	419
641	>Mlu_00641	0	0	0	0	0	0	0	0	0	0	0	0	0.1133	2	0	0
642	>Mlu_00642	0.8487	15	1.1355	22	2.1412	37	0.9459	18	3.5241	80	1.7615	40	3.9609	91	1.5224	47
643	>Mlu_00643	1.8008	61	0.5386	20	1.5398	51	0.7403	27	0.5516	24	1.0109	44	1.0446	46	0.8619	51
644	>Mlu_00644	13.4791	384	9.2854	290	8.5444	238	13.0082	399	16.0143	586	22.7571	833	6.5886	244	9.5247	474
645	>Mlu_00645	5.459	51	4.9795	51	12.9182	118	4.1755	42	2.4167	29	4.6653	56	2.7173	33	5.8212	95
646	>Mlu_00646	21.5196	408	33.3894	694	30.1551	559	8.5239	174	5.7078	139	6.9375	169	16.1891	399	11.3227	375
647	>Mlu_00647	10.1938	201	13.8321	299	11.3595	219	6.4533	137	5.2514	133	5.526	140	9.4023	241	7.0549	243
648	>Mlu_00648	10.4375	53	6.2873	35	31.2197	155	14.0841	77	15.1789	99	20.9983	137	11.665	77	6.426	57
649	>Mlu_00649	19.1119	355	12.3261	251	7.6536	139	12.2007	244	7.0835	169	6.6203	158	13.9981	338	5.6091	182
650	>Mlu_00650	0.0741	3	0.2028	9	1.2882	51	0.2294	10	0.2115	11	0.4421	23	0.437	23	1.0462	74
651	>Mlu_00651	29.0043	336	48.3466	614	40.1707	455	18.1998	227	12.1642	181	15.9226	237	28.8195	434	23.0773	467
652	>Mlu_00652	6.2978	226	4.4991	177	5.8141	204	6.4964	251	4.1004	189	3.1882	147	7.953	371	8.3909	526
653	>Mlu_00653	57.5704	1132	185.422	3997	49.6743	955	25.3183	536	10.3342	261	6.531	165	74.8806	1914	27.6872	951
654	>Mlu_00654	7.2787	30	1.9918	9	0.7444	3	5.183	23	4.3445	23	5.4761	29	5.0393	27	1.5278	11
655	>Mlu_00655	7.2404	53	6.3553	51	6.008	43	1.2688	10	1.3827	13	1.3822	13	3.1527	30	2.5808	33
656	>Mlu_00656	15.7586	106	11.6623	86	7.2984	48	14.3603	104	17.0142	147	24.0668	208	15.7821	138	7.234	85
657	>Mlu_00657	2.6182	12	2.7863	14	1.7852	8	1.2159	6	1.0192	6	1.6981	10	1.0071	6	2.3732	19
658	>Mlu_00658	0.3839	6	0.2335	4	1.2433	19	0.9508	16	1.594	32	1.1951	24	0.1477	3	0.4029	11
659	>Mlu_00659	30.4316	1174	50.3393	2129	39.5019	1490	26.194	1088	18.9296	938	20.4366	1013	76.6503	3844	92.9656	6265
660	>Mlu_00660	0.287	3	0.3491	4	4.5011	46	0.7109	8	0.8193	11	0.3723	5	0.0736	1	2.6836	49
661	>Mlu_00661	0	0	0	0	0	0	0	0	0	0	0	0	0	0	0	0
662	>Mlu_00662	5.527	39	9.3076	72	12.0304	83	11.3199	86	8.3854	76	6.0664	55	11.7741	108	23.5273	290
663	>Mlu_00663	0	0	0	0	0.4158	5	0	0	0	0	0	0	0	0	0.0931	2
664	>Mlu_00664	0.2596	2	0.9471	8	39.2927	296	0.8438	7	1.5157	15	0.101	1	0.4992	5	9.0646	122
665	>Mlu_00665	0	0	0	0	6.5302	20	0	0	0.2485	1	0	0	0	0	1.6448	9
666	>Mlu_00666	4.9234	25	5.928	33	6.6468	33	6.5848	36	8.586	56	13.1814	86	4.0903	27	3.0439	27
667	>Mlu_00667	6.2034	81	4.1217	59	4.1514	53	7.4688	105	6.8569	115	7.6892	129	5.2434	89	4.5596	104
668	>Mlu_00668	0	0	0	0	0	0	0	0	0	0	0	0	0	0	0.4006	3
669	>Mlu_00669	0	0	0	0	0	0	0	0	0	0	0	0	0	0	0	0
670	>Mlu_00670	0	0	0	0	0	0	0	0	0	0	0	0	0	0	0	0
671	>Mlu_00671	1.7587	71	1.7398	77	2.5842	102	1.7025	74	1.3885	72	1.8315	95	2.3057	121	1.4889	105
672	>Mlu_00672	2.3653	30	3.0205	42	3.3061	41	4.0275	55	3.1919	52	4.1113	67	4.0636	67	2.5726	57
673	>Mlu_00673	0	0	0	0	0	0	0	0	0	0	0	0	0	0	0	0
674	>Mlu_00674	0.8583	3	2.0879	8	2.341	8	0.2657	1	0.2228	1	0.4454	2	0.2201	1	0	0
675	>Mlu_00675	0	0	0	0	0	0	0	0	0	0	0	0	0	0	0.0831	1
676	>Mlu_00676	9.1903	90	6.2407	67	23.7076	227	14.5109	153	20.9086	263	20.9813	264	21.8376	278	14.2049	243
677	>Mlu_00677	1.5003	14	3.8124	39	4.2746	39	2.986	30	3.9214	47	6.0887	73	4.9463	60	2.9447	48
678	>Mlu_00678	0.3639	3	0.1107	1	10.4221	84	0.5634	5	7.6501	81	10.3858	110	0.1866	2	1.7361	25
679	>Mlu_00679	21.999	405	6.8376	138	19.3887	349	9.2829	184	35.6499	843	66.5421	1574	5.3067	127	8.8932	286
680	>Mlu_00680	32.9545	1033	35.298	1213	17.097	524	15.0817	509	16.4917	664	16.3622	659	10.1844	415	6.4466	353
681	>Mlu_00681	7.2959	204	3.0339	93	6.2914	172	2.2256	67	2.9514	106	3.3124	119	1.6232	59	3.0505	149
682	>Mlu_00682	11.3628	420	8.4893	344	2.4073	87	14.0715	560	37.8712	1798	26.1307	1241	11.5298	554	6.6906	432
683	>Mlu_00683	12.3627	331	9.5394	280	16.5787	434	11.0661	319	3.2858	113	1.6569	57	13.6763	476	19.9272	932
684	>Mlu_00684	0	0	0.0383	1	0	0	0	0	0	0	0	0	0	0	0	0
685	>Mlu_00685	4.7461	94	2.0265	44	9.7083	188	0.7972	17	0.9041	23	1.7683	45	1.5536	40	3.295	114
686	>Mlu_00686	76.8257	1031	42.006	618	26.598	349	86.927	1256	142.946	2464	157.225	2711	37.6033	656	35.0642	822
687	>Mlu_00687	7.7488	267	6.3535	240	9.0235	304	9.7848	363	11.0037	487	11.4067	505	10.2251	458	12.909	777
688	>Mlu_00688	5.7139	39	6.0139	45	22.0275	147	6.5318	48	5.4751	48	5.2453	46	4.2828	38	6.6259	79
689	>Mlu_00689	0	0	0	0	0	0	0	0	0	0	0	0	0	0	0	0
690	>Mlu_00690	7.4476	97	3.922	56	7.6957	98	1.4262	20	1.8531	31	2.3903	40	1.1813	20	1.4944	34
691	>Mlu_00691	0	0	0	0	0	0	0	0	0	0	0	0	0	0	0	0
692	>Mlu_00692	0	0	0	0	0	0	0	0	0	0	0	0	0	0	0	0
693	>Mlu_00693	0	0	0	0	0	0	0	0	0	0	0	0	0	0	0	0
694	>Mlu_00694	9.5336	138	3.6549	58	17.3815	246	9.6247	150	4.5717	85	1.5055	28	6.2178	117	11.0734	280
695	>Mlu_00695	10.5289	184	10.0217	192	9.0714	155	20.0366	377	22.9879	516	28.7701	646	15.9349	362	14.4461	441
696	>Mlu_00696	14.3558	151	10.58	122	12.349	127	13.2452	150	10.1404	137	14.2808	193	11.0434	151	10.0142	184
697	>Mlu_00697	5.5478	30	3.711	22	1.8914	10	4.1222	24	7.1986	50	5.3253	37	4.8367	34	3.3876	32
698	>Mlu_00698	20.2271	263	17.2579	246	26.1938	333	24.5728	344	29.5793	494	39.626	662	17.0982	289	30.0708	683
699	>Mlu_00699	0	0	0	0	0	0	0	0	0	0	0	0	0	0	0	0
700	>Mlu_00700	0.2738	4	0.3747	6	5.6015	80	0.3815	6	0.1066	2	0	0	0.9479	18	3.1353	80
701	>Mlu_00701	0.6999	3	0.4256	2	0.4772	2	3.0335	14	2.1795	12	1.0894	6	3.4098	19	2.671	20
702	>Mlu_00702	0.082	1	0	0	0.0838	1	0	0	0.1914	3	0.1276	2	0	0	0.0938	2
703	>Mlu_00703	0.4183	2	0.9539	5	1.0696	5	0.5828	3	1.3027	8	2.1162	13	0.1609	1	0	0
704	>Mlu_00704	18.7426	673	13.3113	524	18.5996	653	13.14	508	9.063	418	7.7596	358	15.7248	734	17.5528	1101
705	>Mlu_00705	20.738	346	14.4881	265	17.2255	281	9.909	178	7.3728	158	14.0411	301	7.1927	156	6.6907	195
706	>Mlu_00706	22.1814	609	10.399	313	8.3816	225	28.5854	845	50.3045	1774	48.1056	1697	14.5696	520	9.5495	458
707	>Mlu_00707	4.2588	22	3.7082	21	2.3759	12	6.1131	34	5.2749	35	7.2319	48	5.0631	34	6.3166	57
708	>Mlu_00708	12.7098	164	24.2474	343	25.1264	317	12.9564	180	15.9891	265	31.9076	529	14.2484	239	14.5961	329
709	>Mlu_00709	12.011	160	3.3553	49	5.3744	70	31.0269	445	41.3787	708	43.0013	736	9.0664	157	23.7216	552
710	>Mlu_00710	11.7736	191	1.3495	24	7.0611	112	24.1033	421	6.3828	133	6.5247	136	0.9484	20	6.2812	178
711	>Mlu_00711	0.3192	1	0	0	0.3265	1	9.7848	33	2.2369	9	2.4846	10	0.9823	4	4.9343	27
712	>Mlu_00712	4.5066	37	7.1105	64	6.6023	53	5.9956	53	6.4481	68	7.2044	76	5.1532	55	4.811	69
713	>Mlu_00713	26.9996	265	38.6616	416	20.5283	197	39.5554	418	36.8848	465	36.6351	462	60.5067	772	24.205	415
714	>Mlu_00714	42.1187	462	60.7059	730	125.876	1350	34.8857	412	21.6479	305	26.182	369	29.3847	419	42.5861	816
715	>Mlu_00715	0	0	0	0	0	0	0	0	0	0	0	0	0	0	0	0
716	>Mlu_00716	4.1595	103	4.0152	109	5.6998	138	7.4265	198	11.3185	360	10.2776	327	6.7101	216	7.8832	341
717	>Mlu_00717	0.8593	24	0.3593	11	0.9155	25	0.8314	25	0.223	8	0.5574	20	0.1928	7	0.3895	19
718	>Mlu_00718	18.0072	95	20.0565	116	22.1005	114	11.7954	67	14.0194	95	19.3258	131	11.5192	79	9.8743	91
719	>Mlu_00719	14.6963	220	0.914	15	5.3291	78	28.2303	455	34.7412	668	51.2633	986	2.7236	53	9.2161	241
720	>Mlu_00720	0	0	0	0	0	0	2.7446	19	3.6325	30	4.1156	34	0.1196	1	1.1574	13
721	>Mlu_00721	9.8577	209	14.3268	333	11.4811	238	4.9064	112	2.7173	74	4.0013	109	6.3496	175	4.5901	170
722	>Mlu_00722	115.725	2610	163.437	4041	80.6293	1778	87.0579	2114	38.9729	1129	37.2004	1078	88.0336	2581	89.4726	3525
723	>Mlu_00723	4.1992	24	0.1596	1	0	0	0.9751	6	0.1362	1	0	0	0	0	0	0
724	>Mlu_00724	3.7016	126	5.0916	190	6.7305	224	3.3562	123	1.7383	76	2.6752	117	0.8136	36	4.709	280
725	>Mlu_00725	3225.58	17478	491.221	2918	1097.4	5814	2684.44	15661	3276.21	22802	2048.95	14265	266.616	1878	989.288	9364
726	>Mlu_00726	8.1367	44	11.9765	71	14.1852	75	1.5458	9	2.3036	16	2.5907	18	0.569	4	2.9642	28
727	>Mlu_00727	1.8033	11	1.3458	9	1.3413	8	3.3497	22	0.3829	3	1.2759	10	7.6926	61	3.8477	41
728	>Mlu_00728	0	0	0	0	0	0	0	0	0	0	0	0	0	0	0	0
729	>Mlu_00729	0	0	0	0	0	0	0	0	0	0	0	0	0	0	0	0
730	>Mlu_00730	20.3662	276	23.8275	354	24.8297	329	15.6947	229	18.4986	322	17.9758	313	13.0558	230	20.4029	483
731	>Mlu_00731	33.3443	678	30.0118	669	50.149	997	31.5636	691	29.138	761	21.9326	573	32.763	866	49.438	1756
732	>Mlu_00732	1.3866	13	2.5297	26	3.8182	35	0	0	0	0	0	0	0	0	0	0
733	>Mlu_00733	0.2793	7	0.2184	6	0.4898	12	0.3336	9	0.3417	11	0.2485	8	0.2456	8	0.2513	11
734	>Mlu_00734	0.95	13	1.3332	20	0.9717	13	0.6788	10	0.3983	7	1.1944	21	2.08	37	0.8367	20
735	>Mlu_00735	0	0	0	0	0	0	0	0	0	0	0	0	0	0	0	0
736	>Mlu_00736	65.7009	382	12.8646	82	13.5448	77	11.3418	71	3.6154	27	2.8111	21	5.4246	41	2.2645	23
737	>Mlu_00737	128.275	1572	60.216	809	73.7761	884	19.0988	252	5.0188	79	3.1119	49	11.4872	183	4.9515	106
738	>Mlu_00738	424.59	1568	112.139	454	325.415	1175	1558.05	6195	2398.47	11377	1634.36	7755	127.066	610	515.264	3324
739	>Mlu_00739	13.605	208	17.7202	297	21.0059	314	15.9775	263	8.7079	171	12.7777	251	15.4472	307	22.3166	596
740	>Mlu_00740	0	0	0	0	0	0	0	0	0	0	0	0	0	0	0	0
741	>Mlu_00741	0	0	0	0	0	0	0	0	0	0	0	0	0	0	0	0
742	>Mlu_00742	0	0	0	0	0	0	0	0	0	0	0	0	0	0	0	0
743	>Mlu_00743	17.2865	395	25.4686	638	16.0239	358	12.194	300	7.3594	216	7.6636	225	20.3002	603	9.6954	387
744	>Mlu_00744	5.843	49	3.807	35	4.3905	36	11.2968	102	11.7903	127	20.696	223	4.1279	45	4.7784	70
745	>Mlu_00745	27.514	440	19.7927	347	37.4138	585	25.3804	437	42.0627	864	44.0932	906	15.4893	322	33.7923	944
746	>Mlu_00746	0	0	0.2128	1	5.4878	23	0.2167	1	0.1816	1	0.1816	1	0.8973	5	3.7394	28
747	>Mlu_00747	5.6041	85	8.179	136	8.9683	133	3.1842	52	3.5931	70	4.3103	84	5.2746	104	3.5855	95
748	>Mlu_00748	0	0	0	0	0	0	0	0	0	0	0	0	0	0	0	0
749	>Mlu_00749	0	0	0	0	0	0	0.2904	1	0	0	0	0	0	0	0.358	2
750	>Mlu_00750	0	0	0	0	0	0	0	0	0	0	0	0	0	0	0	0
751	>Mlu_00751	0	0	0	0	0	0	0	0	0	0	0	0	0	0	0	0
752	>Mlu_00752	0.0654	1	0.0596	1	0.0668	1	0.2428	4	1.6793	33	3.0522	60	0.1006	2	0.0374	1
753	>Mlu_00753	32.5253	1194	32.6503	1314	36.7761	1320	17.0021	672	12.5339	591	10.1766	480	26.5502	1267	36.35	2331
754	>Mlu_00754	0	0	0	0	0	0	0	0	0	0	0	0	0	0	0	0
755	>Mlu_00755	14.8488	212	7.0278	110	27.1499	379	17.9548	276	10.1971	187	7.5773	139	26.2396	487	35.4848	885
756	>Mlu_00756	42.3962	315	63.7175	519	61.1188	444	35.752	286	36.3604	347	46.3001	442	22.7779	220	34.3634	446
757	>Mlu_00757	3.1492	46	1.3738	22	1.9605	28	2.9249	46	2.0787	39	0.5328	10	3.8971	74	4.6245	118
758	>Mlu_00758	17.3302	48	18.1134	55	25.11	68	10.0601	30	4.2164	15	8.711	31	13.0537	47	9.3008	45
759	>Mlu_00759	9.284	70	5.5651	46	10.4449	77	8.4997	69	5.7824	56	6.1935	60	12.4472	122	8.3517	110
760	>Mlu_00760	5.2369	83	24.5754	427	3.8719	60	0.2344	4	0.2947	6	0.5893	12	25.4819	525	0.2167	6
761	>Mlu_00761	17.3521	378	14.53	347	15.2118	324	7.9303	186	4.8605	136	6.8954	193	7.8748	223	7.6997	293
762	>Mlu_00762	0	0	0.1192	1	0.1337	1	0	0	0	0	0	0	0	0	0.2993	4
763	>Mlu_00763	55.3748	367	7.9827	58	7.8703	51	13.3133	95	38.0604	324	20.3159	173	7.5446	65	2.764	32
764	>Mlu_00764	23.3958	135	2.0551	13	1.9497	11	11.9111	74	20.2385	150	17.5344	130	5.3326	40	1.4881	15
765	>Mlu_00765	105.167	1824	166.826	3172	165.588	2808	105.336	1967	47.5374	1059	43.7975	976	141.71	3195	234.215	7096
766	>Mlu_00766	17.8426	393	10.6432	257	18.7131	403	21.1262	501	49.5207	1401	53.0736	1502	39.9545	1144	45.9508	1768
767	>Mlu_00767	5.8132	172	3.8228	124	6.5332	189	3.8611	123	2.3945	91	4.1824	159	3.2759	126	3.7922	196
768	>Mlu_00768	6.3251	117	10.0597	204	12.6063	228	4.4688	89	3.1145	74	5.1752	123	8.3589	201	5.0135	162
769	>Mlu_00769	0.2	3	0.0608	1	0	0	0.3714	6	0.1557	3	0	0	0.564	11	0	0
770	>Mlu_00770	4.7402	196	5.0078	227	4.4276	179	5.1889	231	2.6925	143	2.3717	126	10.5674	568	8.2931	599
771	>Mlu_00771	28.8868	588	28.4558	635	21.8568	435	24.4571	536	20.233	529	25.1589	658	20.6721	547	20.7832	739
772	>Mlu_00772	20.3778	256	16.9906	234	19.6205	241	11.1638	151	14.4396	233	17.2229	278	6.6745	109	7.6555	168
773	>Mlu_00773	0	0	0	0	0	0	0	0	0	0	0	0	0	0	0	0
774	>Mlu_00774	1.7084	31	10.8076	215	0.5073	9	0.2559	5	0	0	0.0858	2	0.8055	19	0.0631	2
775	>Mlu_00775	3.6644	76	2.9907	68	2.0712	42	5.4187	121	5.5932	149	4.9535	132	7.0102	189	4.3335	157
776	>Mlu_00776	0	0	0	0	0	0	0.1238	2	0.1038	2	0	0	0.0513	1	0	0
777	>Mlu_00777	4.8554	134	1.289	39	4.6694	126	0.9087	27	0.9027	32	0.8742	31	1.4773	53	0.56	27
778	>Mlu_00778	9.6731	69	19.3095	151	18.783	131	8.4635	65	10.1504	93	12.3294	113	12.8333	119	9.2291	115
779	>Mlu_00779	3.3639	106	4.8053	166	5.0309	155	5.9539	202	3.459	140	4.6434	188	7.2016	295	9.2288	508
780	>Mlu_00780	9.6823	194	10.0611	221	13.9863	274	8.761	189	7.8878	203	8.5456	220	9.9054	258	10.3712	363
781	>Mlu_00781	0	0	0	0	0.1559	1	0	0	0	0	0	0	0	0	0	0
782	>Mlu_00782	1.3744	15	0.2507	3	0.656	7	0.1702	2	0	0	0.0713	1	0.2115	3	0.1574	3
783	>Mlu_00783	5.6507	158	6.1657	189	9.7298	266	3.6871	111	4.0095	144	3.5907	129	7.1256	259	20.4735	1000
784	>Mlu_00784	7.237	278	10.7807	454	17.7323	666	8.6802	359	1.4998	74	0.7091	35	7.4096	370	12.6523	849
785	>Mlu_00785	0	0	0.2149	4	0	0	0	0	0	0	0	0	0	0	0	0
786	>Mlu_00786	0	0	0	0	0	0	0	0	0	0	0	0	0	0	0	0
787	>Mlu_00787	0	0	0.1231	3	0	0	0	0	0	0	0	0	0	0	0	0
788	>Mlu_00788	0.5722	8	0.0652	1	4.5357	62	0.8636	13	3.3969	61	3.0062	54	0.11	2	1.0646	26
789	>Mlu_00789	4.6717	185	2.8332	123	2.4019	93	2.3219	99	1.9463	99	2.5157	128	3.1275	161	1.0842	75
790	>Mlu_00790	0.0334	1	0.0609	2	0	0	0.3719	12	1.1689	45	1.558	60	0.3337	13	0.2101	11
791	>Mlu_00791	0.2506	1	0.2286	1	0	0	0	0	0.3903	2	0	0	0.3856	2	0	0
792	>Mlu_00792	3.1017	9	4.7155	15	4.2298	12	3.2009	10	1.8782	7	5.0963	19	5.0372	19	1.5783	8
793	>Mlu_00793	2.7432	30	3.9202	47	5.1437	55	4.5013	53	3.1324	44	3.6296	51	5.2053	74	3.3502	64
794	>Mlu_00794	4.0437	48	7.2234	94	6.4621	75	1.0954	14	0.4591	7	0.3934	6	1.4905	23	1.8326	38
795	>Mlu_00795	3.3851	41	2.3346	31	6.4176	76	0.9969	13	0.5785	9	1.2852	20	1.0162	16	0.7562	16
796	>Mlu_00796	6.4433	116	5.2694	104	18.236	321	3.6113	70	3.5461	82	3.0694	71	7.5631	177	18.856	593
797	>Mlu_00797	6.5675	41	14.9036	102	13.7616	84	0.1488	1	0.6235	5	0.9974	8	0.8626	7	1.0087	11
798	>Mlu_00798	30.3758	634	30.6797	702	34.8404	711	31.1052	699	37.0399	993	42.2112	1132	49.1664	1334	46.2425	1686
799	>Mlu_00799	0.9001	23	1.4992	42	1.5209	38	0.7269	20	0.8531	28	0.8832	29	1.3245	44	2.7554	123
800	>Mlu_00800	1.4193	19	1.2265	18	2.3684	31	0	0	0.1745	3	0	0	0	0	0	0
801	>Mlu_00801	0.2993	3	0.182	2	0.4081	4	0	0	0	0	0	0	0	0	0	0
802	>Mlu_00802	13.2766	170	19.3768	272	17.0933	214	9.067	125	15.0182	247	12.0958	199	9.1318	152	11.624	260
803	>Mlu_00803	0.6148	6	0.0935	1	0.8383	8	0.6661	7	0.3988	5	0.6379	8	0.4729	6	0.4106	7
804	>Mlu_00804	274.362	4861	19.1521	372	91.6693	1588	402.446	7677	596.514	13575	896.131	20400	36.8621	849	62.1653	1924
805	>Mlu_00805	28.4543	243	29.0527	272	42.5154	355	23.2741	214	30.1754	331	42.1955	463	34.4096	382	36.5329	545
806	>Mlu_00806	1.2258	27	0.9111	22	1.6716	36	0.8012	19	0.6362	18	0.2827	8	0.9081	26	2.0792	80
807	>Mlu_00807	92.7947	1076	152.297	1936	106.197	1204	91.3131	1140	76.5418	1140	58.7303	875	97.0576	1463	97.6522	1978
808	>Mlu_00808	0.9148	11	0.8345	11	0.5104	6	0.3862	5	0.1295	2	0.2589	4	0.7037	11	0.5713	12
809	>Mlu_00809	18.8343	644	17.4735	655	13.4901	451	12.7395	469	9.9501	437	13.3612	587	11.0014	489	13.4104	801
810	>Mlu_00810	13.7124	148	18.6775	221	21.7001	229	7.5727	88	6.2756	87	11.6097	161	7.056	99	8.7515	165
811	>Mlu_00811	101.552	221	196.583	469	633.994	1349	262.477	615	120.204	336	31.472	88	480.388	1359	1312.63	4990
812	>Mlu_00812	7.6112	152	10.0943	221	11.7791	230	4.8368	104	5.3799	138	4.9105	126	6.2402	162	5.5037	192
813	>Mlu_00813	0	0	0	0	0	0	0	0	0	0	0	0	0	0	0	0
814	>Mlu_00814	35.014	1193	50.2238	1876	51.3602	1711	15.5652	571	22.073	966	26.0634	1141	18.4232	816	16.4822	981
815	>Mlu_00815	111.033	1091	110.1	1186	91.3893	878	71.0822	752	62.119	784	78.5743	992	68.8942	880	66.8825	1148
816	>Mlu_00816	0	0	0	0	0.2423	1	0.2201	1	0.1845	1	0.3688	2	0	0	0	0
817	>Mlu_00817	11.1683	382	13.921	522	18.7485	627	6.8972	254	6.5782	289	5.9844	263	8.7938	391	11.2638	673
818	>Mlu_00818	17.7154	1222	12.5097	946	12.0099	810	10.3544	769	9.2212	817	9.5115	843	11.3416	1017	7.328	883
819	>Mlu_00819	2.7995	20	2.2983	18	5.1538	36	3.3802	26	2.1795	20	4.4666	41	4.5224	42	5.4488	68
820	>Mlu_00820	0	0	0	0	0	0	0.3013	2	0	0	0	0	0	0	0.2785	3
821	>Mlu_00821	0.3457	5	2.3964	38	54.6591	773	0.7706	12	0.8074	15	0.1076	2	1.8614	35	16.781	424
822	>Mlu_00822	3.5172	38	2.6173	31	3.7866	40	1.7193	20	0.5044	7	0.2881	4	1.6376	23	2.7022	51
823	>Mlu_00823	60.9442	493	39.5793	351	88.5032	700	56.6043	493	65.6376	682	62.1529	646	41.842	440	121.153	1712
824	>Mlu_00824	36.8629	267	121.025	961	90.6542	642	31.0321	242	38.0508	354	40.8324	380	56.502	532	67.2593	851
825	>Mlu_00825	0.2998	6	0.0456	1	0	0	0	0	0.0778	2	0.1944	5	0	0	0.0858	3
826	>Mlu_00826	26.5795	494	56.2935	1147	31.862	579	17.4406	349	9.3413	223	4.5226	108	31.208	754	27.3513	888
827	>Mlu_00827	17.1632	186	19.0226	226	19.6302	208	16.3696	191	12.3566	172	15.2971	213	15.3326	216	13.5229	256
828	>Mlu_00828	7.0797	316	6.1309	300	8.4095	367	5.0774	244	1.9013	109	2.5284	145	6.7388	391	9.7218	758
829	>Mlu_00829	34.0576	764	37.2876	917	47.3252	1038	24.6765	596	15.2706	440	16.6882	481	31.2059	910	47.8993	1877
830	>Mlu_00830	0.1631	1	0	0	1.0006	6	0	0	0.5078	4	0.2538	2	0	0	0	0
831	>Mlu_00831	81.496	1005	10.2076	138	10.2841	124	79.5338	1056	100.381	1590	85.3278	1352	11.3531	182	7.2881	157
832	>Mlu_00832	4.1453	39	6.8837	71	5.5441	51	2.5667	26	2.317	28	3.0608	37	5.887	72	2.4339	40
833	>Mlu_00833	4.6391	320	3.0811	233	3.5733	241	2.7737	206	0.9594	85	1.5119	134	3.6913	331	2.0001	241
834	>Mlu_00834	19.2328	297	14.0585	238	20.5317	310	10.8262	180	3.0754	61	4.032	80	12.3043	247	11.2695	304
835	>Mlu_00835	5.5882	135	3.8136	101	3.5139	83	4.7673	124	2.5459	79	3.3827	105	5.668	178	4.6445	196
836	>Mlu_00836	0.1257	3	0.2675	7	0.1714	4	0.1945	5	3.8809	119	2.1191	65	0.1289	4	0.4796	20
837	>Mlu_00837	0.2522	4	0.0575	1	0.2579	4	0.0586	1	0.1473	3	0	0	0	0	0.1444	4
838	>Mlu_00838	31.6879	233	38.705	312	44.3714	319	27.7893	220	36.1056	341	33.6595	318	29.8165	285	33.3216	428
839	>Mlu_00839	0	0	7.3538	35	0	0	0	0	0	0	0	0	0	0	0	0
840	>Mlu_00840	0	0	0	0	0.2442	1	0	0	0.9296	5	4.0889	22	0	0	0	0
841	>Mlu_00841	3.0476	48	12.1622	210	5.3248	82	1.5922	27	0.7909	16	0.3953	8	1.0745	22	2.0354	56
842	>Mlu_00842	12.254	266	16.9767	404	20.4485	434	11.9376	279	16.9645	473	16.0985	449	33.4181	943	20.4118	774
843	>Mlu_00843	0.3901	4	0	0	0.2992	3	0.0906	1	0.5315	7	0	0	0	0	0.1675	3
844	>Mlu_00844	40.0124	157	5.1144	22	12.7722	49	24.3809	103	29.3656	148	24.9924	126	3.3329	17	1.7507	12
845	>Mlu_00845	136.871	519	24.5369	102	35.0641	130	61.9701	253	84.3857	411	73.8907	360	7.9119	39	6.1897	41
846	>Mlu_00846	2.676	6	0.4068	1	2.2808	5	5.7993	14	4.514	13	6.2481	18	3.4309	10	4.5957	18
847	>Mlu_00847	1.2833	30	1.3656	35	0.7437	17	2.9797	75	1.3654	41	0.566	17	6.1204	186	1.8365	75
848	>Mlu_00848	5.5422	36	29.0684	207	71.4837	454	3.5746	25	0.9588	8	0.3595	3	7.224	61	5.7284	65
849	>Mlu_00849	7.4781	36	44.3384	234	35.2673	166	8.8749	46	2.2641	14	0.1617	1	21.7321	136	8.9186	75
850	>Mlu_00850	13.5553	441	13.5984	485	6.759	215	5.5099	193	3.0631	128	3.9234	164	13.0286	551	5.8947	335
851	>Mlu_00851	0.3038	4	0.9699	14	0	0	0.4938	7	0.5321	9	1.4777	25	0.3505	6	0.3913	9
852	>Mlu_00852	0	0	0.9187	9	0.1145	1	1.0394	10	0.6099	7	0.4355	5	0.0861	1	1.7938	28
853	>Mlu_00853	3.6262	11	0.3007	1	1.0115	3	18.9829	62	8.2127	32	5.901	23	5.8325	23	17.3615	92
854	>Mlu_00854	1.1302	14	0.5891	8	1.2385	15	0.8248	11	0.1886	3	0.4398	7	2.1115	34	0.6932	15
855	>Mlu_00855	0.6221	8	1.4187	20	1.1135	14	0.8667	12	0.0605	1	0.4237	7	8.3749	140	1.2465	28
856	>Mlu_00856	4.7691	154	5.3106	188	5.9862	189	2.3585	82	1.7359	72	2.4825	103	2.8349	119	2.9606	167
857	>Mlu_00857	96.8611	824	53.0765	495	13.7057	114	36.575	335	39.9932	437	34.3996	376	7.5054	83	9.9593	148
858	>Mlu_00858	4.94	79	10.5523	185	15.3492	240	4.7625	82	3.0671	63	4.5261	93	6.0129	125	8.8418	247
859	>Mlu_00859	0	0	0	0	0.2522	1	0.687	3	0.5759	3	0.7676	4	1.3277	7	0.4235	3
860	>Mlu_00860	0.8748	15	0.4788	9	0.8351	14	8.3421	154	5.4488	120	3.813	84	2.7368	61	9.9161	297
861	>Mlu_00861	3.667	85	3.4629	88	4.677	106	3.4459	86	2.7205	81	3.1562	94	4.6793	141	2.3708	96
862	>Mlu_00862	4.5769	33	8.0968	64	13.4759	95	1.5458	12	0.5399	5	0.6477	6	1.7071	16	1.7467	22
863	>Mlu_00863	38.074	290	3.952	33	67.2733	501	24.51	201	7.0528	69	4.1895	41	1.6159	16	2.0293	27
864	>Mlu_00864	70.3822	960	849.786	12707	941.42	12555	18.4535	271	31.4504	551	16.8328	295	271.332	4811	531.085	12654
865	>Mlu_00865	8.92	165	10.3556	210	8.2384	149	10.1426	202	7.9126	188	10.1821	242	11.4363	275	9.8413	318
866	>Mlu_00866	0.1115	2	4.0174	79	0.3421	6	0.1553	3	0.1736	4	0.3037	7	4.4173	103	0.3191	10
867	>Mlu_00867	28.0146	440	12.4285	214	44.2808	680	23.4768	397	13.582	274	21.2584	429	26.1545	534	23.4362	643
868	>Mlu_00868	1.3567	31	0.5589	14	0.6266	14	6.1377	151	3.4072	100	2.6908	79	5.5211	164	8.1421	325
869	>Mlu_00869	0.5402	14	0.0704	2	0.4736	12	2.7595	77	1.5921	53	1.3514	45	2.7604	93	4.4839	203
870	>Mlu_00870	2.4402	7	0.636	2	0.7131	2	0.9713	3	0.2714	1	0.2713	1	1.3408	5	0.3991	2
871	>Mlu_00871	3.8415	57	3.1967	52	9.4433	137	1.1267	18	1.2593	24	0.9966	19	1.9183	37	2.855	74
872	>Mlu_00872	0.1121	2	0.2045	4	0.344	6	0.6769	13	2.575	59	1.5271	35	0.2156	5	4.0756	127
873	>Mlu_00873	33.8418	626	65.8811	1336	67.6209	1223	52.0183	1036	30.7666	731	31.8927	758	64.9167	1561	111.504	3603
874	>Mlu_00874	0	0	0	0	0	0	0	0	0	0	0	0	0	0	0	0
875	>Mlu_00875	29.2126	454	39.2659	669	44.6189	678	29.1643	488	15.1789	303	16.9268	338	25.4915	515	54.4051	1477
876	>Mlu_00876	0	0	0	0	4.068	8	0	0	0	0	0	0	0	0	5.9769	21
877	>Mlu_00877	3.1776	147	2.6422	134	4.7975	217	2.088	104	1.3632	81	2.1871	130	1.6795	101	1.6706	135
878	>Mlu_00878	55.4581	1099	88.7922	1929	83.0422	1609	41.0572	876	16.7756	427	13.8639	353	52.5995	1355	73.6925	2551
879	>Mlu_00879	19.792	861	12.8116	611	14.6471	623	15.1374	709	10.8632	607	13.114	733	21.4851	1215	14.7121	1118
880	>Mlu_00880	0.6385	4	1.3104	9	66.6076	408	2.3721	16	4.7223	38	0.8696	7	5.28	43	45.8709	502
881	>Mlu_00881	203.153	1400	51.225	387	40.6651	274	242.732	1801	307.628	2723	358.012	3170	18.5301	166	73.4333	884
882	>Mlu_00882	0.4708	12	0.2147	6	0.9631	24	0.1458	4	0.0611	2	0.1221	4	0.0604	2	0.292	13
883	>Mlu_00883	19.9171	301	17.3228	287	14.009	207	18.1915	296	19.1125	371	24.7713	481	13.4381	264	15.4928	409
884	>Mlu_00884	1.5043	62	0.5312	24	2.2333	90	0.969	43	0.4533	24	0.6987	37	0.5973	32	1.6111	116
885	>Mlu_00885	13.3231	193	10.7676	171	13.0616	185	9.7456	152	7.6317	142	11.6587	217	6.3724	120	8.3778	212
886	>Mlu_00886	13.2455	84	20.5683	143	18.0626	112	23.4328	160	15.7138	128	15.2178	124	59.801	493	38.3638	425
887	>Mlu_00887	0	0	0	0	1.2756	39	0.0891	3	0.0498	2	0.0498	2	0.1722	7	1.2998	71
888	>Mlu_00888	2.633	18	0.2669	2	1.6457	11	27.5795	203	39.1755	344	37.2275	327	4.501	40	26.8796	321
889	>Mlu_00889	2.6415	36	5.2874	79	4.5026	60	1.6356	24	1.4281	25	1.3134	23	3.1044	55	2.1002	50
890	>Mlu_00890	0	0	0	0	0	0	0	0	0	0	0	0	0	0	0	0
891	>Mlu_00891	28.5158	299	6.2636	72	107.101	1098	6.6434	75	40.6891	548	24.1236	325	8.5103	116	70.9747	1300
892	>Mlu_00892	2.7103	100	3.9556	160	2.5779	93	5.5632	221	3.5871	170	4.6617	221	8.4647	406	5.9889	386
893	>Mlu_00893	79.9849	1149	119.822	1887	157.702	2215	49.0088	758	98.3665	1815	98.4432	1817	29.0778	543	102.695	2577
894	>Mlu_00894	0.7102	28	0.5784	25	4.3064	166	0.3298	14	0.2567	13	0.2172	11	1.6976	87	2.6282	181
895	>Mlu_00895	18.3473	195	95.437	1112	48.6926	506	23.5949	270	6.2997	86	7.9087	108	175.736	2428	34.6332	643
896	>Mlu_00896	0	0	0	0	1.0139	9	0	0	0	0	0	0	0	0	0	0
897	>Mlu_00897	2.9729	43	3.1532	50	5.6568	80	1.7338	27	1.8301	34	2.9057	54	1.1701	22	2.058	52
898	>Mlu_00898	0	0	0	0	0	0	0	0	0	0	0	0	0	0	0	0
899	>Mlu_00899	0.3815	2	1.5659	9	1.1705	6	1.9487	11	2.5245	17	2.9691	20	1.4673	10	2.7298	25
900	>Mlu_00900	104.398	358	1.862	7	14.9126	50	101.839	376	72.651	320	37.2217	164	2.2433	10	6.0097	36
901	>Mlu_00901	33.4988	493	82.6205	1333	53.1642	765	21.5206	341	9.7338	184	10.3124	195	37.8962	725	38.6258	993
902	>Mlu_00902	0	0	0	0	0	0	0	0	0	0	0	0	0	0	0	0
903	>Mlu_00903	17.2085	202	17.8729	230	19.1686	220	11.9478	151	11.0762	167	13.99	211	15.466	236	10.6315	218
904	>Mlu_00904	0	0	0	0	0	0	0	0	0	0	0	0	0	0	0	0
905	>Mlu_00905	16.9334	378	19.5733	479	33.1258	723	20.3876	490	13.5671	389	16.2822	467	17.6785	513	29.3889	1146
906	>Mlu_00906	0	0	0.503	2	0	0	0	0	0.4293	2	0.2146	1	2.7572	13	0	0
907	>Mlu_00907	2.0648	31	1.3366	22	3.2017	47	0	0	0	0	0.0518	1	0.1025	2	0.7626	20
908	>Mlu_00908	0	0	0	0	0	0	0	0	0	0	0	0	0	0	0	0
909	>Mlu_00909	1.4416	9	1.0228	7	16.8744	103	0.1488	1	0.2494	2	0.2493	2	0.3697	3	3.5762	39
910	>Mlu_00910	0	0	0	0	0	0	0	0	0	0	0	0	0	0	0	0
911	>Mlu_00911	0.6419	4	0.1464	1	0.1641	1	1.9375	13	1.9989	16	0.9991	8	1.6047	13	7.1651	78
912	>Mlu_00912	0.987	11	0.8185	10	1.0095	11	1.5834	19	2.2354	32	2.3045	33	1.7256	25	7.448	145
913	>Mlu_00913	8.7	83	13.8639	145	11.3638	106	17.4267	179	11.0985	136	9.3818	115	15.2398	189	18.0015	300
914	>Mlu_00914	27.2803	370	46.8093	696	42.0782	558	8.56	125	7.1753	125	6.8861	120	20.4753	361	17.9383	425
915	>Mlu_00915	0	0	0	0	0	0	0	0	0	0	0	0	0	0	0	0
916	>Mlu_00916	1.7743	54	1.3787	46	1.3442	40	2.4109	79	1.5349	60	1.8413	72	2.4013	95	2.5769	137
917	>Mlu_00917	0	0	0.5555	5	2.1177	17	1.2444	11	1.3276	14	0	0	3.7478	40	2.8587	41
918	>Mlu_00918	0.4852	4	22.3526	202	17.6184	142	2.0281	18	2.55	27	0.3777	4	3.3595	36	2.2223	32
919	>Mlu_00919	0.0873	3	0.1327	5	0.0298	1	0	0	0	0	0	0	0	0	0.1666	10
920	>Mlu_00920	0	0	0	0	0	0	0	0	0	0	0	0	0	0	0.0226	1
921	>Mlu_00921	4.8977	26	151.551	882	0	0	0	0	0	0	0	0	7.825	54	0	0
922	>Mlu_00922	15.121	235	16.2581	277	40.9994	623	16.7336	280	11.7724	235	14.7734	295	48.9536	989	55.2891	1501
923	>Mlu_00923	99.0882	2702	87.4414	2614	44.0707	1175	26.1927	769	13.5046	473	11.5308	404	30.9469	1097	15.5771	742
924	>Mlu_00924	3.4793	60	3.1737	60	4.0923	69	4.4703	83	1.6253	36	2.2566	50	4.4162	99	4.9794	150
925	>Mlu_00925	8.6989	135	11.9904	204	17.2665	262	10.1142	169	16.003	319	17.4522	348	11.9459	241	9.2218	250
926	>Mlu_00926	0	0	0	0	0.1695	1	0	0	0	0	0	0	0	0	0	0
927	>Mlu_00927	4.9507	135	4.817	144	7.0513	188	6.5056	191	4.5967	161	5.3088	186	7.6733	272	8.3973	400
928	>Mlu_00928	1.9333	32	1.543	28	4.387	71	3.8156	68	3.5747	76	2.8212	60	4.1362	89	9.0958	263
929	>Mlu_00929	0	0	0	0	0	0	0	0	0	0	0	0	0	0	0	0
930	>Mlu_00930	0	0	0	0	0.312	7	0	0	0	0	0	0	0	0	0.0249	1
931	>Mlu_00931	0	0	0	0	0	0	0	0	0	0	0	0	0	0	0	0
932	>Mlu_00932	0	0	0	0	0	0	0	0	0	0	0	0	0	0	0	0
933	>Mlu_00933	5.3916	80	4.6107	75	5.4454	79	3.6306	58	2.6235	50	3.934	75	3.2144	62	2.122	55
934	>Mlu_00934	5.0258	58	7.6669	97	9.2169	104	5.6336	70	2.0913	31	3.0348	45	8.7321	131	3.4723	70
935	>Mlu_00935	0	0	0	0	0	0	0.3194	5	0.589	11	0.4282	8	1.111	21	1.0629	27
936	>Mlu_00936	2.7025	9	0.8217	3	0.6142	2	2.2311	8	7.0133	30	4.9078	21	2.5409	11	2.7503	16
937	>Mlu_00937	2.4507	8	1.9561	7	4.6997	15	4.2679	15	20.7496	87	14.067	59	2.1209	9	1.0522	6
938	>Mlu_00938	0.1501	1	0.137	1	1.382	9	0.5578	4	1.2858	11	0.7011	6	1.0395	9	2.2346	26
939	>Mlu_00939	0.1569	3	0	0	1.23	23	1.3113	27	4.4373	109	14.9763	368	0	0	3.143	105
940	>Mlu_00940	20.8221	322	10.7943	183	10.5158	159	14.2943	238	16.8151	334	21.3392	424	5.2232	105	10.5131	284
941	>Mlu_00941	12.8292	446	9.4721	361	10.8265	368	6.9196	259	7.1887	321	10.9923	491	4.2707	193	5.7304	348
942	>Mlu_00942	3.3845	128	1.9536	81	2.3257	86	2.3085	94	3.4789	169	3.7659	183	1.6272	80	2.2251	147
943	>Mlu_00943	21.1957	376	17.9457	349	13.7795	239	12.0422	230	16.019	365	18.9534	432	27.5798	636	16.7806	520
944	>Mlu_00944	15.6498	204	24.4219	349	26.0491	332	12.3978	174	8.8991	149	10.9263	183	12.6289	214	17.0834	389
945	>Mlu_00945	11.9241	192	16.8251	297	12.8943	203	17.074	296	6.1406	127	7.5887	157	17.199	360	17.4207	490
946	>Mlu_00946	8.0548	159	8.7798	190	12.0722	233	7.7165	164	8.0853	205	9.6598	245	9.4308	242	11.2231	387
947	>Mlu_00947	14.3658	174	13.4806	179	7.5153	89	3.2974	43	14.8483	231	17.7994	277	33.0898	521	5.2935	112
948	>Mlu_00948	0	0	0.8313	6	0	0	0.2822	2	0.3548	3	0.2364	2	0.2337	2	0.6956	8
949	>Mlu_00949	14.198	877	18.2229	1234	20.8628	1260	9.067	603	5.4197	430	5.6448	448	15.1687	1218	17.8125	1922
950	>Mlu_00950	1.051	14	0.4109	6	0.2303	3	2.8587	41	1.2858	22	0.9932	17	0.8662	15	0.9025	21
951	>Mlu_00951	24.1145	696	22.0281	697	16.8675	476	20.7561	645	8.1193	301	5.9325	220	25.3202	950	14.8558	749
952	>Mlu_00952	0	0	0	0	1.4771	4	0	0	0	0	0	0	0	0	0	0
953	>Mlu_00953	14.113	47	8.7649	32	24.2618	79	6.9723	25	23.3778	100	19.1636	82	3.4649	15	4.985	29
954	>Mlu_00954	0	0	0	0	0	0	0.8165	4	0.5133	3	1.5394	9	1.6906	10	2.1387	17
955	>Mlu_00955	248.108	7011	275.899	8547	17.8074	492	327.501	9964	49.7854	1807	14.9005	541	386.757	14207	15.68	774
956	>Mlu_00956	0.6648	29	0.3346	16	0.2345	10	0.4045	19	0.0892	5	0.0535	3	0.2292	13	0.3412	26
957	>Mlu_00957	0.3922	1	2.1464	6	0	0	1.457	4	2.4426	8	2.4418	8	0	0	0	0
958	>Mlu_00958	0.7898	5	2.1613	15	0.8078	5	0	0	0	0	0	0	0	0	0	0
959	>Mlu_00959	0.2388	1	0	0	0.2442	1	0	0	0.3718	2	0	0	0.3674	2	0	0
960	>Mlu_00960	9.7096	251	5.928	168	3.0069	76	15.4853	431	21.5335	715	3.6129	120	1.4581	49	48.652	2197
961	>Mlu_00961	36.3713	983	100.374	2974	3.4437	91	123.819	3603	15.9011	552	5.3275	185	34.1839	1201	13.0264	615
962	>Mlu_00962	1.4993	35	0.4689	12	0.701	16	1.4721	37	0.7337	22	0.3001	9	2.0101	61	5.1741	211
963	>Mlu_00963	9.3436	240	6.1081	172	3.7031	93	3.8329	106	3.6069	119	4.2117	139	3.4741	116	2.5407	114
964	>Mlu_00964	2.6209	28	2.1346	25	2.3934	25	5.738	66	1.749	24	2.0399	28	2.5202	35	3.2151	60
965	>Mlu_00965	0.9053	10	0.7432	9	2.4074	26	0.4204	5	0.6343	9	0.2114	3	1.6714	24	0.9329	18
966	>Mlu_00966	25.4859	486	30.0877	629	37.1683	693	22.356	459	15.4326	378	12.6931	311	27.5927	684	32.8117	1093
967	>Mlu_00967	0.7397	3	8.9965	40	1.0087	4	0.458	2	0	0	0.5757	3	39.6422	209	0	0
968	>Mlu_00968	5.2319	41	2.6772	23	2.6102	20	2.963	25	2.285	23	3.1781	32	3.3375	34	1.8262	25
969	>Mlu_00969	8.9099	104	9.3777	120	16.9987	194	5.3313	67	2.2011	33	4.8008	72	3.6906	56	3.8745	79
970	>Mlu_00970	0.8087	2	0.7377	2	0	0	1.5023	4	1.2593	4	0.3147	1	3.1107	10	2.0834	9
971	>Mlu_00971	10.5624	417	15.2954	662	12.5645	485	8.2105	349	3.8454	195	2.8585	145	15.5685	799	16.3997	1131
972	>Mlu_00972	2.3366	65	21.6088	659	14.0078	381	1.1018	33	0.6997	25	0.4476	16	13.9649	505	3.6836	179
973	>Mlu_00973	6.4103	119	1.2776	26	8.2642	150	7.655	153	12.0784	288	5.7857	138	5.8014	140	17.5774	570
974	>Mlu_00974	1.2479	11	0.5174	5	2.7847	24	12.6441	120	8.8323	100	10.6836	121	0.96	11	3.6368	56
975	>Mlu_00975	0	0	5.7658	99	0	0	0	0	0	0	0	0	0	0	0	0
976	>Mlu_00976	6.8538	40	18.1302	116	13.6691	78	23.0757	145	26.1461	196	25.871	194	23.0665	175	25.6989	262
977	>Mlu_00977	43.6459	532	75.5837	1010	94.1456	1122	35.1277	461	30.0201	470	27.5841	432	35.0898	556	65.1878	1388
978	>Mlu_00978	51.8174	897	44.1045	837	37.4582	634	37.8795	706	27.7492	617	30.8875	687	36.8393	829	38.3937	1161
979	>Mlu_00979	0	0	1.5117	10	8.1359	48	0.9235	6	2.5805	20	1.4188	11	13.8961	109	9.3923	99
980	>Mlu_00980	1.5726	14	1.0246	10	0.6893	6	3.5471	34	0.7871	9	1.5736	18	2.4194	28	3.408	53
981	>Mlu_00981	27.0416	288	5.4814	64	13.2524	138	15.9591	183	28.8017	394	12.3501	169	10.3288	143	9.8901	184
982	>Mlu_00982	3.6297	45	0.0736	1	0.825	10	0.2997	4	26.877	428	18.0169	287	0.062	1	1.6161	35
983	>Mlu_00983	0.2771	7	0.5417	15	0.6884	17	0.2206	6	0.0308	1	0.0308	1	0.2741	9	0.1133	5
984	>Mlu_00984	1.7717	17	4.278	45	49.6718	466	2.7103	28	3.1644	39	3.0012	37	2.2448	28	6.2048	104
985	>Mlu_00985	0.4892	1	0.4462	1	0	0	2.2716	5	1.5233	4	1.9035	5	3.0103	8	2.2402	8
986	>Mlu_00986	0.8266	29	0.832	32	0.7288	25	1.4031	53	0.9098	41	1.2201	55	1.8199	83	1.2401	76
987	>Mlu_00987	11.3895	86	11.8388	98	1.7609	13	4.1822	34	2.3715	23	1.6492	16	7.0296	69	2.7293	36
988	>Mlu_00988	23.7644	105	6.1935	30	14.1202	61	11.3514	54	16.5633	94	10.0405	57	5.5714	32	5.8304	45
989	>Mlu_00989	15.1639	51	6.5092	24	25.2403	83	26.5113	96	35.6488	154	15.736	68	6.8618	30	8.851	52
990	>Mlu_00990	0.0559	1	0.7133	14	0	0	0	0	0	0	0	0	0	0	0	0
991	>Mlu_00991	0	0	0.2358	3	0	0	0	0	4.5613	68	2.9505	44	0.0663	1	0	0
992	>Mlu_00992	0.9567	10	3.4035	39	0.4892	5	2.9323	33	9.9809	134	16.0835	216	0.1472	2	0.3286	6
993	>Mlu_00993	1.8145	14	1.064	9	0	0	0.3611	3	0	0	0	0	0	0	0	0
994	>Mlu_00994	8.1733	182	6.4313	157	4.4093	96	7.6329	183	8.2163	235	10.4855	300	7.0128	203	7.6353	297
995	>Mlu_00995	114.177	2107	42.5589	861	46.3334	836	218.484	4341	450.321	10674	590.831	14009	114.385	2744	59.6226	1922
996	>Mlu_00996	12.9034	176	7.5569	113	74.6088	995	4.6304	68	83.9628	1471	31.9538	560	86.1766	1528	125.573	2992
997	>Mlu_00997	0.9087	8	0.5181	5	0.5809	5	0	0	0	0	0	0	0	0	0	0
998	>Mlu_00998	0.268	6	0.2852	7	0.1827	4	0.7052	17	0.2086	6	0.3476	10	0.481	14	1.1506	45
999	>Mlu_00999	0.1843	5	0.0336	1	0.1131	3	0.6503	19	0.459	16	0.5736	20	0.4536	16	0.5063	24
1000	>Mlu_01000	0	0	0.5886	2	0	0	0.5993	2	1.5071	6	0.2511	1	0.7446	3	0.3694	2
1001	>Mlu_01001	0	0	0	0	0.2386	1	0.4334	2	0.5449	3	0.5447	3	0.1795	1	0	0
1002	>Mlu_01002	0.2354	14	0.0767	5	0.1032	6	1.5302	98	0.5628	43	1.1252	86	0.8923	69	0.972	101
1003	>Mlu_01003	0	0	0	0	0.0607	1	0	0	0.0462	1	0.0462	1	0	0	0	0
1004	>Mlu_01004	3.7327	8	0.8512	2	0.9544	2	0.8667	2	0.3633	1	0	0	0.7178	2	0.8013	3
1005	>Mlu_01005	0.5675	12	0.0431	1	3.5307	73	0.7027	16	0.994	27	0.3312	9	0.1455	4	2.7071	100
1006	>Mlu_01006	0.6665	2	2.128	7	6.8172	20	3.7145	12	0.2595	1	1.2969	5	1.2819	5	0.9539	5
1007	>Mlu_01007	1.633	7	50.6466	238	20.997	88	3.4669	16	2.1795	12	1.8157	10	0.7178	4	1.2019	9
1008	>Mlu_01008	2.4381	82	0.1899	7	15.0834	496	3.8938	141	4.8381	209	4.2811	185	0.366	16	15.2679	897
1009	>Mlu_01009	19.9091	486	25.2976	677	27.8201	664	14.9148	392	10.7799	338	13.5821	426	17.6473	560	15.29	652
1010	>Mlu_01010	36.1065	302	74.1588	680	71.7781	587	27.65	249	29.5067	317	34.3359	369	37.1565	404	44.7612	654
1011	>Mlu_01011	182.466	1829	26.6631	293	58.6694	575	158.539	1711	80.3104	1034	23.1381	298	17.3441	226	96.9731	1698
1012	>Mlu_01012	0.1243	2	0	0	0.1907	3	0.1732	3	0.1935	4	0.0484	1	0.1434	3	0	0
1013	>Mlu_01013	244.573	1129	278.025	1407	468.376	2114	161.565	803	273.894	1624	324.892	1927	69.8236	419	279.52	2254
1014	>Mlu_01014	22.4336	413	18.1345	366	15.5554	280	12.0577	239	8.7539	207	10.0194	237	10.112	242	12.8423	413
1015	>Mlu_01015	0	0	0	0	0	0	0	0	0	0	0	0	0	0	0	0
1016	>Mlu_01016	118.328	1943	219.424	3950	186.296	2991	158.149	2796	138.066	2912	118.399	2498	246.09	5253	357.026	10241
1017	>Mlu_01017	0.5848	7	0.381	5	3.8452	45	0.9312	12	1.3009	20	2.0808	32	1.0283	16	1.8653	39
1018	>Mlu_01018	8.4115	289	42.0537	1584	15.5687	523	4.0549	150	2.6059	115	1.9934	88	8.8216	394	16.9283	1016
1019	>Mlu_01019	183.863	485	134.517	389	843.309	2175	227.81	647	1076.39	3647	652.945	2213	128.899	442	376.31	1734
1020	>Mlu_01020	2.4713	49	2.4382	53	6.9636	135	1.2179	26	1.4921	38	1.8841	48	2.4442	63	2.4252	84
1021	>Mlu_01021	2.8278	40	4.8364	75	5.7843	80	0	0	0.6054	11	0.5502	10	0.3263	6	0.1619	4
1022	>Mlu_01022	32.3069	653	25.3174	561	29.4496	582	21.4593	467	24.5745	638	34.9632	908	18.2302	479	20.0521	708
1023	>Mlu_01023	43.3886	557	88.3215	1243	61.0273	766	31.1104	430	27.9579	461	26.2513	433	36.6131	611	44.3253	994
1024	>Mlu_01024	0.3873	10	12.0125	340	0.1188	3	0.5396	15	1.4776	49	2.2911	76	0.9833	33	0.3769	17
1025	>Mlu_01025	6.1165	88	8.4324	133	8.033	113	4.3253	67	3.8421	71	5.0309	93	5.5607	104	4.5758	115
1026	>Mlu_01026	4.085	220	1.5752	93	5.4314	286	7.6054	441	3.6574	253	6.3875	442	2.4425	171	1.722	162
1027	>Mlu_01027	6.1873	61	5.4588	59	12.6563	122	8.1019	86	15.9516	202	8.7627	111	6.1641	79	10.6259	183
1028	>Mlu_01028	22.9755	1076	31.6505	1625	30.4432	1394	9.1624	462	5.6189	338	5.2016	313	16.4422	1001	18.2864	1496
1029	>Mlu_01029	18.6237	253	12.0863	180	17.316	230	9.2299	135	22.9239	400	22.2863	389	8.1542	144	16.3923	389
1030	>Mlu_01030	21.7264	309	42.6507	665	13.5195	188	13.1916	202	8.9775	164	10.1238	185	67.989	1257	16.8248	418
1031	>Mlu_01031	2.3608	63	0	0	8.3933	219	2.0534	59	5.1638	177	5.9204	203	0.2883	10	10.7473	501
1032	>Mlu_01032	13.1852	241	9.3822	188	34.5248	617	10.1121	199	12.821	301	15.4994	364	15.3617	365	22.8946	731
1033	>Mlu_01033	24.8737	415	18.5339	339	19.0646	311	18.9829	341	22.9583	492	38.5314	826	18.1661	394	13.999	408
1034	>Mlu_01034	1.6643	54	2.7833	99	2.2381	71	1.3454	47	0.5039	21	0.5037	21	1.7308	73	1.1645	66
1035	>Mlu_01035	3.9423	89	2.8688	71	2.8542	63	1.8102	44	5.2764	153	6.5848	191	4.3616	128	2.1047	83
1036	>Mlu_01036	13.895	1095	7.7668	671	8.9551	690	13.5655	1151	11.9441	1209	11.5452	1169	12.9048	1322	8.3684	1152
1037	>Mlu_01037	0	0	0.3156	3	0	0	0.4284	4	0.1796	2	0	0	0.7097	8	0.066	1
1038	>Mlu_01038	28.1655	521	12.5253	254	45.228	818	28.0678	559	20.4549	486	20.8691	496	21.5835	519	30.4522	984
1039	>Mlu_01039	0.5111	3	0.1554	1	0.8713	5	0.4747	3	1.3265	10	1.1935	9	0	0	2.6335	27
1040	>Mlu_01040	0	0	0.7704	22	0	0	0	0	0.0598	2	0	0	0	0	0.022	1
1041	>Mlu_01041	13.9772	53	12.2684	51	25.6238	95	2.4494	10	9.2393	45	8.2101	40	3.8545	19	5.7368	38
1042	>Mlu_01042	0.5795	3	0	0	1.9757	10	2.153	12	2.1055	14	1.8041	12	0.2972	2	0.4423	4
1043	>Mlu_01043	0.5527	16	1.0083	32	2.4377	69	1.1229	35	2.1514	80	3.0379	113	0.6112	23	1.1073	56
1044	>Mlu_01044	0	0	0	0	0	0	6.7267	16	2.1145	6	7.046	20	7.6606	22	7.7738	30
1045	>Mlu_01045	75.7472	522	80.7422	610	48.8278	329	36.3896	270	26.5489	235	21.1193	187	54.5857	489	54.0781	651
1046	>Mlu_01046	9.8769	85	3.2858	31	2.0203	17	1.1872	11	7.5991	84	7.5062	83	0.2682	3	0.2661	4
1047	>Mlu_01047	4.3082	59	3.0639	46	6.7215	90	3.2554	48	2.6151	46	3.7509	66	1.1796	21	2.5917	62
1048	>Mlu_01048	0	0	0	0	0	0	0	0	0	0	0	0	0	0	0	0
1049	>Mlu_01049	14.3791	513	19.5848	766	20.5546	717	13.0167	500	5.6956	261	5.6065	257	23.3948	1085	27.9517	1742
1050	>Mlu_01050	32.3591	462	3.45	54	18.482	258	42.0246	646	21.1032	387	24.8578	456	7.651	142	20.5291	512
1051	>Mlu_01051	0	0	0	0	0	0	0	0	0	0	0	0	0	0	0	0
1052	>Mlu_01052	81.4897	206	44.0221	122	101.147	250	27.5559	75	23.4062	76	31.4036	102	33.1693	109	42.5734	188
1053	>Mlu_01053	33.9157	939	6.8858	209	12.56	340	28.5149	850	18.25	649	11.638	414	11.753	423	10.0695	487
1054	>Mlu_01054	12.0614	265	0.7473	18	7.774	167	4.5655	108	6.8035	192	10.2729	290	0.4902	14	3.2048	123
1055	>Mlu_01055	13.4533	232	11.0022	208	12.6327	213	17.0194	316	22.6183	501	29.5163	654	14.7207	330	16.1664	487
1056	>Mlu_01056	6.128	157	18.1579	510	5.03	126	6.743	186	6.3207	208	9.0831	299	28.8548	961	4.8934	219
1057	>Mlu_01057	3.0719	102	2.7197	99	5.0208	163	6.8532	245	4.3378	185	2.4612	105	8.3173	359	4.4481	258
1058	>Mlu_01058	37.1801	1503	87.1894	3864	70.9928	2806	31.5916	1375	31.6618	1644	27.5316	1430	38.6678	2032	46.8166	3306
1059	>Mlu_01059	8.7334	67	2.9725	25	6.3992	48	12.3488	102	20.0935	198	14.5073	143	8.3226	83	7.6112	102
1060	>Mlu_01060	10.1674	136	8.2515	121	19.8038	259	15.1372	218	21.4192	368	24.8453	427	8.6841	151	10.7422	251
1061	>Mlu_01061	0.1078	1	0	0	4.8512	44	0.1001	1	0.5875	7	0.5873	7	0	0	1.6045	26
1062	>Mlu_01062	70.9722	571	5.8956	52	3.9408	31	148.345	1285	232.632	2404	307.432	3178	11.8563	124	17.7173	249
1063	>Mlu_01063	0	0	0	0	0	0	0	0	0	0	0	0	0	0	0	0
1064	>Mlu_01064	61.6974	691	59.3734	729	34.4275	377	74.4702	898	68.1932	981	86.0306	1238	50.5523	736	31.2814	612
1065	>Mlu_01065	3.4994	30	2.4472	23	32.6885	274	1.8418	17	5.8121	64	3.9945	44	0.8076	9	3.0716	46
1066	>Mlu_01066	0	0	0	0	0.0664	1	0	0	0	0	0.0505	1	0	0	0	0
1067	>Mlu_01067	1.784	8	2.441	12	1.3685	6	0	0	0.1736	1	0.3471	2	0.3431	2	0	0
1068	>Mlu_01068	8.2712	105	9.0537	126	11.6016	144	6.5116	89	4.9063	80	4.4143	72	10.241	169	9.4699	210
1069	>Mlu_01069	0.1846	1	0.6734	4	8.6826	46	1.7141	10	0.1437	1	0.7182	5	0.2839	2	2.6412	25
1070	>Mlu_01070	15.0407	122	23.1659	206	28.2443	224	11.6795	102	12.8616	134	15.1603	158	17.545	185	19.9022	282
1071	>Mlu_01071	7.8628	133	11.8098	219	17.9579	297	8.5109	155	10.1718	221	11.2729	245	13.9162	306	21.8288	645
1072	>Mlu_01072	32.2607	306	44.1408	459	28.2507	262	38.7762	396	51.8743	632	52.8423	644	33.657	415	25.3482	420
1073	>Mlu_01073	0	0	0	0	0	0	0	0	0	0	0	0	0	0	0	0
1074	>Mlu_01074	0.5423	13	0.5708	15	1.408	33	0.3487	9	0.0974	3	0.0974	3	0.4172	13	0.5731	24
1075	>Mlu_01075	190.079	3257	91.7228	1723	52.8245	885	119.033	2196	213.731	4704	271.12	5969	9.7421	217	19.444	582
1076	>Mlu_01076	2.7098	66	2.8838	77	7.0547	168	2.1736	57	2.0777	65	2.3007	72	4.2007	133	4.7948	204
1077	>Mlu_01077	6.0656	81	3.6886	54	5.7441	75	8.4852	122	3.2065	55	3.4386	59	6.6822	116	4.8441	113
1078	>Mlu_01078	1.5421	21	0.9378	14	0.9013	12	0.5456	8	1.4864	26	0.5715	10	2.881	51	2.1439	51
1079	>Mlu_01079	0	0	0.1356	2	0	0	0.069	1	0.1157	2	0.0579	1	0.0572	1	0.0426	1
1080	>Mlu_01080	1.0458	4	0.9539	4	0.5348	2	0	0	0.6106	3	0.2035	1	1.4079	7	0.1497	1
1081	>Mlu_01081	0.3297	1	0	0	0	0	0	0	0	0	0.2566	1	0.2536	1	0	0
1082	>Mlu_01082	3.1044	13	2.8318	13	2.9309	12	3.1052	14	0.9296	5	1.6727	9	1.4696	8	2.0506	15
1083	>Mlu_01083	0.5076	4	0.8102	7	2.0765	16	1.0607	9	3.2602	33	1.7777	18	4.9784	51	7.4095	102
1084	>Mlu_01084	0	0	0.3108	2	0	0	0	0	0	0	0	0	0.2621	2	0.0975	1
1085	>Mlu_01085	0	0	0.4098	2	0	0	0	0	0.1749	1	0	0	0	0	0	0
1086	>Mlu_01086	0	0	0	0	0	0	0	0	0	0	0	0	0	0	0	0
1087	>Mlu_01087	2.5578	14	4.8329	29	3.7371	20	0.3394	2	0.1422	1	0.2844	2	1.1243	8	0.6275	6
1088	>Mlu_01088	1.4226	91	0.5847	41	0.9593	60	3.2524	224	1.5092	124	0.584	48	3.6318	302	1.3871	155
1089	>Mlu_01089	16.2261	1380	8.6768	809	11.6529	969	9.1625	839	6.7649	739	8.108	886	10.7093	1184	8.2253	1222
1090	>Mlu_01090	76.3452	1356	56.9032	1108	91.7303	1593	103.016	1970	66.1007	1508	76.4646	1745	48.9845	1131	122.186	3791
1091	>Mlu_01091	85.519	1831	3.7491	88	34.1551	715	36.2659	836	62.6531	1723	151.039	4155	5.6409	157	9.7324	364
1092	>Mlu_01092	0	0	0	0	0.2803	1	0.2545	1	0.4267	2	1.0664	5	0	0	0.1569	1
1093	>Mlu_01093	6.6462	116	3.7106	71	6.7389	115	9.5254	179	11.5084	258	7.7144	173	3.8345	87	5.051	154
1094	>Mlu_01094	4.1186	11	3.0738	9	14.5518	38	0	0	0	0	0	0	0	0	0	0
1095	>Mlu_01095	0.9477	6	0	0	1.1309	7	0	0	0.123	1	0.1229	1	0	0	0	0
1096	>Mlu_01096	6.0539	104	8.4957	160	15.7175	264	4.8118	89	3.1271	69	3.0807	68	7.4334	166	7.731	232
1097	>Mlu_01097	1901.66	49243	245.842	6979	16.9837	430	68.3641	1906	16.1152	536	4.5685	152	0.1188	4	0.7074	32
1098	>Mlu_01098	0	0	0	0	0	0	0	0	0	0	0	0	0	0	0	0
1099	>Mlu_01099	23.6455	138	6.4081	41	2.2782	13	6.5248	41	6.6699	50	10.135	76	10.0174	76	4.512	46
1100	>Mlu_01100	18.5036	205	1.1527	14	0.4616	5	0.1677	2	0.1405	2	0	0	0	0	0	0
1101	>Mlu_01101	16.6987	243	39.8664	636	33.5953	478	12.5736	197	3.852	72	2.4602	46	19.8764	376	33.5953	854
1102	>Mlu_01102	8.5025	127	10.9313	179	11.8458	173	8.0214	129	6.7759	130	9.6396	185	9.4762	184	9.6197	251
1103	>Mlu_01103	1.0831	4	1.729	7	0	0	1.7605	7	0.6325	3	1.4752	7	6.6657	32	1.0851	7
1104	>Mlu_01104	0	0	0	0	0	0	0	0	0	0	0	0	0	0	0	0
1105	>Mlu_01105	0	0	0	0	0	0	0	0	0	0	0	0	0	0	0	0
1106	>Mlu_01106	25.621	352	37.3134	562	42.2096	567	8.0448	119	9.4635	167	12.0097	212	10.3026	184	17.0837	410
1107	>Mlu_01107	2.8522	20	1.4309	11	1.3127	9	0.9272	7	0.6662	6	0.333	3	2.6329	24	1.5511	19
1108	>Mlu_01108	0	0	0.0922	1	0	0	0	0	0	0	0	0	0	0	0	0
1109	>Mlu_01109	0	0	0.3705	3	0	0	0	0	0	0	0	0	0	0	0	0
1110	>Mlu_01110	9.0003	101	15.4442	190	26.0663	286	8.6077	104	6.5909	95	5.6871	82	12.4762	182	16.5283	324
1111	>Mlu_01111	4.1474	16	7.0934	30	8.7487	33	3.3706	14	2.4217	12	5.4471	27	7.7767	39	5.1936	35
1112	>Mlu_01112	10.9933	76	5.8055	44	10.3559	70	2.1496	16	2.2523	20	3.9403	35	4.1171	37	1.7389	21
1113	>Mlu_01113	46.362	1332	55.6563	1753	33.7475	948	65.7546	2034	54.4132	2008	54.5041	2012	79.1206	2955	64.478	3236
1114	>Mlu_01114	1.746	18	3.0967	35	2.5793	26	2.8829	32	1.5859	21	2.4913	33	4.1039	55	2.3877	43
1115	>Mlu_01115	5.2855	145	2.6268	79	5.294	142	4.2659	126	2.3839	84	2.6384	93	3.5892	128	7.5122	360
1116	>Mlu_01116	13.7978	303	9.0137	217	10.8517	233	22.7545	538	25.8096	728	33.244	938	25.3618	724	20.8807	801
1117	>Mlu_01117	0	0	0	0	0	0	0	0	0	0	0	0	0	0	0	0
1118	>Mlu_01118	0	0	0	0	0	0	0	0	0	0	0	0	0	0	0	0
1119	>Mlu_01119	175.902	1073	316.418	2116	358.973	2141	40.6536	267	47.7337	374	57.7979	453	39.9764	317	55.1814	588
1120	>Mlu_01120	0.1218	1	0.3333	3	4.1109	33	0.5656	5	0.8534	9	0.3792	4	1.3117	14	0.8367	12
1121	>Mlu_01121	1.2237	37	1.2671	42	1.8266	54	0.3072	10	0.2832	11	0.2831	11	0.4834	19	0.7762	41
1122	>Mlu_01122	0	0	0	0	0.185	1	0	0	0	0	0.4223	3	0.1391	1	0.5177	5
1123	>Mlu_01123	0	0	0	0	0	0	0.1122	1	0.1881	2	0	0	0	0	0.415	6
1124	>Mlu_01124	2.0298	17	4.6833	43	3.6636	30	10.4245	94	6.5071	70	4.6465	50	8.634	94	9.6377	141
1125	>Mlu_01125	0.4013	7	0.4707	9	0.9968	17	0.5325	10	0.6249	14	0.6247	14	0.3087	7	1.3784	42
1126	>Mlu_01126	0	0	5.5328	28	0	0	0	0	0	0	0	0	0	0	0	0
1127	>Mlu_01127	0	0	0.869	6	6.0088	37	0.8849	6	0.989	8	0	0	0.9772	8	0.5454	6
1128	>Mlu_01128	0	0	0	0	0	0	0	0	0	0	0	0	0	0	0	0
1129	>Mlu_01129	0	0	0	0	0	0	0	0	0	0	0.2777	1	0.2745	1	0	0
1130	>Mlu_01130	0	0	0	0	0	0	0	0	0	0	0	0	0	0	0	0
1131	>Mlu_01131	0	0	0.1042	2	0	0	0	0	0.0445	1	0	0	0.0439	1	0.0327	1
1132	>Mlu_01132	0	0	0	0	0	0	0	0	0	0	0	0	0	0	0	0
1133	>Mlu_01133	0.2875	2	2.36	18	0.441	3	0.6675	5	0.1119	1	0.3356	3	0.3317	3	0.4937	6
1134	>Mlu_01134	6.3274	87	4.5775	69	3.9424	53	7.2954	108	6.1152	108	6.5661	116	11.2454	201	5.3292	128
1135	>Mlu_01135	7.1322	37	8.7916	50	3.943	20	2.1484	12	1.3507	9	0.7501	5	3.2623	22	2.538	23
1136	>Mlu_01136	9.9091	154	7.9236	135	8.1604	124	8.9644	150	12.7242	254	13.7217	274	5.1478	104	3.9413	107
1137	>Mlu_01137	2.5744	155	2.424	160	1.8856	111	0.4011	26	0.3233	25	0.4654	36	0.4727	37	0.1426	15
1138	>Mlu_01138	30.3963	592	2.4354	52	3.4659	66	11.6838	245	16.8292	421	21.9789	550	2.1724	55	0.5879	20
1139	>Mlu_01139	1.3876	28	1.7177	38	1.926	38	1.6109	35	2.5463	66	2.3913	62	1.4486	38	2.5532	90
1140	>Mlu_01140	1.1075	13	1.321	17	0.9584	11	1.1077	14	1.2602	19	1.1935	18	0.1966	3	0.3901	8
1141	>Mlu_01141	0	0	0	0	4.302	46	0.1699	2	0.0712	1	0	0	0	0	0.3141	6
1142	>Mlu_01142	3.6701	282	2.8966	244	2.955	222	2.7076	224	2.2899	226	2.4411	241	3.4039	340	1.7881	240
1143	>Mlu_01143	5.9276	189	9.6982	339	6.0625	189	4.8938	168	2.6371	108	2.5874	106	8.8543	367	6.8584	382
1144	>Mlu_01144	1.2379	6	4.1402	22	7.5963	36	3.6408	19	3.5337	22	3.8537	24	3.9677	25	5.7872	49
1145	>Mlu_01145	3.7107	79	1.7138	40	2.5942	54	2.3558	54	2.4136	66	4.131	113	3.5411	98	2.1511	80
1146	>Mlu_01146	1.0641	8	0.1213	1	0.2721	2	0.6177	5	4.3495	42	5.3834	52	0	0	0	0
1147	>Mlu_01147	2.1476	41	1.1945	25	2.1429	40	1.946	40	2.6507	65	3.0983	76	1.37	34	2.8186	94
1148	>Mlu_01148	4.3569	128	2.2044	71	2.785	80	3.2563	103	1.643	62	1.3776	52	1.4663	56	2.5331	130
1149	>Mlu_01149	43.8786	272	131.846	896	204.094	1237	21.7255	145	19.3414	154	14.9408	119	22.2132	179	43.7731	474
1150	>Mlu_01150	1.0831	12	0.8233	10	1.754	19	0.5868	7	0.2811	4	0.281	4	0.3472	5	0.155	3
1151	>Mlu_01151	0	0	0	0	0.8383	2	8.3743	22	4.4671	14	8.9312	28	4.4138	14	7.2731	31
1152	>Mlu_01152	5.4283	46	1.8299	17	17.0178	141	13.1525	120	40.3326	439	26.7267	291	1.5432	17	12.0922	179
1153	>Mlu_01153	2.1452	51	2.5324	66	1.5057	35	0.9376	24	0.4257	13	0.2946	9	2.621	81	1.1799	49
1154	>Mlu_01154	4.6691	37	27.0502	235	7.0985	55	0.8204	7	0.0982	1	0	0	1.359	14	1.1558	16
1155	>Mlu_01155	22.9508	476	38.3516	872	31.9552	648	25.9739	580	15.9913	426	9.4566	252	27.4843	741	36.0755	1307
1156	>Mlu_01156	2.3107	8	48.7416	185	45.198	153	4.2923	16	0	0	0	0	22.4413	101	44.4785	269
1157	>Mlu_01157	3.9245	60	7.6966	129	3.6794	55	8.8696	146	4.9396	97	3.9708	78	6.843	136	5.8413	156
1158	>Mlu_01158	0.2573	5	0.6572	14	2.6843	51	0.0956	2	0.2003	5	0.2403	6	0.1188	3	0.8249	28
1159	>Mlu_01159	7.6243	75	5.9347	64	13.2044	127	4.4377	47	4.1947	53	5.1428	65	4.6139	59	5.8195	100
1160	>Mlu_01160	1.3652	14	12.8981	145	24.1364	242	4.6192	51	8.5032	112	7.8933	104	25.8806	345	47.8976	858
1161	>Mlu_01161	0.2944	2	0	0	0.1506	1	0	0	4.9286	43	10.9999	96	0	0	0	0
1162	>Mlu_01162	0	0	0	0	0.3011	2	0	0	0.4585	4	0.5729	5	0	0	0	0
1163	>Mlu_01163	0	0	0	0	0	0	0	0	0	0	0	0	0	0	0	0
1164	>Mlu_01164	1.7167	36	1.7399	40	0	0	0.8415	19	2.2646	61	2.1155	57	1.7241	47	0.0819	3
1165	>Mlu_01165	0.6066	2	0.5533	2	0	0	1.4084	5	1.8889	8	22.4238	95	4.666	20	0	0
1166	>Mlu_01166	3.4051	25	6.9574	56	13.791	99	2.7831	22	1.0604	10	0.53	5	1.9907	19	3.9765	51
1167	>Mlu_01167	7.294	38	15.0577	86	10.9938	56	16.9366	95	16.7373	112	15.6862	105	3.3962	23	10.4389	95
1168	>Mlu_01168	1.2151	25	1.463	33	1.6901	34	0.9931	22	0.3406	9	0.4539	12	0.486	13	1.419	51
1169	>Mlu_01169	22.8465	284	11.4472	156	9.0504	110	22.0414	295	31.3777	501	33.1207	529	12.3767	200	11.3287	246
1170	>Mlu_01170	0	0	0.8924	2	0	0	4.5433	10	3.8083	10	3.8071	10	9.7836	26	9.5208	34
1171	>Mlu_01171	20.4277	445	22.109	528	18.1227	386	9.3373	219	5.6468	158	6.6096	185	16.9502	480	12.3773	471
1172	>Mlu_01172	2.3396	36	8.0028	135	10.6348	160	5.855	97	1.2143	24	1.1633	23	10.7985	216	22.2847	599
1173	>Mlu_01173	9.0642	318	4.42	170	4.8685	167	10.5631	399	7.5894	342	9.0068	406	5.6352	257	5.9721	366
1174	>Mlu_01174	1.3997	6	8.512	40	0	0	3.6835	17	7.2651	40	8.8969	49	0	0	0	0
1175	>Mlu_01175	0	0	0	0	0	0	0	0	0	0	0	0	0	0	0	0
1176	>Mlu_01176	0	0	0.3961	6	0	0	0	0	0	0	0	0	0	0	0	0
1177	>Mlu_01177	0	0	0	0	0	0	0	0	0	0	0	0	0	0	0	0
1178	>Mlu_01178	2.7917	22	2.6622	23	2.8552	22	4.3608	37	1.6795	17	1.2839	13	6.8331	70	5.3755	74
1179	>Mlu_01179	0	0	0.1081	1	0.3635	3	0.11	1	0	0	0	0	0.0911	1	0.4747	7
1180	>Mlu_01180	0	0	0	0	2.1335	13	0	0	0.2499	2	0.3747	3	0	0	0.0919	1
1181	>Mlu_01181	0	0	0	0	0	0	0	0	0	0	0	0	0	0	0	0
1182	>Mlu_01182	0	0	15.8081	48	0.7385	2	0	0	0	0	0	0	0	0	0	0
1183	>Mlu_01183	0	0	0	0	0	0	0	0	0	0	0	0	0	0	0	0
1184	>Mlu_01184	0.0762	1	0	0	0.0779	1	0	0	0	0	0	0	0	0	0	0
1185	>Mlu_01185	2.6083	85	2.0433	73	2.2597	72	2.0236	71	1.2662	53	1.7434	73	2.5966	110	1.9147	109
1186	>Mlu_01186	0.514	3	1.8755	12	0.5257	3	1.5914	10	0.5336	4	1.4669	11	2.768	21	2.3541	24
1187	>Mlu_01187	3.1961	45	1.4253	22	2.6151	36	14.8427	225	6.6356	120	10.3371	187	13.2768	243	5.2857	130
1188	>Mlu_01188	0.7279	3	0.4426	2	0.7444	3	0.676	3	0.7556	4	0.7553	4	0.3733	2	0.2778	2
1189	>Mlu_01189	2.8147	71	2.459	68	3.4465	85	3.0562	83	2.1297	69	2.6227	85	3.4766	114	2.0198	89
1190	>Mlu_01190	3.1118	84	2.8047	83	3.5994	95	5.402	157	6.0856	211	8.3325	289	3.1917	112	4.5171	213
1191	>Mlu_01191	3.568	8	0	0	20.9829	46	0	0	2.4306	7	1.3885	4	0	0	0.2553	1
1192	>Mlu_01192	13.3564	117	8.4346	81	5.1373	44	1.4844	14	0	0	0	0	1.2294	14	0.3921	6
1193	>Mlu_01193	18.4884	393	57.5883	1342	16.3592	340	8.4767	194	5.2375	143	6.4075	175	43.572	1204	5.6555	210
1194	>Mlu_01194	42.2942	787	86.9141	1773	128.507	2338	17.42	349	18.3258	438	18.5291	443	30.0549	727	70.0202	2276
1195	>Mlu_01195	1.311	5	0.4783	2	1.3408	5	1.7047	7	4.2868	21	7.7546	38	0.8068	4	0.3002	2
1196	>Mlu_01196	2.3809	14	5.5845	36	5.9138	34	2.3693	15	4.2368	32	5.5591	42	2.8781	22	2.6286	27
1197	>Mlu_01197	12.2154	116	15.8492	165	5.6005	52	8.8026	90	10.658	130	11.8839	145	15.7154	194	5.6063	93
1198	>Mlu_01198	0	0	0	0	0	0	0	0	0.1283	1	0.1283	1	0	0	0	0
1199	>Mlu_01199	34.8214	948	21.1083	630	40.911	1089	20.7424	608	19.2744	674	15.1801	531	13.8172	489	19.7025	937
1200	>Mlu_01200	3.9727	41	2.0328	23	14.9641	151	5.4897	61	8.9769	119	16.6661	221	2.3106	31	9.7624	176
1201	>Mlu_01201	15.3617	246	4.8417	85	5.301	83	5.7419	99	11.3763	234	23.28	479	3.6989	77	1.3942	39
1202	>Mlu_01202	15.2456	249	18.6537	334	15.2795	244	8.2457	145	5.0051	105	7.958	167	11.8691	252	7.4306	212
1203	>Mlu_01203	0	0	0.123	2	0.0689	1	0.0626	1	0.1574	3	0.0525	1	0.0518	1	0	0
1204	>Mlu_01204	0.1328	3	0.2019	5	0.317	7	0.329	8	0.5515	16	0.2757	8	2.2138	65	0.5069	20
1205	>Mlu_01205	30.8359	607	12.5578	271	23.1728	446	29.395	623	12.9725	328	5.4167	137	29.8172	763	26.5512	913
1206	>Mlu_01206	11.5347	107	19.8631	202	1.6538	15	0.7009	7	0.3357	4	0.1678	2	6.4683	78	0	0
1207	>Mlu_01207	7.4721	34	1.0023	5	0	0	2.8576	14	14.0301	82	12.4862	73	0	0	0.3774	3
1208	>Mlu_01208	0	0	0	0	0	0	0	0	0	0	0	0	0	0	0	0
1209	>Mlu_01209	0.6611	8	0.2261	3	2.7046	32	0	0	0	0	0	0	0.0636	1	0.615	13
1210	>Mlu_01210	1.8792	53	4.0429	125	0.8341	23	0.2635	8	0.5797	21	0.8279	30	0.6273	23	0.2639	13
1211	>Mlu_01211	64.5963	918	195.125	3040	186.325	2589	77.773	1190	51.1127	933	50.8773	929	136.191	2516	215.951	5361
1212	>Mlu_01212	26.0916	271	89.8426	1023	52.9772	538	15.5596	174	2.6985	36	2.7725	37	44.9567	607	14.3301	260
1213	>Mlu_01213	43.6412	507	38.8659	495	56.6076	643	9.2739	116	8.4439	126	9.781	146	13.2432	200	15.4726	314
1214	>Mlu_01214	0.7293	4	11.3096	68	4.8485	26	0.1693	1	0.2839	2	0.7095	5	2.9455	21	0	0
1215	>Mlu_01215	0.3568	3	3.3631	31	0.1216	1	0	0	0.0926	1	0.4628	5	0.5489	6	0.1362	2
1216	>Mlu_01216	0	0	0.728	6	0	0	0.4942	4	0	0	0.1035	1	0.2046	2	0	0
1217	>Mlu_01217	4.1356	15	6.0358	24	10.4334	37	0.2561	1	1.9319	9	0	0	0.2121	1	0.4735	3
1218	>Mlu_01218	51.9313	125	91.3295	241	107.077	252	14.6629	38	17.1426	53	15.5204	48	11.8248	37	31.3934	132
1219	>Mlu_01219	0.8023	5	0.2927	2	0.1641	1	0.149	1	0	0	0	0	0	0	0	0
1220	>Mlu_01220	0.2556	3	0.1554	2	0.4356	5	0	0	0.7959	12	0.9945	15	0.0655	1	0.0488	1
1221	>Mlu_01221	0	0	0	0	0	0	0	0	0	0	0	0	0	0	0	0
1222	>Mlu_01222	0.7776	8	0.9753	11	1.2924	13	3.8822	43	2.9514	39	3.7827	50	4.6361	62	2.8936	52
1223	>Mlu_01223	0	0	0	0	0	0	0	0	0	0	0	0	0	0	0	0
1224	>Mlu_01224	0.1763	1	0	0	0	0	0	0	0	0	0	0	0	0	0	0
1225	>Mlu_01225	11.4374	222	10.9967	234	9.8008	186	2.3447	49	2.0456	51	2.486	62	5.707	144	3.8046	129
1226	>Mlu_01226	4.8475	65	4.0136	59	6.8647	90	3.8789	56	3.9482	68	4.2371	73	3.4421	60	3.5861	84
1227	>Mlu_01227	3.8132	86	2.184	54	3.4465	76	7.4951	182	5.0744	147	6.6602	193	9.6527	283	8.4015	331
1228	>Mlu_01228	0	0	0	0	0	0	0	0	0	0	0	0	0	0	0	0
1229	>Mlu_01229	11.1475	68	2.3926	16	1.509	9	10.3537	68	12.5077	98	24.2419	190	5.2966	42	2.9092	31
1230	>Mlu_01230	1.2637	7	0.3293	2	1.4771	8	0.6707	4	2.3893	17	2.3885	17	0.6943	5	5.4771	53
1231	>Mlu_01231	0.8665	4	0.1976	1	4.6527	21	2.6156	13	5.2283	31	6.4068	38	1.9997	12	9.6728	78
1232	>Mlu_01232	8.8451	234	18.8259	546	14.6135	378	5.9683	170	4.9734	169	6.0015	204	9.6248	331	9.1316	422
1233	>Mlu_01233	10.2758	96	23.1402	237	21.2384	194	2.0878	21	5.0001	60	3.3323	40	20.4207	248	12.8679	210
1234	>Mlu_01234	4.0537	27	9.9974	73	1.8427	12	1.6734	12	1.6364	14	0.5843	5	7.6227	66	0.6016	7
1235	>Mlu_01235	0	0	0.2395	4	0.0671	1	0	0	0.0511	1	0.0511	1	0.101	2	0	0
1236	>Mlu_01236	19.5833	274	13.6256	209	18.5671	254	12.0152	181	20.8108	374	26.478	476	11.1611	203	8.9603	219
1237	>Mlu_01237	22.7904	384	57.0607	1054	76.362	1258	15.1039	274	36.8729	798	13.8113	299	32.233	706	124.249	3657
1238	>Mlu_01238	1.4547	22	3.0157	50	3.7871	56	3.6848	60	3.9124	76	2.9333	57	1.3734	27	5.11	135
1239	>Mlu_01239	0.9295	9	1.2246	13	0.845	8	2.9735	31	1.1256	14	1.929	24	7.2294	91	3.4881	59
1240	>Mlu_01240	8.1759	117	10.3262	162	7.3615	103	5.6466	87	2.3938	44	2.1211	39	13.0627	243	7.3206	183
1241	>Mlu_01241	3.5475	68	1.2373	26	1.0138	19	8.1888	169	5.402	133	5.7657	142	8.6284	215	2.9268	98
1242	>Mlu_01242	2.9636	20	6.8935	51	9.6995	64	2.8902	21	1.6151	14	1.038	9	2.9638	26	3.2235	38
1243	>Mlu_01243	19.7454	357	16.548	328	23.6455	418	11.7639	229	12.7029	295	17.0465	396	9.0626	213	8.7705	277
1244	>Mlu_01244	44.1016	571	70.5929	1002	62.6421	793	62.9839	878	82.44	1371	84.6377	1408	105.877	1782	150.727	3409
1245	>Mlu_01245	14.7081	285	17.8883	380	20.3739	386	7.6212	159	7.7946	194	8.8766	221	17.9045	451	22.0392	746
1246	>Mlu_01246	0.1682	2	0.767	10	2.6661	31	0	0	0.3928	6	0.1963	3	0.3881	6	0.6258	13
1247	>Mlu_01247	98.7113	1073	185.118	2206	254.701	2707	64.6815	757	92.608	1293	98.4494	1375	76.0764	1075	96.48	1832
1248	>Mlu_01248	0	0	0.0907	1	0.1017	1	0	0	0.0774	1	0.0774	1	0.2295	3	0	0
1249	>Mlu_01249	4.1356	31	4.7459	39	0.2729	2	4.4607	36	5.8163	56	7.1643	69	13.2386	129	0.1527	2
1250	>Mlu_01250	3.7627	61	2.3069	41	1.0725	17	4.7552	83	6.4352	134	9.8417	205	4.7926	101	1.13	32
1251	>Mlu_01251	0.3461	8	2.9993	76	1.062	24	0.6429	16	0.6737	20	0.9428	28	1.1316	34	0.8916	36
1252	>Mlu_01252	0	0	0.2029	1	0.2275	1	2.2727	11	0.3464	2	0.6925	4	0	0	0.1273	1
1253	>Mlu_01253	29.3806	703	17.0788	448	20.4319	478	13.2754	342	18.6767	574	23.1269	711	12.9885	404	6.0769	254
1254	>Mlu_01254	2.5333	71	1.6924	52	1.8976	52	2.0878	63	5.4723	197	4.2765	154	2.3879	87	2.6349	129
1255	>Mlu_01255	0	0	0	0	0.063	1	0	0	0	0	0	0	0	0	0.1059	3
1256	>Mlu_01256	0	0	0.0447	1	0.6013	12	0	0	0.0381	1	0	0	0.0754	2	0.3646	13
1257	>Mlu_01257	0.8235	29	1.062	41	1.9169	66	0.8176	31	0.4201	19	0.7293	33	1.2015	55	1.6906	104
1258	>Mlu_01258	13.3226	410	12.0339	406	11.1001	334	9.2955	308	5.7427	227	6.7271	266	12.0233	481	12.3887	666
1259	>Mlu_01259	4.4589	79	3.6039	70	2.7131	47	5.3995	103	6.1958	141	5.6228	128	6.4693	149	2.8756	89
1260	>Mlu_01260	10.8623	117	2.8793	34	0.6647	7	25.6963	298	18.3592	254	36.8511	510	6.7848	95	1.2755	24
1261	>Mlu_01261	1.2051	12	1.0992	12	1.5406	15	1.026	11	2.5019	32	2.6574	34	1.4678	19	4.2541	74
1262	>Mlu_01262	0.5753	20	0.8134	31	0.2942	10	0.5878	22	0.3359	15	0.1791	8	1.7038	77	0.7575	46
1263	>Mlu_01263	16.3968	133	18.4428	164	19.1657	152	14.1986	124	10.462	109	11.3222	118	18.2089	192	19.267	273
1264	>Mlu_01264	401.986	2134	114.437	666	193.045	1002	444.743	2542	619.474	4224	443.198	3023	83.4667	576	237.238	2200
1265	>Mlu_01265	0.1544	4	3.5563	101	0	0	0	0	0	0	0	0	1.8114	61	0	0
1266	>Mlu_01266	5.1362	56	6.9439	83	9.9434	106	6.4741	76	4.8556	68	5.3537	75	6.1383	87	12.6011	240
1267	>Mlu_01267	0.6593	2	7.5174	25	2.6972	8	3.9803	13	6.9295	27	3.3353	13	0.2536	1	4.9065	26
1268	>Mlu_01268	8.0205	157	7.316	157	10.502	201	3.9382	83	2.1079	53	2.0675	52	5.5411	141	5.4687	187
1269	>Mlu_01269	32.5693	557	57.2306	1073	48.1421	805	20.2029	372	9.6965	213	10.012	220	22.2206	494	24.3686	728
1270	>Mlu_01270	0	0	0	0	0.1891	2	0	0	0	0	0	0	0	0	0	0
1271	>Mlu_01271	0	0	0.988	5	0	0	0.2012	1	0	0	0.1686	1	1.1665	7	0.496	4
1272	>Mlu_01272	8.3581	35	4.7922	22	2.6866	11	19.2963	87	39.7864	214	44.6059	240	15.6146	85	11.7566	86
1273	>Mlu_01273	5.6535	75	8.9387	130	11.7186	152	5.741	82	7.1598	122	10.2082	174	4.9869	86	5.2214	121
1274	>Mlu_01274	1.8381	8	0.6287	3	1.1749	5	0	0	1.6099	9	1.4305	8	1.0605	6	0.3946	3
1275	>Mlu_01275	3.8444	27	2.5976	20	13.9801	96	1.5869	12	2.217	20	2.2163	20	1.862	17	12.1449	149
1276	>Mlu_01276	1.3733	12	0.2088	2	0.3511	3	1.1692	11	2.2275	25	2.2268	25	2.289	26	1.6379	25
1277	>Mlu_01277	104.844	1233	11.6344	150	17.6543	203	78.6604	996	166.826	2520	220.774	3336	8.896	136	8.3725	172
1278	>Mlu_01278	0	0	0	0	0	0	0	0	0	0	0	0	0	0	0	0
1279	>Mlu_01279	0	0	0.4237	7	0.0679	1	0	0	0	0	0	0	0	0	0	0
1280	>Mlu_01280	0	0	0	0	0	0	0	0	0	0	0	0	0	0	0	0
1281	>Mlu_01281	0	0	0	0	0	0	0	0	0	0	0	0	0	0	0	0
1282	>Mlu_01282	2.2889	16	3.0013	23	2.4873	17	5.049	38	3.1185	28	3.3402	30	7.9234	72	4.3404	53
1283	>Mlu_01283	28.2706	142	57.568	317	55.9957	275	27.5518	149	20.3049	131	11.6212	75	45.6392	298	51.6286	453
1284	>Mlu_01284	0	0	0	0	0	0	0	0	0	0	0	0	0	0	0	0
1285	>Mlu_01285	0.2275	3	0.0692	1	0.2326	3	0.2817	4	0.1181	2	0.059	1	0.175	3	0.5642	13
1286	>Mlu_01286	0.0743	1	0.5424	8	9.123	120	0	0	0.6366	11	0.6364	11	0.2287	4	0.8511	20
1287	>Mlu_01287	7.5213	93	13.1312	178	11.1666	135	7.2111	96	6.6112	105	7.3644	117	7.7767	125	5.3705	116
1288	>Mlu_01288	0	0	0.2776	3	0.7262	7	0	0	0	0	0.0789	1	0	0	0	0
1289	>Mlu_01289	2.6452	43	1.7395	31	14.1564	225	5.3708	94	4.071	85	4.1654	87	3.7858	80	9.8253	279
1290	>Mlu_01290	5.7197	172	4.1557	137	4.0813	120	4.88	158	4.5048	174	5.4092	209	5.0651	198	4.7021	247
1291	>Mlu_01291	3.9614	93	1.9039	49	2.7882	64	3.3628	85	3.4157	103	3.4478	104	3.0473	93	2.1946	90
1292	>Mlu_01292	2.2817	32	1.2358	19	8.4595	116	0.9934	15	5.9399	107	6.8259	123	0.4388	8	1.0205	25
1293	>Mlu_01293	1.9496	9	0.988	5	1.5509	7	0.6036	3	0.1687	1	0.3372	2	0.1666	1	0.6201	5
1294	>Mlu_01294	0	0	0	0	0.7356	6	0	0	0	0	0	0	0	0	0	0
1295	>Mlu_01295	0	0	0	0	0	0	0	0	0	0	0	0	0	0	0	0
1296	>Mlu_01296	1.3211	23	0.8383	16	0.47	8	0.6402	12	0.4025	9	0.2235	5	0.5744	13	0.5261	16
1297	>Mlu_01297	25.3661	167	2.6325	19	4.5052	29	2.2572	16	3.4294	29	8.8663	75	2.2201	19	0.7826	9
1298	>Mlu_01298	10.4028	126	15.7399	209	14.8617	176	9.5087	124	8.1633	127	9.5101	148	10.6065	167	13.5647	287
1299	>Mlu_01299	0.6275	3	2.0987	11	2.3531	11	5.4394	28	2.6054	16	4.7208	29	5.4705	34	5.0288	42
1300	>Mlu_01300	0	0	0.0459	1	0	0	0	0	0	0	0	0	0	0	0	0
1301	>Mlu_01301	0	0	0.8137	12	1.9767	26	0.1381	2	0.1736	3	0	0	0	0	0.2128	5
1302	>Mlu_01302	3.7409	56	13.2227	217	3.3478	49	9.1205	147	12.6379	243	9.0465	174	7.5026	146	4.2448	111
1303	>Mlu_01303	0	0	0.1479	1	0.1659	1	1.2051	8	1.1364	9	0.7573	6	1.8714	15	1.9497	21
1304	>Mlu_01304	0	0	0	0	0	0	0	0	0	0	0	0	0	0	0	0
1305	>Mlu_01305	29.6479	436	36.1619	583	35.6084	512	14.021	222	10.9587	207	10.1614	192	19.8777	380	12.3399	317
1306	>Mlu_01306	37.3277	903	36.9903	981	33.5268	793	24.1881	630	21.4982	668	23.8721	742	26.8704	845	23.7113	1002
1307	>Mlu_01307	0	0	0.348	4	0	0	0	0	0	0	0	0	0	0	0	0
1308	>Mlu_01308	5.3858	131	5.7003	152	5.2561	125	3.6276	95	2.8167	88	4.9597	155	2.5934	82	3.5539	151
1309	>Mlu_01309	18.4411	166	26.0428	257	22.2695	196	15.0643	146	25.8603	299	20.6643	239	19.5699	229	15.9624	251
1310	>Mlu_01310	0	0	4.3225	15	0.3231	1	0	0	0.7379	3	1.7211	7	0	0	0.5425	3
1311	>Mlu_01311	12.7235	179	4.0199	62	5.8159	80	7.9883	121	5.7553	104	8.077	146	4.7025	86	3.7436	92
1312	>Mlu_01312	35.2714	635	36.9362	729	44.7663	788	14.5484	282	16.2167	375	17.3355	401	16.408	384	27.8547	876
1313	>Mlu_01313	8.9798	106	33.2279	430	47.1339	544	37.9248	482	12.4653	189	2.3736	36	143.565	2203	166.195	3427
1314	>Mlu_01314	0.4055	8	1.7569	38	0.3629	7	0.8003	17	0.1578	4	0	0	3.1583	81	0.5513	19
1315	>Mlu_01315	15.5093	232	25.4282	417	8.1363	119	1.4902	24	1.4573	28	1.0926	21	7.5081	146	1.2629	33
1316	>Mlu_01316	6.6507	194	3.0958	99	8.485	242	5.6994	179	5.1778	194	5.9499	223	8.0433	305	4.4549	227
1317	>Mlu_01317	11.9443	196	7.6155	137	7.23	116	5.7733	102	2.8467	60	4.1263	87	6.3755	136	7.7795	223
1318	>Mlu_01318	0	0	0.1015	2	0	0	0	0	0	0	0	0	0	0	0.0956	3
1319	>Mlu_01319	38.4722	707	65.4707	1319	42.9098	771	29.4654	583	27.1985	642	25.8768	611	28.9254	691	45.5116	1461
1320	>Mlu_01320	0.3726	5	0	0	0.5335	7	0	0	8.8181	152	6.7854	117	0	0	0.0853	2
1321	>Mlu_01321	6.7194	74	6.1292	74	23.2173	250	31.9633	379	12.7955	181	5.4416	77	28.2895	405	30.9804	596
1322	>Mlu_01322	24.1958	509	8.9757	207	12.1545	250	8.9185	202	5.3293	144	6.1045	165	2.7791	76	5.8779	216
1323	>Mlu_01323	0.3791	1	1.0374	3	1.1632	3	12.3236	35	2.9514	10	3.8356	13	6.4158	22	9.5488	44
1324	>Mlu_01324	0	0	0	0	0	0	2.9295	13	0.3778	2	0	0	0.5599	3	0	0
1325	>Mlu_01325	0	0	0.0651	1	0.146	2	1.0605	16	0	0	0	0	0.1647	3	0.2451	6
1326	>Mlu_01326	0.4493	2	10.4509	51	2.2976	10	0.4173	2	1.0494	6	0.3497	2	0.1728	1	1.0288	8
1327	>Mlu_01327	0	0	0	0	0.2264	3	0.1371	2	0.0574	1	0.0574	1	0.5109	9	0.0422	1
1328	>Mlu_01328	69.7717	796	15.5111	194	12.1025	135	56.9063	699	27.3649	401	17.7371	260	6.6754	99	11.3903	227
1329	>Mlu_01329	0	0	0.306	4	0	0	0.0779	1	0.1959	3	0.3916	6	0.8386	13	0	0
1330	>Mlu_01330	0	0	0	0	0	0	0	0	0	0	0	0	0	0	0	0
1331	>Mlu_01331	1.8397	66	0.534	21	1.3399	47	2.0194	78	2.7778	128	2.2346	103	2.0585	96	1.5798	99
1332	>Mlu_01332	7.6134	202	6.0852	177	7.7867	202	4.6908	134	3.6092	123	3.9894	136	5.8567	202	4.121	191
1333	>Mlu_01333	0	0	0	0	0.2719	4	0	0	0	0	0	0	0	0	0.038	1
1334	>Mlu_01334	0.9477	16	1.3508	25	3.5744	59	1.4854	27	1.0607	23	0.8298	18	2.9163	64	3.1536	93
1335	>Mlu_01335	0.0559	2	0	0	0	0	0	0	0.4788	22	0.3698	17	0	0	0	0
1336	>Mlu_01336	0	0	0	0	0	0	0	0	0	0	0	0	0	0	0	0
1337	>Mlu_01337	0	0	0	0	0	0	0	0	0	0	0	0	0	0	0	0
1338	>Mlu_01338	17.2015	280	28.6915	512	26.0754	415	14.1507	248	15.9749	334	21.4683	449	19.9905	423	19.0965	543
1339	>Mlu_01339	29.0255	312	55.2434	651	44.8147	471	17.1083	198	7.1704	99	8.4714	117	29.0553	406	34.3502	645
1340	>Mlu_01340	0	0	0	0	0	0	0	0	0	0	0	0	0	0	0	0
1341	>Mlu_01341	17.6588	151	44.0564	413	35.2843	295	16.4013	151	12.0182	132	18.2946	201	33.2859	370	21.0212	314
1342	>Mlu_01342	55.9414	621	65.9831	803	123.275	1338	62.3326	745	32.2614	460	17.6679	252	89.4628	1291	183.275	3554
1343	>Mlu_01343	0	0	0	0	0	0	0	0	0	0	0	0	0	0	0	0
1344	>Mlu_01344	0.1238	1	0	0	0.633	5	1.1497	10	1.1565	12	1.8305	19	0.857	9	1.4881	21
1345	>Mlu_01345	4.9879	216	3.939	187	5.0542	214	4.118	192	2.9125	162	2.9655	165	5.3647	302	3.8865	294
1346	>Mlu_01346	0	0	0	0	0	0	0	0	0.9445	3	0	0	1.8664	6	0.463	2
1347	>Mlu_01347	0	0	0	0	0	0	0	0	0	0	0	0	0	0	0	0
1348	>Mlu_01348	9.9638	274	7.397	223	11.4924	309	11.6185	344	12.5136	442	10.4435	369	10.4062	372	17.4656	839
1349	>Mlu_01349	0	0	0	0	0	0	0.1897	2	0	0	0	0	0.0786	1	0	0
1350	>Mlu_01350	8.5297	108	13.0396	181	9.6932	120	6.7486	92	21.4595	349	32.6399	531	37.7291	621	12.569	278
1351	>Mlu_01351	9.1522	51	1.8006	11	0.3671	2	6.3337	38	6.7062	48	10.0561	72	2.899	21	1.8492	18
1352	>Mlu_01352	10.8218	54	15.3554	84	14.1427	69	2.2336	12	3.1205	20	4.6792	30	3.0833	20	1.262	11
1353	>Mlu_01353	0	0	0	0	1.1211	3	31.562	93	7.3964	26	6.2565	22	4.2163	15	3.9743	19
1354	>Mlu_01354	40.6899	161	9.913	43	0.517	2	3.9905	17	3.9353	20	8.2614	42	3.4995	18	1.1574	8
1355	>Mlu_01355	2.4787	17	1.862	14	0.8948	6	3.521	26	1.7028	15	1.3618	12	1.9068	17	6.5106	78
1356	>Mlu_01356	1.7545	7	3.2008	14	4.1016	16	1.3968	6	0.3903	2	2.3409	12	1.9281	10	5.0219	35
1357	>Mlu_01357	18.4853	205	20.6453	251	14.6637	159	27.3865	327	30.6085	436	44.0031	627	42.1051	607	23.0225	446
1358	>Mlu_01358	0.1313	1	0	0	0	0	0.1219	1	0.2044	2	0	0	0	0	0	0
1359	>Mlu_01359	26.483	225	0.3221	3	1.4446	12	0	0	0	0	0	0	0	0	0	0
1360	>Mlu_01360	0.9653	12	0	0	0.1646	2	0.0747	1	0.1253	2	0.0626	1	0	0	0	0
1361	>Mlu_01361	16.7276	230	18.5754	280	21.7202	292	11.6185	172	10.645	188	11.7737	208	15.4415	276	17.9444	431
1362	>Mlu_01362	10.1093	45	0	0	0.6893	3	0	0	0	0	0	0	0	0	0	0
1363	>Mlu_01363	0	0	0	0	0	0	0	0	0	0	0	0	0	0	0	0
1364	>Mlu_01364	0	0	1.8948	10	0	0	8.1032	42	7.601	47	7.9219	49	8.3093	52	7.3727	62
1365	>Mlu_01365	317.252	1998	36.6441	253	32.155	198	465.734	3158	615.137	4976	618.399	5004	34.2012	280	101.897	1121
1366	>Mlu_01366	305.728	1623	42.6131	248	40.0733	208	381.583	2181	395.97	2700	450.528	3073	32.6042	225	118.511	1099
1367	>Mlu_01367	0.6936	18	0.703	20	0.9459	24	0.9664	27	0.7801	26	1.1997	40	1.6304	55	1.3457	61
1368	>Mlu_01368	6.538	274	5.6808	261	6.2964	258	6.4271	290	5.3874	290	5.7942	312	12.4819	680	10.436	764
1369	>Mlu_01369	13.2188	316	6.296	165	4.6634	109	15.3468	395	11.6267	357	15.8879	488	4.5373	141	5.7233	239
1370	>Mlu_01370	11.706	145	5.3021	72	4.9541	60	11.9221	159	4.4625	71	4.1469	66	5.9619	96	8.2725	179
1371	>Mlu_01371	0.8652	13	1.1535	19	4.9693	73	2.4727	40	2.4872	48	3.9887	77	2.7648	54	4.153	109
1372	>Mlu_01372	39.6247	466	48.3993	624	36.6131	421	30.2479	383	17.808	269	14.03	212	45.3301	693	60.895	1251
1373	>Mlu_01373	38.4785	203	45.9916	266	103.911	536	36.7947	209	48.994	332	58.4198	396	20.268	139	39.3889	363
1374	>Mlu_01374	20.6702	473	20.3296	510	25.7889	577	15.4235	380	9.1861	270	10.9177	321	19.2961	574	21.2391	849
1375	>Mlu_01375	12.0355	109	28.302	281	39.6386	351	9.1273	89	4.728	55	5.5	64	12.2313	144	18.4571	292
1376	>Mlu_01376	4.2011	35	2.2993	21	4.665	38	5.4627	49	5.8873	63	8.4077	90	3.6011	39	3.3669	49
1377	>Mlu_01377	14.9404	479	20.9401	736	17.3222	543	5.3594	185	1.6756	69	1.4565	60	7.6781	320	4.6603	261
1378	>Mlu_01378	42.9185	467	80.3098	958	140.992	1500	22.5346	264	13.7376	192	14.8061	207	42.7011	604	81.599	1551
1379	>Mlu_01379	18.492	263	16.3548	255	11.7217	163	12.5386	192	7.8827	144	8.4821	155	8.546	158	10.3847	258
1380	>Mlu_01380	6.2954	42	3.2814	24	4.9057	32	6.8216	49	6.1849	53	13.5324	116	4.7275	41	4.8052	56
1381	>Mlu_01381	4.152	69	2.7993	51	7.5084	122	4.4711	80	6.5588	140	5.2922	113	1.9442	42	11.781	342
1382	>Mlu_01382	281.388	1234	57.4083	276	68.5667	294	93.1881	440	117.703	663	154.934	873	6.8412	39	25.8464	198
1383	>Mlu_01383	1.7301	17	0.3713	4	0.8327	8	1.2288	13	0.3962	5	0.7129	9	1.5658	20	1.0487	18
1384	>Mlu_01384	27.721	397	40.1905	631	30.4945	427	30.8056	475	25.0069	460	25.0532	461	38.782	722	30.1394	754
1385	>Mlu_01385	535.31	3942	1135.63	9168	774.299	5575	299.802	2377	226.565	2143	221.737	2098	694.157	6645	519.29	6680
1386	>Mlu_01386	0	0	0	0	0	0	0.2464	3	8.1229	118	13.0063	189	0	0	0.1012	2
1387	>Mlu_01387	0.5606	7	0.2922	4	1.3925	17	0.8183	11	0.9353	15	0.8727	14	0.8626	14	0.6877	15
1388	>Mlu_01388	0.112	1	0	0	0.6876	6	0.1041	1	0.0872	1	0	0	0.0862	1	0.0641	1
1389	>Mlu_01389	0	0	0	0	0	0	0	0	0	0	0	0	0	0	0	0
1390	>Mlu_01390	0	0	0	0	0.1195	2	0	0	1.6833	37	2.1375	47	0	0	0.0335	1
1391	>Mlu_01391	45.4731	1215	34.9244	1023	37.1683	971	29.0604	836	24.1555	829	38.013	1305	28.9347	1005	23.4177	1093
1392	>Mlu_01392	18.8944	455	20.3788	538	21.6179	509	19.8245	514	17.9107	554	20.2643	627	25.0764	785	21.6563	911
1393	>Mlu_01393	6.749	79	9.8188	126	8.1259	93	4.3641	55	1.9953	30	4.5213	68	9.6606	147	5.2329	107
1394	>Mlu_01394	1.4344	7	0	0	0.4192	2	0	0	0	0	0	0	0	0	0	0
1395	>Mlu_01395	19.8987	311	5.4278	93	7.5255	115	16.3423	275	21.7187	436	10.4575	210	7.6783	156	5.2744	144
1396	>Mlu_01396	5.6668	54	7.7536	81	2.7906	26	3.119	32	1.3072	16	1.1434	14	7.2654	90	0.9011	15
1397	>Mlu_01397	3.0453	138	2.9389	146	3.5209	156	2.357	115	1.426	83	1.4255	83	3.463	204	3.7393	296
1398	>Mlu_01398	0.2407	3	0.2196	3	0.2462	3	0.9687	13	0.1249	2	0.2498	4	1.7899	29	1.7453	38
1399	>Mlu_01399	14.0146	315	11.0792	273	12.8775	283	4.0496	98	2.6671	77	2.32	67	6.1605	180	3.8204	150
1400	>Mlu_01400	3.2715	37	1.2098	15	0.5426	6	3.367	41	1.0326	15	1.0322	15	4.9653	73	2.379	47
1401	>Mlu_01401	1.6992	22	0.775	11	1.1849	15	2.5825	36	1.8039	30	1.7432	29	2.0201	34	3.714	84
1402	>Mlu_01402	0	0	0	0	0	0	0	0	0	0	0	0	0	0	0	0
1403	>Mlu_01403	11.3508	64	13.913	86	18.1393	100	2.1414	13	1.2427	9	1.9325	14	4.093	30	2.0306	20
1404	>Mlu_01404	0.0747	1	0.0681	1	0.2292	3	0.0694	1	0.1745	3	0.2326	4	0.1724	3	0.0855	2
1405	>Mlu_01405	1.5164	4	1.729	5	4.265	11	1.7605	5	0.8854	3	0.8851	3	1.1665	4	0.8681	4
1406	>Mlu_01406	4.0378	122	4.8304	160	3.1142	92	4.3958	143	8.4517	328	8.4232	327	3.3098	130	6.3282	334
1407	>Mlu_01407	0.4972	11	0.2061	5	0.3236	7	0.042	1	0.0704	2	0.1407	4	0.0695	2	0.1294	5
1408	>Mlu_01408	269.932	6349	68.5657	1768	57.7896	1329	339.085	8587	509.513	15393	697.729	21086	87.1281	2664	86.8156	3567
1409	>Mlu_01409	0	0	0.364	1	0	0	0.3706	1	0	0	0	0	0.6139	2	0	0
1410	>Mlu_01410	27.1953	327	13.5792	179	30.6213	360	20.3151	263	3.9496	61	10.0975	156	11.1319	174	6.6177	139
1411	>Mlu_01411	43.3478	556	14.3654	202	16.1072	202	47.2125	652	53.5964	883	75.1201	1238	4.678	78	20.3071	455
1412	>Mlu_01412	198.578	2379	81.0128	1064	60.699	711	397.482	5127	407.722	6274	398.756	6138	69.4766	1082	153.816	3219
1413	>Mlu_01413	2.8884	20	0.5269	4	4.5789	31	14.4865	108	8.6576	77	2.3604	21	25.2187	227	44.4785	538
1414	>Mlu_01414	31.9203	441	33.1441	502	29.6857	401	26.2859	391	7.8893	140	7.5488	134	49.1101	882	20.4277	493
1415	>Mlu_01415	0	0	1.1617	32	0.5292	13	0.037	1	0	0	0	0	0	0	0.0456	2
1416	>Mlu_01416	81.6443	813	118.809	1297	10.6818	104	20.5199	220	22.4388	287	21.1029	270	43.8019	567	6.8986	120
1417	>Mlu_01417	0.1771	4	0.2827	7	0	0	0	0	0	0	0	0	0	0	0	0
1418	>Mlu_01418	0	0	0	0	0	0	4.7307	285	1.3775	99	0.7511	54	8.6886	632	1.1458	112
1419	>Mlu_01419	1.7394	13	0.122	1	2.4632	18	0.3728	3	0	0	0.1041	1	0.1029	1	0.6128	8
1420	>Mlu_01420	2.9508	54	2.592	52	3.8004	68	3.6543	72	3.8289	90	5.6564	133	4.3297	103	3.1908	102
1421	>Mlu_01421	0.8358	7	0	0	9.2811	76	0.6654	6	1.9521	21	0.7434	8	0.1837	2	2.324	34
1422	>Mlu_01422	1.6849	5	0	0	3.4465	10	0.626	2	2.8859	11	1.3113	5	0	0	1.5432	8
1423	>Mlu_01423	0	0	0	0	0	0	0	0	0	0	0	0	0	0	0	0
1424	>Mlu_01424	0	0	0.1928	2	0	0	0	0	0	0	0	0	0	0	0	0
1425	>Mlu_01425	54.1942	657	83.9706	1116	62.9364	746	33.1736	433	39.7522	619	38.4554	599	33.3136	525	38.0127	805
1426	>Mlu_01426	41.9402	803	39.2094	823	13.1409	246	50.9842	1051	54.6509	1344	39.6742	976	100.084	2491	25.7432	861
1427	>Mlu_01427	15.2653	226	50.6457	822	42.8314	620	6.4618	103	1.8931	36	1.9451	37	32.3712	623	15.0801	390
1428	>Mlu_01428	7.0188	296	4.3475	201	3.0557	126	3.3916	154	4.4122	239	5.2966	287	4.4143	242	4.0451	298
1429	>Mlu_01429	13.582	352	9.5381	271	26.1642	663	2.0069	56	3.4246	114	6.907	230	1.2763	43	3.9538	179
1430	>Mlu_01430	4.207	126	6.1216	201	7.4785	219	2.5119	81	1.7676	68	2.1309	82	3.904	152	4.2432	222
1431	>Mlu_01431	8.7904	314	0.7405	29	12.226	427	2.5481	98	5.645	259	13.5305	621	1.0983	51	10.3528	646
1432	>Mlu_01432	3.568	62	5.8793	112	6.5921	112	3.795	71	3.7187	83	4.6581	104	4.1613	94	4.2168	128
1433	>Mlu_01433	55.0539	3158	74.3099	4673	74.155	4159	28.6594	1770	11.7673	867	10.5696	779	54.8362	4089	58.9107	5903
1434	>Mlu_01434	2.5137	41	4.6977	84	10.5972	169	1.4805	26	8.3054	174	3.9605	83	10.9419	232	11.547	329
1435	>Mlu_01435	0.061	1	0.0557	1	0.3745	6	0	0	0	0	0.0475	1	0	0	0.0699	2
1436	>Mlu_01436	2.1876	44	0.6803	15	4.068	80	1.4315	31	0.8903	23	0.4643	12	1.2239	32	5.4361	191
1437	>Mlu_01437	36.9209	140	38.9703	162	67.9704	252	23.0245	94	23.2009	113	20.3199	99	16.6354	82	26.8726	178
1438	>Mlu_01438	12.4865	328	15.522	447	18.6499	479	7.5312	213	7.202	243	5.1257	173	9.8396	336	8.7389	401
1439	>Mlu_01439	17.454	141	40.1977	356	27.9797	221	6.3235	55	6.3607	66	10.3087	107	12.1888	128	6.9446	98
1440	>Mlu_01440	6.3477	63	13.1428	143	38.2318	371	2.4331	26	12.8648	164	10.1944	130	4.728	61	12.3434	214
1441	>Mlu_01441	0.9841	22	0.4896	12	4.7122	103	0.8725	21	2.6815	77	0.9748	28	1.7893	52	8.0406	314
1442	>Mlu_01442	26.9027	521	14.3659	305	32.6378	618	12.0858	252	15.5981	388	17.9642	447	9.2155	232	15.1347	512
1443	>Mlu_01443	0.1795	4	0.0819	2	7.942	173	0.9172	22	0.1048	3	0.2445	7	0.1036	3	5.8328	227
1444	>Mlu_01444	0	0	1.9998	6	0	0	0	0	0	0	0	0	0	0	0	0
1445	>Mlu_01445	2.676	12	0.6102	3	1.8246	8	0.8285	4	0.5208	3	0.8678	5	0.8577	5	0.7659	6
1446	>Mlu_01446	0.9386	29	1.2695	43	0.331	10	0.6313	21	0.882	35	0.9824	39	3.1123	125	0.7412	40
1447	>Mlu_01447	9.0036	133	4.8165	78	5.8159	84	1.006	16	2.0028	38	2.2129	42	1.5623	30	1.3564	35
1448	>Mlu_01448	3.8042	36	1.8314	19	2.0535	19	2.0611	21	1.8099	22	1.3981	17	1.7071	21	1.0889	18
1449	>Mlu_01449	17.4715	265	32.1746	535	30.0742	446	8.8791	145	4.7736	93	5.08	99	23.2287	458	23.9664	635
1450	>Mlu_01450	13.8074	911	15.4842	1120	8.9133	575	9.1642	651	6.6787	566	6.594	559	30.7687	2639	9.1016	1049
1451	>Mlu_01451	2.0978	35	0.9294	17	0.9195	15	2.0041	36	2.2398	48	2.2858	49	1.9365	42	1.8185	53
1452	>Mlu_01452	4.4746	45	4.6258	51	4.1697	41	7.6654	83	7.5093	97	8.5129	110	10.0205	131	5.5784	98
1453	>Mlu_01453	0	0	0	0	0	0	0	0	0	0	0	0	0	0	0	0
1454	>Mlu_01454	0	0	0	0	0	0	0	0	0	0	0	0	0	0	0	0
1455	>Mlu_01455	5.7885	117	5.4606	121	1.3662	27	19.6672	428	5.0073	130	2.0408	53	8.1065	213	8.0435	284
1456	>Mlu_01456	87.8933	967	46.5951	562	28.6322	308	69.9	828	106.641	1507	163.2	2307	22.864	327	29.6065	569
1457	>Mlu_01457	4.3934	86	3.9609	85	5.6428	108	4.8397	102	4.4147	111	5.7651	145	6.5628	167	4.7961	164
1458	>Mlu_01458	0	0	0	0	0.1595	2	0	0	0	0	0	0	0	0	0.4017	9
1459	>Mlu_01459	0.5848	21	0.1524	6	0.3418	12	0.6467	25	0.6071	28	0.4985	23	0.3856	18	0.9406	59
1460	>Mlu_01460	4.4042	79	4.9836	98	7.4124	130	4.6084	89	1.9098	44	1.7356	40	4.7604	111	7.851	246
1461	>Mlu_01461	2.3218	96	2.7355	124	2.152	87	1.5949	71	1.318	70	1.3741	73	4.7442	255	3.1982	231
1462	>Mlu_01462	5.9279	89	5.5288	91	5.9266	87	2.2271	36	1.6075	31	2.4364	47	3.2792	64	2.7453	72
1463	>Mlu_01463	0	0	0	0	8.0992	47	0.313	2	0	0	0	0	0	0	30.672	318
1464	>Mlu_01464	15.4074	348	10.9041	270	16.528	365	7.6486	186	2.3784	69	1.1027	32	7.1523	210	9.7326	384
1465	>Mlu_01465	22.4985	432	10.0712	212	7.6702	144	16.4462	340	15.2455	376	16.7808	414	6.2899	157	7.0957	238
1466	>Mlu_01466	26.0679	359	44.4437	671	30.4489	410	18.5465	275	15.0941	267	11.0767	196	32.2302	577	35.3326	850
1467	>Mlu_01467	6.2834	25	6.8778	30	1.0282	4	4.6688	20	0.7827	4	0.1956	1	2.1268	11	0.1439	1
1468	>Mlu_01468	32.3245	313	46.7244	496	6.6543	63	4.5082	47	1.0452	13	1.1253	14	5.1639	65	0.8868	15
1469	>Mlu_01469	0	0	0	0	0	0	0.0741	1	0.0621	1	0.1863	3	0	0	0	0
1470	>Mlu_01470	3.6863	110	0.5502	18	1.4395	42	3.6416	117	1.7741	68	1.5388	59	1.5725	61	1.0359	54
1471	>Mlu_01471	5.6132	67	5.1202	67	2.6563	31	4.5131	58	1.8915	29	1.3693	21	5.9936	93	5.8991	123
1472	>Mlu_01472	10.6187	227	22.4015	525	14.1137	295	10.4273	240	2.7314	75	2.8398	78	24.9734	694	16.2011	605
1473	>Mlu_01473	7.4493	145	10.9188	233	3.3102	63	1.7655	37	1.5999	40	2.1192	53	0.909	23	0.4706	16
1474	>Mlu_01474	26.755	322	10.4593	138	10.1978	120	21.0683	273	38.5548	596	49.2773	762	10.5465	165	7.8008	164
1475	>Mlu_01475	8.8446	122	21.8227	330	3.4849	47	39.3906	585	6.5473	116	5.7552	102	19.9654	358	6.3912	154
1476	>Mlu_01476	20.876	187	35.6409	350	29.1153	255	8.7097	84	13.5585	156	25.0231	288	8.8454	103	12.1424	190
1477	>Mlu_01477	12.166	326	11.4038	335	12.8628	337	5.4419	157	3.8061	131	4.6182	159	8.5837	299	7.285	341
1478	>Mlu_01478	177.45	2239	60.0755	831	102.457	1264	256.826	3489	259.275	4202	304.59	4938	124.312	2039	94.3237	2079
1479	>Mlu_01479	5.532	94	4.5093	84	3.9124	65	6.0673	111	6.3229	138	4.1223	90	4.3914	97	4.885	145
1480	>Mlu_01480	0.8697	26	1.5561	51	1.8474	54	1.1184	36	0.9115	35	0.6248	24	1.4667	57	1.4553	76
1481	>Mlu_01481	17.8512	310	23.7421	452	22.0858	375	17.0079	318	12.822	286	14.9243	333	21.9716	496	23.1743	703
1482	>Mlu_01482	5.4532	187	5.0274	189	4.4141	148	6.067	224	8.1959	361	8.6018	379	6.4382	287	5.4755	328
1483	>Mlu_01483	11.4864	481	8.1685	375	7.5714	310	7.1862	324	8.7381	470	7.583	408	10.2322	557	7.5734	554
1484	>Mlu_01484	22.4396	293	38.632	553	36.5796	467	28.3105	398	13.4753	226	8.8813	149	47.485	806	84.3523	1924
1485	>Mlu_01485	5.0745	170	4.0298	148	4.7321	155	6.0162	217	6.298	271	8.5959	370	6.0162	262	6.408	375
1486	>Mlu_01486	104.221	2488	81.8461	2142	43.4427	1014	173.95	4471	63.986	1962	43.1653	1324	117.972	3661	60.3096	2515
1487	>Mlu_01487	2.8761	52	3.7334	74	1.2445	22	0.6678	13	0.2153	5	0.1291	3	0.5957	14	0.3483	11
1488	>Mlu_01488	0	0	1.5922	16	1.5621	14	0.4053	4	0.6795	8	0.5094	6	0.6714	8	1.8735	30
1489	>Mlu_01489	1.2943	51	1.0186	44	0.4153	16	2.3336	99	2.2525	114	2.7258	138	2.3623	121	1.2494	86
1490	>Mlu_01490	0.3686	7	0.1921	4	0.7539	14	0.3423	7	0.082	2	0.041	1	0.1215	3	0.3014	10
1491	>Mlu_01491	0	0	0	0	0	0	0	0	0	0	0.1189	2	0	0	0.0437	1
1492	>Mlu_01492	0	0	0.1411	1	0	0	0	0	0	0	0.1204	1	0.7142	6	0.2657	3
1493	>Mlu_01493	0.1944	1	0	0	0	0	0	0	0	0	0.1513	1	1.346	9	0	0
1494	>Mlu_01494	0	0	0	0	0	0	0	0	0	0	0	0	0	0	0	0
1495	>Mlu_01495	0	0	0	0	0	0	0	0	0	0	0	0	0	0	0	0
1496	>Mlu_01496	4.1174	41	0.2748	3	2.2596	22	1.1193	12	1.0946	14	2.0321	26	0.0773	1	0.23	4
1497	>Mlu_01497	0	0	0	0	0	0	0.0697	1	0.526	9	0.6427	11	0	0	0	0
1498	>Mlu_01498	5.6605	136	2.9993	79	3.4055	80	1.5463	40	1.6202	50	2.4295	75	1.0246	32	1.7632	74
1499	>Mlu_01499	0	0	0.1287	3	0	0	0	0	0	0	0	0	0	0	0	0
1500	>Mlu_01500	0.2819	5	0	0	0.5765	10	0.0524	1	0.4828	11	0.5704	13	0.0867	2	0.0645	2
1501	>Mlu_01501	5.4848	17	2.3544	8	2.9698	9	1.4983	5	1.2559	5	1.5066	6	0.9928	4	0.3694	2
1502	>Mlu_01502	0	0	0	0	0	0	0	0	0	0	0	0	0	0	0	0
1503	>Mlu_01503	1.9452	22	1.0485	13	1.6278	18	3.7777	46	5.4382	79	5.5741	81	5.1013	75	4.4543	88
1504	>Mlu_01504	0	0	0	0	0	0	0.2965	1	0.7456	3	0.2485	1	0	0	0	0
1505	>Mlu_01505	6.4224	18	4.231	13	4.379	12	0	0	0.2778	1	1.1108	4	0.2745	1	0.4085	2
1506	>Mlu_01506	152.946	1249	563.41	5044	579.995	4631	178.108	1566	162.167	1701	163.163	1712	221.652	2353	398.31	5682
1507	>Mlu_01507	7.7213	194	3.8846	107	6.2688	154	5.3971	146	5.8254	188	7.2485	234	4.5313	148	3.5315	155
1508	>Mlu_01508	33.3885	360	43.9919	520	103.868	1095	53.3215	619	25.0557	347	32.6269	452	40.2391	564	112.133	2112
1509	>Mlu_01509	0.0927	1	0.0846	1	0.3794	4	0.5168	6	1.1553	16	1.2993	18	0.0713	1	0	0
1510	>Mlu_01510	1.0174	42	0.3756	17	0.8423	34	0.0675	3	0.2263	12	0.1885	10	0.0559	3	0.4437	32
1511	>Mlu_01511	0	0	0	0	0	0	0	0	0	0	0	0	0	0	0.2857	13
1512	>Mlu_01512	105.016	464	23.7416	115	34.0275	147	172.793	822	183.43	1041	167.342	950	61.9814	356	56.3601	435
1513	>Mlu_01513	10.2403	165	4.0194	71	0.127	2	5.4761	95	0.5315	11	0.9178	19	20.3382	426	0	0
1514	>Mlu_01514	0	0	0	0	0	0	0.11	1	0.1845	2	0	0	0.1823	2	0.3391	5
1515	>Mlu_01515	22.5639	217	58.1421	613	72.5295	682	17.6735	183	8.2573	102	6.6361	82	21.677	271	43.0962	724
1516	>Mlu_01516	23.5281	188	67.467	591	69.1191	540	21.7364	187	10.7178	110	9.2533	95	24.4533	254	43.8455	612
1517	>Mlu_01517	5.3045	171	22.8349	807	10.3429	326	4.898	170	3.526	146	2.873	119	43.2875	1814	29.2831	1649
1518	>Mlu_01518	0	0	0	0	0	0	0	0	0	0	0	0	0	0	0	0
1519	>Mlu_01519	0	0	0	0	0	0	0	0	0	0	0	0	0	0	0	0
1520	>Mlu_01520	0	0	0	0	0	0	0	0	0	0	0	0	0.1095	1	0	0
1521	>Mlu_01521	2.8803	17	0.9273	6	1.213	7	5.193	33	8.0464	61	9.2306	70	0.2607	2	1.9398	20
1522	>Mlu_01522	19.8326	177	8.2788	81	12.1475	106	24.2483	233	40.0408	459	51.3648	589	3.0168	35	10.9044	170
1523	>Mlu_01523	4.3399	169	2.7406	117	2.4689	94	1.9319	81	2.0193	101	2.1985	110	4.3657	221	1.5877	108
1524	>Mlu_01524	8.8066	335	8.6805	362	7.9047	294	8.5945	352	9.3327	456	11.8054	577	10.2933	509	8.0061	532
1525	>Mlu_01525	0	0	0	0	0	0	0.1604	1	0.1344	1	0	0	0.1328	1	0	0
1526	>Mlu_01526	3.7095	55	5.2293	85	6.2082	90	3.508	56	3.6756	70	4.1469	79	3.9431	76	2.8185	73
1527	>Mlu_01527	1.1646	32	0.8963	27	1.1167	30	0.4394	13	0.1983	7	0.1983	7	0.336	12	0.4375	21
1528	>Mlu_01528	0.1299	2	0.1777	3	0.9299	14	0.6635	11	1.1123	22	1.769	35	0.6494	13	2.8998	78
1529	>Mlu_01529	8.6784	93	2.809	33	11.5483	121	20.1078	232	15.4747	213	10.8941	150	28.1397	392	47.9177	897
1530	>Mlu_01530	0	0	22.6609	696	0	0	0.0332	1	0.0556	2	0.0278	1	0.0275	1	0.2043	10
1531	>Mlu_01531	22.5675	506	34.214	841	35.1236	770	15.6168	377	9.9307	286	6.3522	183	23.9133	697	37.94	1486
1532	>Mlu_01532	2.5811	8	0.8829	3	4.9497	15	2.0976	7	1.2559	5	3.7666	15	2.7301	11	2.9551	16
1533	>Mlu_01533	0.3913	2	0.1785	1	2.4014	12	0	0	0.3047	2	0.3046	2	0	0	0.224	2
1534	>Mlu_01534	4.4999	73	4.1609	74	2.837	45	3.6069	63	1.7277	36	1.919	40	4.5522	96	5.9989	170
1535	>Mlu_01535	2.5539	72	3.915	121	1.7414	48	1.6802	51	0.9666	35	0.8282	30	1.337	49	1.1777	58
1536	>Mlu_01536	7.2024	68	7.4394	77	5.8498	54	11.5099	117	14.3484	174	20.1967	245	8.9627	110	5.8815	97
1537	>Mlu_01537	36.2113	835	17.089	432	24.2173	546	18.6087	462	2.8023	83	3.1389	93	22.485	674	8.5649	345
1538	>Mlu_01538	13.0112	137	14.3807	166	18.6498	192	9.703	110	4.8801	66	8.0569	109	8.4748	116	12.559	231
1539	>Mlu_01539	15.3837	70	5.4125	27	14.61	65	6.7359	33	4.6197	27	2.3946	14	11.496	68	13.084	104
1540	>Mlu_01540	0	0	0.3374	1	2.6479	7	0.3435	1	0.2879	1	0	0	1.4226	5	0.4235	2
1541	>Mlu_01541	0	0	0	0	0	0	0	0	0	0	0	0	0	0	0	0
1542	>Mlu_01542	0	0	0.1537	1	0	0	0	0	0	0	0	0	0	0	0	0
1543	>Mlu_01543	0	0	0	0	0	0	0	0	0	0	0	0	0	0	0	0
1544	>Mlu_01544	1.3986	18	2.2679	32	6.8341	86	1.1546	16	0.8469	14	0.6652	11	1.9724	33	4.5813	103
1545	>Mlu_01545	8.3607	204	8.2245	220	23.2218	554	0.8755	23	0.6701	21	0.1276	4	6.3685	202	14.8042	631
1546	>Mlu_01546	234.715	3542	69.3316	1147	194.107	2864	117.679	1912	63.5088	1231	46.2624	897	31.7581	623	91.7263	2418
1547	>Mlu_01547	17.6042	511	16.7493	533	19.9428	566	9.7272	304	6.5175	243	7.4807	279	9.62	363	10.413	528
1548	>Mlu_01548	0	0	0	0	0	0	0	0	0	0	0	0	0	0	0.0508	1
1549	>Mlu_01549	9.812	143	12.0796	193	15.7197	224	7.3288	115	2.9381	55	1.4419	27	7.2313	137	19.2076	489
1550	>Mlu_01550	0.6094	13	1.6675	39	0.1438	3	31.3464	720	16.6777	457	14.4469	396	44.5327	1235	49.1596	1832
1551	>Mlu_01551	18.9747	200	27.0872	313	30.5654	315	6.785	77	3.5454	48	4.578	62	12.0421	165	12.4916	230
1552	>Mlu_01552	8.2712	126	6.5867	110	5.1026	76	9.9381	163	3.833	75	3.1165	61	12.6245	250	12.2883	327
1553	>Mlu_01553	0	0	0.0643	1	0	0	0	0	0	0	0	0	0	0	0	0
1554	>Mlu_01554	0	0	0	0	0	0	0	0	0	0	0	0	0.0273	1	0	0
1555	>Mlu_01555	0	0	0	0	29.812	173	0.1565	1	0.1312	1	0.2623	2	0	0	0.2894	3
1556	>Mlu_01556	0	0	0	0	13.7544	81	0	0	0	0	0	0	0	0	0	0
1557	>Mlu_01557	66.7587	835	27.6398	379	21.0968	258	75.7423	1020	126.046	2025	134.841	2167	45.8811	746	32.4041	708
1558	>Mlu_01558	66.378	464	96.955	743	62.4754	427	14.8813	112	18.4883	166	22.8246	205	12.3253	112	9.3359	114
1559	>Mlu_01559	58.6498	575	59.0809	635	82.8312	794	63.0943	666	71.2318	897	82.0053	1033	58.456	745	98.797	1692
1560	>Mlu_01560	0.1948	1	1.244	7	0.797	4	0.5429	3	0.1517	1	0.1516	1	0	0	1.5614	14
1561	>Mlu_01561	0.4852	6	0.1475	2	1.3234	16	2.9295	39	2.7704	44	3.5878	57	2.613	42	1.713	37
1562	>Mlu_01562	23.9079	787	26.9067	971	12.2416	394	28.2435	1001	29.8475	1262	33.1007	1400	24.8647	1064	17.7905	1023
1563	>Mlu_01563	0	0	0	0	0	0	0	0	0	0	0	0	0	0	0	0
1564	>Mlu_01564	0	0	0.091	1	0	0	0.3706	4	0.233	3	0.0776	1	0.2302	3	0.4569	8
1565	>Mlu_01565	0.0525	1	0.5265	11	0.483	9	0.3899	8	0.286	7	0.2042	5	0.5247	13	1.0513	35
1566	>Mlu_01566	24.8137	408	66.6824	1202	50.3217	809	28.2435	500	9.4225	199	7.5261	159	137.454	2938	66.1501	1900
1567	>Mlu_01567	24.7484	241	30.8177	329	32.1385	306	21.8415	229	24.3844	305	26.2148	328	21.2499	269	28.1585	479
1568	>Mlu_01568	0.5578	8	0.8903	14	2.4957	35	1.9426	30	5.4279	100	5.7518	106	2.7889	52	6.9845	175
1569	>Mlu_01569	3.1713	29	5.2868	53	3.2435	29	1.3204	13	1.1919	14	2.6384	31	1.4301	17	1.7528	28
1570	>Mlu_01570	0	0	0	0	0	0	0	0	0	0	0	0	0	0	0	0
1571	>Mlu_01571	0	0	0	0	0	0	0	0	0	0	0.0376	1	0	0	0.1382	5
1572	>Mlu_01572	4.8728	192	3.4493	149	4.0492	156	3.1115	132	3.1614	160	3.0814	156	3.1823	163	3.1672	218
1573	>Mlu_01573	3.9188	23	5.1287	33	7.1447	41	1.266	8	0.7959	6	1.0609	8	1.0485	8	0.9754	10
1574	>Mlu_01574	0	0	0.0662	1	5.3429	72	0.1348	2	0.1695	3	0.0565	1	0.2791	5	1.3706	33
1575	>Mlu_01575	21.6848	281	44.5583	633	33.3071	422	27.2364	380	12.2564	204	15.5558	259	44.1669	744	38.7873	878
1576	>Mlu_01576	0	0	0.0329	1	0	0	0	0	0	0	0	0	0	0	0	0
1577	>Mlu_01577	0	0	0	0	0	0	0	0	0	0	0	0	0	0	0	0
1578	>Mlu_01578	0	0	0	0	0.0522	1	0	0	0	0	0	0	0	0	0	0
1579	>Mlu_01579	1.5106	26	0.371	7	0.0594	1	1.2951	24	2.0807	46	3.0748	68	0.6257	14	2.3282	70
1580	>Mlu_01580	0.7975	22	0.7274	22	0.7415	20	3.3667	100	4.5436	161	5.4731	194	5.1308	184	5.665	273
1581	>Mlu_01581	16.7174	443	20.86	606	16.0945	417	17.1743	490	12.5746	428	8.7817	299	26.7653	922	41.0238	1899
1582	>Mlu_01582	0.1228	1	0	0	0.1256	1	0	0	0	0	0	0	0	0	0.0703	1
1583	>Mlu_01583	6.8608	88	3.4136	48	3.1895	40	11.4411	158	9.1047	150	8.313	137	5.1578	86	7.0963	159
1584	>Mlu_01584	6.0287	98	3.6474	65	2.3279	37	10.7416	188	9.1956	192	11.9217	249	7.0038	148	8.0293	228
1585	>Mlu_01585	0	0	0.2712	2	0.4562	3	0	0	0.1157	1	0.1157	1	0.1144	1	0.6808	8
1586	>Mlu_01586	0	0	0	0	0	0	0.1361	2	0.1141	2	0	0	0	0	0.1677	4
1587	>Mlu_01587	0	0	0	0	0.1528	2	0	0	0.3489	6	0.1163	2	0.0575	1	0	0
1588	>Mlu_01588	1.5553	24	1.1231	19	3.1814	48	2.1668	36	9.9895	198	26.731	530	1.5952	32	0.4452	12
1589	>Mlu_01589	0	0	0	0	0	0	0	0	0	0	0	0	0	0	0.0877	1
1590	>Mlu_01590	0	0	0	0	0	0	0	0	0	0	0	0	0	0	0	0
1591	>Mlu_01591	0	0	0	0	0	0	0	0	0	0	0	0	0	0	0	0
1592	>Mlu_01592	22.5013	69	8.0315	27	6.0035	18	30.5913	101	6.6011	26	5.0761	20	14.0482	56	9.5208	51
1593	>Mlu_01593	9.8935	163	12.0142	217	14.4641	233	4.3972	78	6.9464	147	7.5111	159	6.7702	145	5.5594	160
1594	>Mlu_01594	49.5149	640	65.3495	926	79.2864	1002	39.4499	549	28.3098	470	27.9394	464	40.4706	680	66.08	1492
1595	>Mlu_01595	0	0	0	0	0.5208	3	0	0	0	0	0	0	0	0	0	0
1596	>Mlu_01596	0.4852	10	2.6558	60	10.9184	220	8.2477	183	4.1179	109	3.3234	88	12.7289	341	6.8057	245
1597	>Mlu_01597	0	0	0.9539	5	0.6418	3	0	0	0.1628	1	0	0	0.3218	2	0	0
1598	>Mlu_01598	0	0	0	0	0	0	0	0	0	0	0	0	0	0	0	0
1599	>Mlu_01599	27.3929	112	21.4174	96	28.0165	112	48.6129	214	43.2244	227	35.977	189	67.9207	361	42.2836	302
1600	>Mlu_01600	0	0	9.3312	85	0	0	0	0	0	0	0	0	0	0	0	0
1601	>Mlu_01601	37.4407	951	24.6715	687	14.8984	370	20.3674	557	13.6091	444	18.1703	593	6.3297	209	8.0459	357
1602	>Mlu_01602	17.1497	285	9.1116	166	20.925	340	10.619	190	14.4761	309	11.8957	254	4.4438	96	10.0242	291
1603	>Mlu_01603	5.4721	67	3.874	52	2.1718	26	4.0204	53	2.7978	44	1.907	30	3.4555	55	2.104	45
1604	>Mlu_01604	8.0425	179	7.7869	190	8.9608	195	5.9675	143	4.5474	130	4.3012	123	6.9472	201	7.5362	293
1605	>Mlu_01605	25.4331	433	58.025	1083	31.0583	517	23.622	433	11.7524	257	14.3544	314	35.2888	781	61.1295	1818
1606	>Mlu_01606	6.3313	81	15.5433	218	10.0729	126	8.2762	114	5.3552	88	5.2926	87	22.1275	368	12.4394	278
1607	>Mlu_01607	0.3513	3	0.1068	1	1.1976	10	0.8701	8	0.3647	4	0.0911	1	0.1802	2	0.4022	6
1608	>Mlu_01608	4.1259	135	3.3175	119	6.0328	193	3.7753	133	3.8308	161	5.0427	212	4.9842	212	4.3739	250
1609	>Mlu_01609	1.9492	28	1.3335	21	28.9773	407	1.2931	20	0.9755	18	1.1378	21	0.9639	18	7.9302	199
1610	>Mlu_01610	30.4236	636	8.6396	198	6.8495	140	23.7697	535	52.735	1416	64.2594	1726	3.8638	105	1.1227	41
1611	>Mlu_01611	12.7973	73	2.7184	17	4.1238	23	19.3758	119	3.1391	23	1.5008	11	13.2159	98	8.2291	82
1612	>Mlu_01612	15.8127	195	13.0184	176	7.3813	89	11.448	152	7.1971	114	8.0153	127	32.9366	528	8.1237	175
1613	>Mlu_01613	0	0	0	0	0	0	0	0	0	0	0	0	0	0	0	0
1614	>Mlu_01614	0	0	7.3003	19	0	0	0	0	0	0	0	0	0	0	0	0
1615	>Mlu_01615	10.1637	83	11.8401	106	14.0271	112	8.3026	73	7.9129	83	13.3428	140	9.5142	101	9.4635	135
1616	>Mlu_01616	0	0	0	0	0	0	0	0	0	0	0	0	0	0	0	0
1617	>Mlu_01617	0	0	0	0	0	0	0	0	0	0	0	0	0	0	0.0534	1
1618	>Mlu_01618	1.2637	35	8.3322	253	1.4771	40	0.1677	5	0.6465	23	0.2529	9	5.1382	185	0.434	21
1619	>Mlu_01619	15.3865	288	17.0078	349	13.5511	248	12.0579	243	11.6463	280	13.6385	328	11.1787	272	12.6006	412
1620	>Mlu_01620	3.2325	123	3.0685	128	3.1986	119	3.8567	158	1.7392	85	1.8204	89	6.9546	344	5.3408	355
1621	>Mlu_01621	0	0	0	0	0	0	0	0	0	0	0.1163	1	0.1149	1	0	0
1622	>Mlu_01622	0.6777	4	0.4636	3	0	0	0.1574	1	0.1319	1	0	0	0.6517	5	0	0
1623	>Mlu_01623	0	0	0	0	0	0	0	0	0	0	0	0	0	0	0	0
1624	>Mlu_01624	7.3536	110	8.5371	140	7.521	110	8.5684	138	10.7215	206	13.2155	254	6.891	134	7.5008	196
1625	>Mlu_01625	0.7507	5	3.4238	25	2.3033	15	0.9761	7	0.1169	1	0.2337	2	1.2705	11	0.0859	1
1626	>Mlu_01626	6.0635	199	5.3642	193	7.9156	254	4.9243	174	2.5857	109	4.1026	173	4.5473	194	6.2097	356
1627	>Mlu_01627	4.4581	71	4.5821	80	5.844	91	4.7822	82	3.5686	73	4.9358	101	5.6514	117	5.4996	153
1628	>Mlu_01628	0	0	0.2049	3	0	0	0.0696	1	0	0	0	0	0.288	5	0	0
1629	>Mlu_01629	17.8497	216	9.8747	131	14.1991	168	17.8834	233	43.4916	676	48.7515	758	29.6235	466	42.5286	899
1630	>Mlu_01630	0	0	0.0307	1	0.0344	1	0.1251	4	0.1048	4	0.0262	1	0	0	0.6166	32
1631	>Mlu_01631	0	0	0	0	0	0	0.1452	1	0.1217	1	0	0	0.1203	1	0.358	4
1632	>Mlu_01632	0	0	0	0	0	0	0	0	0.0699	1	0	0	0.3451	5	0	0
1633	>Mlu_01633	13.0517	69	3.6234	21	3.0954	16	6.676	38	0.7363	5	0.8833	6	1.4551	10	4.1148	38
1634	>Mlu_01634	3.3361	11	48.4122	175	46.5274	150	3.6619	13	2.5973	11	0.236	1	11.665	50	41.3204	238
1635	>Mlu_01635	19.0189	347	18.3483	367	28.4209	507	17.2064	338	11.82	277	12.9253	303	20.9549	497	18.1668	579
1636	>Mlu_01636	0.7776	6	0.2364	2	0.5302	4	2.0464	17	1.8163	18	0.807	8	1.1964	12	1.7807	24
1637	>Mlu_01637	0.1132	1	0.1032	1	0	0	0.2102	2	0	0	0	0	0.1741	2	0.2591	4
1638	>Mlu_01638	0	0	0	0	0	0	0	0	0	0	0	0	0	0	0	0
1639	>Mlu_01639	19.4836	324	11.7934	215	3.9362	64	29.881	535	4.0263	86	3.7442	80	12.1199	262	3.0638	89
1640	>Mlu_01640	7.2209	270	10.0752	413	7.2759	266	4.8189	194	2.7901	134	2.6851	129	8.2499	401	8.0683	527
1641	>Mlu_01641	2.622	30	2.1525	27	3.1286	35	1.7047	21	0.8846	13	0.6802	10	1.5464	23	1.2008	24
1642	>Mlu_01642	0.3173	7	0.8684	21	4.6829	101	0.3368	8	0.0706	2	0.2117	6	1.0113	29	1.5571	60
1643	>Mlu_01643	0.2649	4	0	0	4.2667	63	0	0	2.9386	57	0.67	13	0.4585	9	1.4405	38
1644	>Mlu_01644	1.3901	53	0.8613	36	2.6825	100	1.4372	59	0.7555	37	0.9594	47	2.179	108	1.4564	97
1645	>Mlu_01645	2.7966	103	1.0154	41	2.4437	88	2.0931	83	0.6976	33	1.0988	52	2.214	106	2.549	164
1646	>Mlu_01646	127.983	1522	39.4252	514	32.337	376	315.213	4036	661.669	10107	691.562	10567	53.366	825	72.5909	1508
1647	>Mlu_01647	0	0	0.0399	1	0	0	0	0	0.1022	3	0	0	0.0673	2	0	0
1648	>Mlu_01648	0.6318	7	0.0823	1	25.9409	281	2.2635	27	18.9736	270	10.0457	143	0.4166	6	24.0271	465
1649	>Mlu_01649	0.1979	6	0.0301	1	0.5059	15	0.245	8	0.3594	14	0.5646	22	0.2537	10	0.7551	40
1650	>Mlu_01650	12.575	289	21.6709	546	13.5733	305	9.9821	247	7.8592	232	13.546	400	15.8323	473	17.9842	722
1651	>Mlu_01651	0	0	0	0	0	0	0	0	0.0218	1	0	0	0	0	0	0
1652	>Mlu_01652	0	0	0.1708	1	0.1915	1	0.5216	3	0.1458	1	0.5828	4	0.288	2	0.1072	1
1653	>Mlu_01653	6.12	225	1.8112	73	1.391	50	5.9873	237	2.4141	114	1.376	65	6.6329	317	5.2941	340
1654	>Mlu_01654	0	0	0	0	0	0	0	0	0	0	0	0	0	0	0	0
1655	>Mlu_01655	3.36	51	5.7091	95	2.291	34	14.3187	234	29.5444	576	46.9174	915	4.8147	95	26.1742	694
1656	>Mlu_01656	12.4299	294	13.9992	363	14.4858	335	6.8719	175	5.6944	173	7.0746	215	10.4725	322	11.1575	461
1657	>Mlu_01657	26.7448	520	54.3274	1158	36.7695	699	15.2863	320	8.2887	207	10.6478	266	22.4333	567	19.344	657
1658	>Mlu_01658	38.2961	1264	37.5304	1358	31.1732	1006	35.963	1278	24.1069	1022	18.3927	780	49.3638	2118	58.9181	3397
1659	>Mlu_01659	1.3091	14	3.0706	36	9.755	102	8.1639	94	3.9312	54	2.3289	32	7.409	103	15.8448	296
1660	>Mlu_01660	10.1093	53	7.4815	43	6.6328	34	17.893	101	9.3555	63	9.6494	65	11.0048	75	11.6835	107
1661	>Mlu_01661	19.7131	78	14.5237	63	14.7337	57	6.1031	26	3.7385	19	4.5241	23	3.3051	17	1.4468	10
1662	>Mlu_01662	0.7877	4	1.0778	6	37.665	187	5.6702	31	1.8399	12	0.6131	4	0.909	6	15.2195	135
1663	>Mlu_01663	18.2901	666	17.1095	683	14.718	524	11.4016	447	10.5408	493	14.4488	676	12.9291	612	12.1997	776
1664	>Mlu_01664	1.3454	24	1.125	22	3.1534	55	3.3323	64	3.317	76	4.4067	101	3.6655	85	7.734	241
1665	>Mlu_01665	17.8123	417	11.9229	306	9.1307	209	9.1646	231	10.5421	317	12.2674	369	3.0231	92	3.4968	143
1666	>Mlu_01666	1.2506	4	0.5704	2	26.8612	84	3.7751	13	1.7039	7	0.2433	1	1.4431	6	10.5601	59
1667	>Mlu_01667	0	0	0	0	0	0	0	0	0	0	0	0	0	0	0	0
1668	>Mlu_01668	0.8124	7	0.5293	5	0.3561	3	3.1258	29	2.7105	30	1.8967	21	4.1066	46	4.7833	72
1669	>Mlu_01669	0	0	0.0971	1	0	0	0	0	0	0	0	0	0.0819	1	0	0
1670	>Mlu_01670	0	0	0	0	0	0	0	0	0	0	0	0	0	0	0	0
1671	>Mlu_01671	12.224	158	6.7043	95	3.8773	49	14.3715	200	11.6853	194	13.7288	228	5.5945	94	5.9348	134
1672	>Mlu_01672	15.1149	411	0.9728	29	7.3722	196	12.1599	356	11.3095	395	10.7907	377	1.4994	53	4.1053	195
1673	>Mlu_01673	37.2323	577	27.2521	463	22.2407	337	51.7816	864	17.1309	341	8.8892	177	93.6182	1886	97.9262	2651
1674	>Mlu_01674	2.6372	74	1.5604	48	1.7131	47	2.1515	65	1.5815	57	2.3022	83	2.4948	91	1.6729	82
1675	>Mlu_01675	1.0151	19	0.1462	3	1.2568	23	0.6451	13	0.3743	9	0.6653	16	1.0275	25	0.8564	28
1676	>Mlu_01676	0	0	0	0	0	0	0	0	0.5903	2	0	0	0.2916	1	0	0
1677	>Mlu_01677	9.4975	326	8.6102	324	10.5778	355	5.6282	208	4.4002	194	4.5349	200	8.9421	399	10.1734	610
1678	>Mlu_01678	72.018	1124	181.531	3106	183.947	2807	110.511	1857	85.5005	1714	79.2894	1590	136.333	2766	245.384	6690
1679	>Mlu_01679	39.1024	817	37.8508	867	61.237	1251	22.2264	500	17.4758	469	17.5447	471	24.9992	679	46.6322	1702
1680	>Mlu_01680	3.4096	19	0.9822	6	1.1012	6	0.8334	5	0.8383	6	0.2793	2	0	0	0.1027	1
1681	>Mlu_01681	43.8818	1172	66.5988	1950	76.55	1999	18.4658	531	5.4802	188	5.2453	180	36.4641	1266	37.5523	1752
1682	>Mlu_01682	6.1751	109	3.9791	77	5.2727	91	3.8937	74	2.7787	63	2.4692	56	2.0483	47	1.3297	41
1683	>Mlu_01683	2.4557	80	0.056	2	0	0	1.7676	62	1.9358	81	1.744	73	0.0708	3	0	0
1684	>Mlu_01684	0	0	0	0	0	0	0	0	0	0	0	0	0.1609	1	0	0
1685	>Mlu_01685	0.3297	1	1.5035	5	1.3486	4	2.4494	8	2.5665	10	4.105	16	2.0287	8	2.0758	11
1686	>Mlu_01686	1.3186	10	2.5259	21	1.4835	11	4.164	34	2.8745	28	3.8998	38	3.3474	33	2.8684	38
1687	>Mlu_01687	3.9506	99	6.6248	182	7.7546	190	2.9651	80	2.2058	71	2.3293	75	6.2009	202	4.683	205
1688	>Mlu_01688	0	0	22.8446	158	0	0	0	0	0	0	0	0	0.1219	1	0	0
1689	>Mlu_01689	13.9602	288	16.2271	367	22.5076	454	9.9046	220	10.9064	289	15.2036	403	11.8577	318	28.1928	1016
1690	>Mlu_01690	0.8098	14	29.3349	556	0.5916	10	0.8596	16	0.4953	11	0.7203	16	2.1802	49	0.9933	30
1691	>Mlu_01691	9.9682	212	15.0544	351	5.8189	121	13.0578	299	6.4795	177	6.514	178	20.8705	577	14.8313	551
1692	>Mlu_01692	28.348	315	21.6716	264	5.4305	59	24.5741	294	26.6944	381	30.398	434	32.5375	470	13.0855	254
1693	>Mlu_01693	0.2622	3	13.0747	164	0	0	0.0812	1	0	0	0	0	24.9437	371	0	0
1694	>Mlu_01694	19.9175	294	5.8089	94	7.7603	112	47.6322	757	68.6195	1301	82.4118	1563	5.9411	114	9.8119	253
1695	>Mlu_01695	89.9599	2109	53.5774	1377	96.6757	2216	147.299	3718	127.124	3828	166.523	5016	50.729	1546	341.199	13973
1696	>Mlu_01696	24.0919	1159	16.7995	886	17.2205	810	13.8621	718	7.5091	464	6.358	393	20.4998	1282	12.2685	1031
1697	>Mlu_01697	0.7347	13	2.7836	54	1.9073	33	0.105	2	0.22	5	0.088	2	0.0435	1	0.1618	5
1698	>Mlu_01698	11.3182	362	8.0996	284	7.8345	245	6.4177	221	5.5013	226	5.5968	230	6.9028	287	6.0318	337
1699	>Mlu_01699	16.1323	497	12.2579	414	10.6898	322	4.3715	145	3.0073	119	3.7389	148	6.3423	254	6.708	361
1700	>Mlu_01700	5.1525	79	5.1164	86	4.2025	63	3.0288	50	1.6757	33	1.2183	24	2.9602	59	2.8376	76
1701	>Mlu_01701	0	0	0	0	0	0	0	0	0	0	0.281	1	0	0	0	0
1702	>Mlu_01702	1.5904	43	2.5303	75	1.2105	32	1.4428	42	0.6911	24	0.7772	27	3.3288	117	1.1433	54
1703	>Mlu_01703	1.6542	42	1.2934	36	0.3626	9	1.7925	49	12.0818	394	7.4797	244	4.3327	143	1.6234	72
1704	>Mlu_01704	0	0	0	0	0	0	0	0	0.7483	9	0	0	0	0	0.0611	1
1705	>Mlu_01705	4.687	17	0.503	2	1.4099	5	2.8168	11	1.9319	9	4.2916	20	0.4242	2	0.1578	1
1706	>Mlu_01706	17.7718	92	19.5587	111	13.0395	66	9.6884	54	7.67	51	6.6151	44	18.5749	125	16.8086	152
1707	>Mlu_01707	5.2511	49	0	0	0.3288	3	1.493	15	1.0846	13	1.5013	18	0	0	0.0613	1
1708	>Mlu_01708	2.1427	13	0.6014	4	0.5057	3	0.9185	6	0.8983	7	0.3848	3	0.634	5	0.2831	3
1709	>Mlu_01709	0	0	0.3538	5	0.0793	1	0.4322	6	0	0	0.4829	8	0.0597	1	0.1332	3
1710	>Mlu_01710	8.3804	300	3.8986	153	4.057	142	3.4248	132	3.458	159	3.5439	163	5.8236	271	2.9265	183
1711	>Mlu_01711	0.4287	4	1.5641	16	0.1096	1	0	0	0	0	0	0	0	0	0	0
1712	>Mlu_01712	19.1312	303	13.1889	229	12.205	189	47.149	804	9.9296	202	5.946	121	23.3625	481	22.7711	630
1713	>Mlu_01713	42.3711	482	11.7071	146	2.4275	27	46.7837	573	37.9154	554	54.9391	803	13.7952	204	2.5665	51
1714	>Mlu_01714	22.1312	261	21.0381	272	33.302	384	25.2805	321	24.6238	373	26.1338	396	20.3513	312	26.3092	542
1715	>Mlu_01715	0.7621	13	5.1336	96	1.5589	26	0	0	0	0	0	0	0	0	0	0
1716	>Mlu_01716	66.8518	205	103.22	347	16.0094	48	31.8028	105	36.306	143	53.0455	209	9.2819	37	2.6136	14
1717	>Mlu_01717	0.1713	1	0	0	1.2267	7	0	0	0	0	0	0	0.1318	1	0	0
1718	>Mlu_01718	13.4112	139	8.8889	101	8.7825	89	11.2912	126	14.1219	188	13.817	184	7.1252	96	4.3634	79
1719	>Mlu_01719	0	0	0.1272	2	0.0713	1	0	0	0	0	0	0	0	0	0	0
1720	>Mlu_01720	1.2637	8	1.5849	11	1.1309	7	0.5868	4	0.123	1	0.1229	1	0.6076	5	0.0904	1
1721	>Mlu_01721	0.5372	11	0.4009	9	0.5494	11	1.2247	27	1.0266	27	0.9502	25	1.6154	43	0.7269	26
1722	>Mlu_01722	19.8182	66	32.8683	120	22.112	72	22.8692	82	14.0267	60	17.294	74	21.2512	92	28.1909	164
1723	>Mlu_01723	5.0166	22	8.32	40	15.6257	67	4.4476	21	2.4854	14	1.7747	10	7.5428	43	10.7041	82
1724	>Mlu_01724	12.0723	82	12.3549	92	13.0999	87	15.5882	114	10.6596	93	12.3749	108	12.4578	110	17.3615	206
1725	>Mlu_01725	0.8197	2	1.1215	3	0.4192	1	4.5678	12	4.148	13	2.5518	8	3.468	11	3.7538	16
1726	>Mlu_01726	7.9217	103	14.101	201	13.8442	176	5.9289	83	3.6525	61	5.0879	85	6.9221	117	8.4092	191
1727	>Mlu_01727	1.0736	16	1.7749	29	1.2352	18	0.9971	16	0.9925	19	1.2533	24	0.9291	18	0.2305	6
1728	>Mlu_01728	0.3905	12	0.089	3	0.1331	4	0.0907	3	0.1013	4	0.2279	9	0.1252	5	0.2049	11
1729	>Mlu_01729	1.2524	37	0.1235	4	0.3116	9	1.8548	59	4.0055	152	2.8715	109	2.1872	84	2.2671	117
1730	>Mlu_01730	0.8136	40	0.167	9	0.2913	14	0.9068	48	2.2487	142	1.5989	101	0.6885	44	1.2343	106
1731	>Mlu_01731	0	0	0.3255	1	0	0	0	0	0	0	0	0	0	0	0	0
1732	>Mlu_01732	0	0	0	0	0	0	0.1032	1	0	0	0	0	0.2564	3	0.0636	1
1733	>Mlu_01733	1497.75	18717	467.371	6403	634.933	7758	1159.8	15605	1285.18	20629	916.009	14708	127.608	2073	518.921	11328
1734	>Mlu_01734	43.5413	346	21.4655	187	31.2757	243	30.7396	263	17.8311	182	10.5777	108	25.9438	268	22.2602	309
1735	>Mlu_01735	0	0	0	0	0.1803	1	0	0	0	0	0	0	0	0	0	0
1736	>Mlu_01736	2.6689	11	3.0984	14	0.2481	1	4.0562	18	2.2667	12	1.8883	10	1.8664	10	1.6667	12
1737	>Mlu_01737	0	0	0	0	2.076	17	0	0	0.1859	2	0.2788	3	0	0	0.8886	13
1738	>Mlu_01738	4.1008	123	4.8962	161	4.1259	121	0.9599	31	0.5191	20	0.7265	28	1.4619	57	1.4505	76
1739	>Mlu_01739	0	0	0	0	0	0	0.8224	4	0.517	3	2.7567	16	1.3623	8	1.1405	9
1740	>Mlu_01740	0	0	0	0	0	0	1.7388	10	1.749	12	1.6027	11	1.2961	9	0.7502	7
1741	>Mlu_01741	0	0	0	0	0	0	0	0	0.6382	2	0	0	0	0	0	0
1742	>Mlu_01742	0.3389	2	0	0	0.1733	1	0.4721	3	1.5829	12	2.6373	20	0.9123	7	0.7759	8
1743	>Mlu_01743	1.6774	25	0.4284	7	0.4117	6	1.3087	21	0.6791	13	0.8878	17	1.7033	33	0.4993	13
1744	>Mlu_01744	2.9098	71	2.2804	61	6.5809	157	5.2911	139	33.1838	1040	19.2978	605	6.7468	214	16.5873	707
1745	>Mlu_01745	17.1258	355	14.5215	330	11.3975	231	10.171	227	4.7699	127	6.7208	179	13.6566	368	8.5058	308
1746	>Mlu_01746	4.2917	55	11.673	164	17.6373	221	10.0014	138	9.234	152	12.7534	210	9.5441	159	9.4252	211
1747	>Mlu_01747	26.8223	556	33.7954	768	20.8707	423	15.2789	341	9.2769	247	13.817	368	44.2727	1193	21.4855	778
1748	>Mlu_01748	16.4891	954	13.2435	840	14.6547	829	10.4507	651	8.9889	668	10.7751	801	12.6445	951	11.6062	1173
1749	>Mlu_01749	0.8593	17	3.9652	86	7.8063	151	4.5069	96	4.6043	117	7.3959	188	6.5324	168	3.3276	115
1750	>Mlu_01750	6.2595	99	5.9981	104	6.2726	97	2.5839	44	1.8705	38	3.4446	70	3.3074	68	2.6422	73
1751	>Mlu_01751	35.078	512	24.0603	385	12.1223	173	12.4084	195	16.3752	307	18.0229	338	9.4339	179	7.4126	189
1752	>Mlu_01752	2.1766	15	3.3091	25	22.5587	152	8.3561	62	4.7449	42	2.8234	25	10.7162	96	23.3425	281
1753	>Mlu_01753	0	0	0	0	0	0	1.6734	6	0.2338	1	0.4674	2	0	0	1.8909	11
1754	>Mlu_01754	27.2796	176	1002.13	7088	218.607	1379	52.2576	363	69.1453	573	42.7043	354	381.429	3199	453.587	5112
1755	>Mlu_01755	0.3063	1	0	0	0	0	0	0	0	0	0	0	0	0	0	0
1756	>Mlu_01756	0	0	0	0	0	0	0	0	0	0	0	0	0	0	0	0
1757	>Mlu_01757	6.6573	108	14.057	250	7.4393	118	12.0803	211	11.1339	232	13.0014	271	16.4544	347	9.1395	259
1758	>Mlu_01758	0.3395	1	0.929	3	0	0	0	0	1.3215	5	0	0	3.3951	13	0.7774	4
1759	>Mlu_01759	3.285	56	3.2105	60	7.6796	128	2.6152	48	1.0504	23	1.6436	36	3.5649	79	3.3581	100
1760	>Mlu_01760	87.8687	677	82.7556	699	102.48	772	24.7125	205	26.8788	266	42.2245	418	18.8704	189	22.2901	300
1761	>Mlu_01761	0	0	0.0688	1	0	0	0	0	0.0587	1	0	0	0.5223	9	0.0864	2
1762	>Mlu_01762	0	0	0.3458	1	0	0	0.7042	2	2.9514	10	5.0158	17	0.5833	2	0.217	1
1763	>Mlu_01763	10.2957	135	41.6006	598	23.9462	307	146.555	2069	36.872	621	11.337	191	242.414	4132	122.025	2795
1764	>Mlu_01764	2.3185	120	3.2605	185	1.4228	72	3.0507	170	2.0307	135	2.5414	169	3.6117	243	2.7983	253
1765	>Mlu_01765	0.1033	2	0.1414	3	0.4227	8	0.048	1	0.4022	10	0.3619	9	0.1192	3	0.1183	4
1766	>Mlu_01766	0	0	0	0	0	0	0	0	0	0	0	0	0	0	0	0
1767	>Mlu_01767	9.1114	210	7.203	182	7.9432	179	9.5103	236	9.8973	293	12.2579	363	7.5764	227	9.3638	377
1768	>Mlu_01768	7.7092	106	8.2926	125	12.199	164	6.2146	92	4.0202	71	4.7548	84	9.0075	161	14.7385	354
1769	>Mlu_01769	0	0	107.709	475	0	0	0	0	0	0	0	0	0	0	0	0
1770	>Mlu_01770	0.3299	5	1.8657	31	17.1399	254	0.1838	3	0.1541	3	0.1541	3	0.7106	14	5.4011	143
1771	>Mlu_01771	20.7228	274	5.0361	73	11.6802	151	19.2471	274	9.1267	155	5.8274	99	18.5593	319	7.1871	166
1772	>Mlu_01772	59.1123	1200	89.9571	2002	57.8884	1149	45.2491	989	43.3369	1130	32.6647	852	57.94	1529	59.3036	2103
1773	>Mlu_01773	28.3135	253	8.2686	81	14.3073	125	6.1326	59	3.1366	36	2.0904	24	5.4236	63	1.6016	25
1774	>Mlu_01774	3.9426	13	1.6598	6	1.8611	6	2.8168	10	0.9445	4	0	0	0.9332	4	1.0417	6
1775	>Mlu_01775	0	0	0.8782	2	0.4924	1	0	0	0	0	0	0	0	0	0	0
1776	>Mlu_01776	5.8385	36	2.367	16	2.9857	18	2.2595	15	1.2627	10	0.7573	6	2.62	21	5.0135	54
1777	>Mlu_01777	0	0	0	0	0	0	0	0	0	0	0	0	0	0	0	0
1778	>Mlu_01778	0	0	0	0	0	0	0	0	0	0	0	0	0	0	0	0
1779	>Mlu_01779	0	0	0	0	0	0	0	0	0	0	0	0	0	0	0	0
1780	>Mlu_01780	0	0	0	0	0	0	0	0	0	0	0	0	0	0	0	0
1781	>Mlu_01781	0	0	0	0	0	0	0	0	0	0	0	0	0.1116	1	0	0
1782	>Mlu_01782	0	0	0	0	0.0319	1	0	0	0	0	0	0	0	0	0.0357	2
1783	>Mlu_01783	5.2289	20	0.9539	4	14.1721	53	1.457	6	2.8497	14	2.6453	13	0.4022	2	0.2993	2
1784	>Mlu_01784	0.1149	1	11.0028	105	0	0	0	0	0.0894	1	0	0	0	0	0	0
1785	>Mlu_01785	1.194	10	0.9802	9	0.8548	7	3.327	30	2.1381	23	4.7394	51	11.0221	120	2.529	37
1786	>Mlu_01786	2.8276	62	1.248	30	0.9795	21	1.186	28	3.7636	106	1.8102	51	1.1577	33	1.4098	54
1787	>Mlu_01787	21.6172	316	15.4753	248	10.5649	151	6.3537	100	3.0358	57	6.3358	119	7.1043	135	3.9553	101
1788	>Mlu_01788	38.7729	1183	34.7396	1162	31.0406	926	34.7334	1141	51.3398	2012	60.8126	2384	28.1121	1115	33.6035	1791
1789	>Mlu_01789	615.36	14751	42.3524	1113	44.0741	1033	482.696	12458	660.994	20352	849.613	26168	15.885	495	96.8136	4054
1790	>Mlu_01790	0	0	0	0	0	0	0	0	0.3326	2	0	0	0	0	0	0
1791	>Mlu_01791	0	0	0	0	0	0	0	0	0	0	0	0	0.1303	1	0	0
1792	>Mlu_01792	0.2333	5	0.0426	1	0.1909	4	0	0	0	0	0.0726	2	0	0	0	0
1793	>Mlu_01793	12.4803	224	26.834	528	16.2404	285	18.5258	358	11.1045	256	10.2337	236	41.5313	969	29.4072	922
1794	>Mlu_01794	0	0	41.6589	128	0	0	0.3314	1	0.8333	3	0	0	0	0	0	0
1795	>Mlu_01795	3.0212	26	239.756	2262	0	0	0	0	0	0	0	0	0.0894	1	0	0
1796	>Mlu_01796	13.0826	66	25.4944	141	28.9909	143	36.8212	200	191.362	1240	89.7877	582	294.752	1933	126.296	1113
1797	>Mlu_01797	8.1086	145	2.3974	47	3.6032	63	8.8816	171	4.6149	106	3.3948	78	3.3124	77	3.8095	119
1798	>Mlu_01798	0	0	0	0	0	0	0	0	0.0952	1	2.1891	23	0	0	0	0
1799	>Mlu_01799	2.4309	42	3.6956	70	3.6701	62	0.6988	13	1.3518	30	0.3604	8	2.0481	46	0.9277	28
1800	>Mlu_01800	0	0	4.1579	50	0	0	0	0	0	0	0	0	0	0	0	0
1801	>Mlu_01801	15.9812	176	24.2682	293	17.9237	193	9.1926	109	5.3727	76	6.3604	90	13.8304	198	13.5149	260
1802	>Mlu_01802	19.6006	296	7.1878	119	10.7006	158	23.6785	385	25.5191	495	27.2116	528	23.2792	457	19.9392	526
1803	>Mlu_01803	2.7114	36	4.7405	69	8.5506	111	3.6376	52	1.5246	26	1.5241	26	4.1716	72	1.7247	40
1804	>Mlu_01804	0	0	0	0	0	0	0	0	0	0	0	0	0	0	0.7066	14
1805	>Mlu_01805	17.8172	169	30.7735	320	25.555	237	24.9695	255	31.8469	388	38.483	469	35.1168	433	23.8394	395
1806	>Mlu_01806	2.0861	122	1.6221	104	3.0255	173	1.7628	111	1.7705	133	2.4753	186	2.9596	225	1.8109	185
1807	>Mlu_01807	14.4824	85	4.0408	26	1.3941	8	9.4949	60	21.6218	163	24.3996	184	1.5728	12	0.8778	9
1808	>Mlu_01808	0	0	0.2178	1	0	0	0	0	0	0	0	0	0	0	0	0
1809	>Mlu_01809	0	0	0	0	3.6547	13	0	0	0	0	0	0	0	0	5.1927	33
1810	>Mlu_01810	12.6006	204	13.1278	233	16.8674	267	12.7933	223	22.9383	477	33.0744	688	12.354	260	9.2995	263
1811	>Mlu_01811	25.291	395	33.2904	570	37.1302	567	15.9375	268	18.4938	371	17.7902	357	20.2927	412	43.9108	1198
1812	>Mlu_01812	0	0	0.182	1	3.6732	18	1.2972	7	8.3883	54	1.7082	11	4.9116	32	92.7469	812
1813	>Mlu_01813	5.0683	62	1.1931	16	2.6754	32	3.9481	52	2.8003	44	4.0082	63	3.3329	53	3.1354	67
1814	>Mlu_01814	0	0	0.4825	3	0.1803	1	0	0	0	0	0	0	0	0	0	0
1815	>Mlu_01815	0.0523	1	0.1908	4	0.1604	3	0.2428	5	1.6691	41	1.5058	37	0.2413	6	0.3592	12
1816	>Mlu_01816	1.0481	47	0.7119	35	2.2808	100	2.2783	110	4.0452	233	3.3844	195	2.7104	158	8.0042	627
1817	>Mlu_01817	2.1977	10	1.8042	9	1.7982	8	0.2041	1	0.1711	1	0	0	0	0	0	0
1818	>Mlu_01818	5.4346	120	10.3276	250	18.9444	409	6.7722	161	2.6444	75	1.5156	43	10.0683	289	26.6515	1028
1819	>Mlu_01819	11.2311	475	11.6034	538	10.5436	436	7.0933	323	3.2951	179	3.3492	182	10.1857	560	8.5409	631
1820	>Mlu_01820	1.9822	80	0.791	35	1.3685	54	4.3725	190	5.9029	306	2.9119	151	0.9721	51	5.929	418
1821	>Mlu_01821	0.4044	2	1.1066	6	3.7222	18	2.4412	13	3.1482	20	0.7868	5	3.1107	20	4.6297	40
1822	>Mlu_01822	5.1317	74	11.3229	179	17.0931	241	8.0511	125	5.7769	107	5.2893	98	8.5354	160	8.0985	204
1823	>Mlu_01823	4.0618	90	2.3053	56	2.4002	52	1.8863	45	2.3893	68	2.0021	57	1.6317	47	0.9559	37
1824	>Mlu_01824	0.2159	3	0.394	6	1.9877	27	0.2006	3	0.2242	4	0.2241	4	0.0554	1	7.2111	175
1825	>Mlu_01825	11.2049	75	9.2668	68	11.1543	73	2.6364	19	7.5604	65	8.4881	73	1.1493	10	2.3092	27
1826	>Mlu_01826	15.5053	371	6.9383	182	2.0517	48	22.6691	584	16.5943	510	19.1586	589	11.4775	357	3.7562	157
1827	>Mlu_01827	3.1855	121	1.4649	61	0.7539	28	3.1298	128	2.5415	124	2.1514	105	1.9644	97	1.3112	87
1828	>Mlu_01828	13.8504	239	18.6601	353	10.728	181	5.221	97	2.6619	59	1.5335	34	12.6161	283	10.3505	312
1829	>Mlu_01829	0	0	0	0	0	0	0	0	0	0	0	0	0	0	0	0
1830	>Mlu_01830	2.6839	10	1.2241	5	2.4705	9	1.2464	5	0.6269	3	1.6711	8	2.4775	12	0.4609	3
1831	>Mlu_01831	0	0	0	0	0.1372	1	1.2464	10	1.3582	13	0.6267	6	1.5485	15	14.6728	191
1832	>Mlu_01832	0.7912	3	0.2406	1	0.2697	1	1.2247	5	0.8213	4	0	0	2.8402	14	2.7175	18
1833	>Mlu_01833	51.216	935	13.4407	269	8.7396	156	42.3795	833	53.3073	1250	49.8796	1170	10.2815	244	4.2332	135
1834	>Mlu_01834	4.8916	75	5.4733	92	6.2704	94	2.3019	38	1.5741	31	1.4213	28	3.1609	63	3.6216	97
1835	>Mlu_01835	0.8533	8	8.5619	88	0.4364	4	1.0897	11	1.2456	15	1.2452	15	1.641	20	0.3053	5
1836	>Mlu_01836	0.3803	4	3.2087	37	0.7779	8	0.2649	3	0.8142	11	0	0	0.9508	13	0.8708	16
1837	>Mlu_01837	1.218	30	2.3702	64	3.2804	79	1.2067	32	0.727	23	0.632	20	1.343	43	1.5339	66
1838	>Mlu_01838	24.9276	597	120.318	3159	52.015	1218	9.0748	234	9.2973	286	11.9916	369	42.2062	1314	13.7203	574
1839	>Mlu_01839	6.7778	59	10.6884	102	8.107	69	1.3871	13	1.6993	19	0.8941	10	8.4837	96	5.7872	88
1840	>Mlu_01840	4.4276	71	5.9727	105	6.8882	108	3.0118	52	1.1652	24	1.1163	23	3.31	69	3.4985	98
1841	>Mlu_01841	66.6339	457	150.557	1132	142.714	957	66.2224	489	33.7146	297	17.3625	153	86.5905	772	181.461	2174
1842	>Mlu_01842	36.0125	813	9.0508	224	12.0962	267	26.0837	634	55.9367	1622	81.9819	2378	3.7823	111	5.7815	228
1843	>Mlu_01843	447.962	4057	2.7194	27	17.843	158	2592.16	25276	2543.34	29586	1321.36	15376	1.8687	22	322.431	5101
1844	>Mlu_01844	0.1336	1	4.9966	41	0.9565	7	0.2482	2	0.208	2	0	0	0.1028	1	0.5354	7
1845	>Mlu_01845	13.0965	246	19.7647	407	16.5527	304	10.2355	207	8.9113	215	9.53	230	14.7844	361	15.3602	504
1846	>Mlu_01846	70.5164	1733	88.8939	2395	96.5922	2321	73.0534	1933	62.5348	1974	55.8642	1764	65.2324	2084	107.616	4620
1847	>Mlu_01847	0	0	0	0	0.1168	2	0	0	0.1779	4	0.3556	8	0	0	0.2616	8
1848	>Mlu_01848	27.0718	291	14.2564	168	1.5224	16	13.7385	159	25.7844	356	18.0288	249	10.2338	143	4.8463	91
1849	>Mlu_01849	5.9393	116	8.1731	175	8.6404	165	3.0911	65	2.2323	56	2.1519	54	3.8599	98	4.5724	156
1850	>Mlu_01850	5.2835	422	6.3955	560	5.6599	442	4.0235	346	1.735	178	1.9781	203	8.0902	840	6.128	855
1851	>Mlu_01851	19.6105	86	44.7202	215	27.0535	116	21.3909	101	9.9417	56	16.3276	92	32.627	186	24.4105	187
1852	>Mlu_01852	0.4999	4	0.798	7	10.9927	86	0.5804	5	1.7514	18	5.6416	58	0.9614	10	5.5089	77
1853	>Mlu_01853	42.6391	1121	10.9986	317	10.5815	272	53.2393	1507	113.655	3838	125.845	4251	12.7574	436	15.1332	695
1854	>Mlu_01854	106.7	2478	78.2792	1993	36.6846	833	75.5463	1889	107.543	3208	38.6399	1153	111.031	3352	20.3852	827
1855	>Mlu_01855	15.7113	244	17.503	298	46.0335	699	19.1376	320	52.8879	1055	20.4969	409	34.7722	702	45.6707	1239
1856	>Mlu_01856	0	0	0.1673	2	4.5965	49	0.1704	2	2.3564	33	0.7138	10	0.2117	3	2.5202	48
1857	>Mlu_01857	0	0	0	0	0.2501	3	0	0	0	0	0.0635	1	0.0627	1	0	0
1858	>Mlu_01858	6.1521	109	12.974	252	9.2939	161	4.9801	95	6.811	155	9.137	208	10.6809	246	6.9468	215
1859	>Mlu_01859	0.0401	1	0.0365	1	0	0	0	0	0	0	0.0312	1	0	0	0.0688	3
1860	>Mlu_01860	0.2614	2	0.5962	5	0.5348	4	0.6071	5	0.2035	2	0.3052	3	0.8045	8	0.5238	7
1861	>Mlu_01861	20.0747	496	63.2042	1712	22.2288	537	15.2244	405	8.5392	271	6.552	208	97.0461	3117	33.9198	1464
1862	>Mlu_01862	6.2264	111	9.8752	193	5.3928	94	3.3343	64	6.6817	153	4.7586	109	4.3582	101	5.8121	181
1863	>Mlu_01863	26.971	774	28.925	910	29.2957	822	13.9493	431	21.595	796	25.4934	940	16.9682	633	14.3028	717
1864	>Mlu_01864	0.4939	10	0.5407	12	1.0609	21	0.1835	4	0.1923	5	0.0384	1	0.418	11	0.3676	13
1865	>Mlu_01865	0	0	0.1762	3	0.0659	1	0	0	0.1003	2	0.0501	1	0.0991	2	0.0737	2
1866	>Mlu_01866	18.3867	329	16.262	319	16.7476	293	29.8985	576	45.7293	1051	56.5017	1299	27.1277	631	22.3631	699
1867	>Mlu_01867	0	0	0	0	0	0	0	0	0	0	0	0	0	0	0	0
1868	>Mlu_01868	1.2725	6	46.6228	241	0.2169	1	0	0	0.4953	3	0.4952	3	99.3568	609	0.2428	2
1869	>Mlu_01869	3.012	29	1.9895	21	1.9121	18	17.364	180	35.6599	441	39.6094	490	4.7939	60	6.3619	107
1870	>Mlu_01870	6.7294	148	6.719	162	6.4641	139	6.757	160	6.0179	170	7.113	201	6.6807	191	7.4183	285
1871	>Mlu_01871	4.6435	64	6.7506	102	4.304	58	7.7496	115	2.203	39	1.9764	35	9.5999	172	12.0451	290
1872	>Mlu_01872	0	0	0	0	0	0	0	0	0	0	0	0	0	0	0	0
1873	>Mlu_01873	0	0	2.039	37	0	0	0	0	0.0941	2	0.047	1	0	0	0.1729	5
1874	>Mlu_01874	0	0	2.7644	46	0	0	0	0	0	0	0.0513	1	0	0	0	0
1875	>Mlu_01875	3.9754	53	3.6262	53	6.0604	79	2.508	36	7.0076	120	7.7642	133	2.0195	35	1.6317	38
1876	>Mlu_01876	0.919	4	0.2096	1	0.47	2	7.2555	34	5.1874	29	7.868	44	5.3023	30	3.6827	28
1877	>Mlu_01877	0	0	7.382	202	0	0	0	0	0	0	0	0	0	0	0	0
1878	>Mlu_01878	34.5269	825	44.8938	1176	51.1501	1195	45.5952	1173	41.6732	1279	50.6172	1554	76.8154	2386	59.0323	2464
1879	>Mlu_01879	5.6379	58	7.8914	89	18.2928	184	6.1392	68	1.9676	26	2.194	29	7.1785	96	5.8985	106
1880	>Mlu_01880	7.6436	155	9.3113	207	9.0785	180	12.3665	270	5.7589	150	5.7571	150	29.0583	766	16.1194	571
1881	>Mlu_01881	6.7017	151	10.4044	257	16.7499	369	11.5421	280	13.6141	394	7.3575	213	18.4365	540	21.469	845
1882	>Mlu_01882	0.3177	5	1.7387	30	0.13	2	0	0	0	0	0	0	0.1466	3	0	0
1883	>Mlu_01883	0	0	0.2776	3	0.3112	3	0	0	0	0	0	0	0	0	0	0
1884	>Mlu_01884	4.5854	57	8.0718	110	15.468	188	3.8853	52	0.5637	9	0.2504	4	1.6709	27	7.8748	171
1885	>Mlu_01885	1.1847	5	0	0	0.4847	2	0.2201	1	0.7379	4	1.2908	7	0.1823	1	0	0
1886	>Mlu_01886	0	0	0	0	0.0864	1	0	0	0	0	0	0	0	0	0	0
1887	>Mlu_01887	0.2315	2	0.2112	2	4.6172	39	0.7526	7	0.4506	5	0.1802	2	0.9795	11	4.1084	62
1888	>Mlu_01888	0.8727	4	1.1941	6	0.8926	4	0.8106	4	5.6056	33	6.9623	41	0.3357	2	4.2467	34
1889	>Mlu_01889	7.0139	71	9.3716	104	0.5052	5	13.4877	147	0.9229	12	1.8453	24	19.0744	251	0	0
1890	>Mlu_01890	0.1853	3	0.169	3	0.0632	1	0.5737	10	0.2404	5	0.0961	2	0.3801	8	0.1768	5
1891	>Mlu_01891	3.0427	51	5.0068	92	3.3561	55	4.9872	90	3.5301	76	4.5041	97	3.9011	85	5.1914	152
1892	>Mlu_01892	0	0	0	0	0	0	0	0	0	0	0	0	0	0	0	0
1893	>Mlu_01893	0	0	0	0	0	0	0	0	0	0	0	0	0	0	0	0
1894	>Mlu_01894	0.4044	3	0	0	0.2757	2	0.1252	1	0.1049	1	0.1049	1	0.1037	1	0.1543	2
1895	>Mlu_01895	3.3698	14	1.3173	6	3.9388	16	0.8942	4	0.5622	3	1.124	6	1.111	6	1.6535	12
1896	>Mlu_01896	14.4593	171	17.0458	221	21.7935	252	3.8483	49	2.6333	40	3.9486	60	2.6019	40	1.9846	41
1897	>Mlu_01897	0	0	0	0	0	0	10.4625	26	1.6865	5	1.0116	3	0.9999	3	2.2322	9
1898	>Mlu_01898	0.0788	1	0	0	0.0806	1	0	0	0	0	0	0	0	0	0.0902	2
1899	>Mlu_01899	0.5565	8	2.7918	44	0.7114	10	2.7781	43	0.5415	10	0.4331	8	4.7088	88	0.3982	10
1900	>Mlu_01900	12.9039	177	16.0931	242	3.6536	49	27.3557	404	5.6759	100	5.2769	93	42.9027	765	11.2683	270
1901	>Mlu_01901	21.8515	452	13.3617	303	21.904	443	12.2581	273	12.1194	322	12.2284	325	14.0947	379	10.2121	369
1902	>Mlu_01902	1.3869	10	1.1386	9	4.1137	29	1.2882	10	1.0798	10	0.2159	2	0.7468	7	0.5558	7
1903	>Mlu_01903	3.9217	40	9.748	109	8.8242	88	12.3843	136	7.5567	99	8.1647	107	17.045	226	11.618	207
1904	>Mlu_01904	0	0	1.6913	14	0	0	0	0	0	0	0	0	0	0	0	0
1905	>Mlu_01905	0	0	8.2992	36	0	0	0	0	0	0	0	0	0	0	0	0
1906	>Mlu_01906	0	0	0	0	0.6893	9	0	0	0.1166	2	0.0583	1	0	0	0.6859	16
1907	>Mlu_01907	0.1138	2	0.7785	15	2.6188	45	0.1057	2	0.1772	4	0.0886	2	1.0505	24	4.2019	129
1908	>Mlu_01908	0.1	3	0.3344	11	14.4865	425	0.2167	7	0.4411	17	0.1038	4	0.9999	39	4.3881	230
1909	>Mlu_01909	0.2247	1	0.6148	3	1.1488	5	0.4173	2	1.9239	11	1.7484	10	1.0369	6	0.643	5
1910	>Mlu_01910	0	0	0	0	0	0	0	0	0	0	0	0	0	0	0	0
1911	>Mlu_01911	0	0	0	0	0	0	0.363	5	0.1217	2	0.1217	2	0.1804	3	0.0895	2
1912	>Mlu_01912	42.5659	531	60.1786	823	79.117	965	35.0676	471	31.4544	504	43.5478	698	46.9274	761	23.7248	517
1913	>Mlu_01913	89.1301	2260	92.4176	2569	113.344	2810	118.167	3226	62.3296	2030	61.7264	2011	220.589	7271	104.101	4611
1914	>Mlu_01914	20.3244	128	16.0771	111	17.5391	108	51.7646	351	80.6007	652	100.471	813	16.612	136	12.7257	140
1915	>Mlu_01915	5.6577	123	7.6363	182	7.6213	162	6.152	144	3.4737	97	4.4034	123	6.6523	188	7.7942	296
1916	>Mlu_01916	7.3018	404	4.9459	300	3.8449	208	6.6476	396	6.4868	461	7.3006	519	10.664	767	5.732	554
1917	>Mlu_01917	13.0141	113	23.1118	220	22.7336	193	14.1198	132	12.822	143	13.8935	155	16.0357	181	16.8121	255
1918	>Mlu_01918	0.9363	23	0.8169	22	1.1658	28	0.7562	20	0.824	26	1.6158	51	1.0334	33	0.536	23
1919	>Mlu_01919	0.4613	12	0.2805	8	0.4718	12	0.0714	2	0.0599	2	0	0	0.1774	6	0	0
1920	>Mlu_01920	5.0546	128	2.9897	83	3.5138	87	4.2913	117	2.7977	91	4.0569	132	2.7948	92	2.9162	129
1921	>Mlu_01921	0	0	0	0	0	0	0	0	0.1009	2	0	0	0	0	0.0371	1
1922	>Mlu_01922	49.1023	374	12.8141	107	5.9082	44	67.433	553	47.3254	463	81.7454	800	26.562	263	25.7792	343
1923	>Mlu_01923	0	0	0	0	0	0	0	0	0	0	0	0	0	0	0	0
1924	>Mlu_01924	0	0	0.4749	12	0.6656	15	0.0403	1	0	0	0.0338	1	0.1335	4	0.0745	3
1925	>Mlu_01925	0	0	0	0	0	0	0	0	0	0	0	0	0	0	0	0
1926	>Mlu_01926	1.3905	37	0.7542	22	1.0762	28	0.1396	4	0.0878	3	0.1462	5	0.636	22	0.4948	23
1927	>Mlu_01927	71.7529	1485	122.704	2784	96.6129	1955	113.855	2537	60.7531	1615	68.6684	1826	164.252	4419	142.313	5145
1928	>Mlu_01928	12.3147	85	22.4661	170	10.6687	72	5.7861	43	3.0454	27	2.9317	26	9.5847	86	6.9667	84
1929	>Mlu_01929	48.0787	381	111.999	973	90.6025	702	10.5484	90	11.1017	113	10.5088	107	16.6967	172	14.5201	201
1930	>Mlu_01930	4.829	126	6.0828	174	5.1349	131	5.2326	147	3.5208	118	4.683	157	3.5673	121	3.0496	139
1931	>Mlu_01931	3.489	13	7.8341	32	298.654	1088	60.0756	241	33.2234	159	5.0132	24	117.476	569	378.265	2462
1932	>Mlu_01932	0.193	2	2.2002	25	0.296	3	0.1792	2	0.1502	2	0.0751	1	1.2618	17	0.718	13
1933	>Mlu_01933	0	0	0	0	0	0	0	0	0	0	0	0	0	0	0	0
1934	>Mlu_01934	0	0	0	0	0	0	0	0	0	0	0	0	0	0	0	0
1935	>Mlu_01935	0	0	0	0	0	0	0	0	0	0	0	0	0	0	0	0
1936	>Mlu_01936	17.0534	352	4.4634	101	9.3154	188	26.9533	599	55.408	1469	69.8693	1853	4.2486	114	8.7917	317
1937	>Mlu_01937	0	0	0.43	3	0	0	0.2919	2	0.367	3	0.2446	2	0.2418	2	0.09	1
1938	>Mlu_01938	21.5254	388	12.4489	246	12.0858	213	17.5193	340	35.8493	830	42.4872	984	16.388	384	13.2434	417
1939	>Mlu_01939	2.8268	59	6.2496	143	4.8512	99	2.047	46	1.0817	29	0.4102	11	6.3762	173	7.5974	277
1940	>Mlu_01940	2.341	82	3.1249	120	4.3213	148	2.8637	108	2.1782	98	2.333	105	4.9193	224	4.2001	257
1941	>Mlu_01941	18.8625	221	21.0984	271	30.0289	344	17.1229	216	24.121	363	26.8368	404	29.48	449	25.2116	516
1942	>Mlu_01942	58.8304	752	90.7707	1272	94.655	1183	78.7644	1084	81.9198	1345	76.9007	1263	53.8016	894	62.788	1402
1943	>Mlu_01943	0	0	0	0	0	0	0.1394	4	0.263	9	0.6135	21	0	0	0.1934	9
1944	>Mlu_01944	6.8864	33	16.5604	87	8.1103	38	9.1094	47	5.8487	36	4.0603	25	13.1633	82	10.6319	89
1945	>Mlu_01945	10.2306	356	10.9049	416	11.1101	378	5.9255	222	4.5418	203	5.1219	229	7.5384	341	8.0446	489
1946	>Mlu_01946	0	0	0	0	0	0	0	0	0	0	0	0	0	0	0	0
1947	>Mlu_01947	0	0	0	0	0	0	0	0	0.2539	1	0	0	0	0	0.3734	2
1948	>Mlu_01948	1.0856	94	0.2423	23	0.7323	62	1.3301	124	1.034	115	1.3483	150	0.4442	50	1.6793	254
1949	>Mlu_01949	1.3254	17	4.267	60	4.0667	51	1.0138	14	0.2428	4	0.1214	2	1.7992	30	2.8564	64
1950	>Mlu_01950	1.7129	26	2.7043	45	3.167	47	3.4267	56	0.7181	14	0.564	11	2.0779	41	3.1681	84
1951	>Mlu_01951	0	0	2.8546	55	0	0	0	0	0	0	0	0	0.1313	3	0	0
1952	>Mlu_01952	0.9828	7	0	0	0	0	0.2608	2	2.2956	21	2.7319	25	0	0	0	0
1953	>Mlu_01953	0.1761	4	0	0	0.1351	3	0	0	0	0	0	0	0	0	0	0
1954	>Mlu_01954	1.5421	8	0.7033	4	0.3943	2	0.179	1	1.5007	10	1.5003	10	1.7794	12	0.2207	2
1955	>Mlu_01955	0.8855	4	0.2019	1	2.0377	9	5.757	28	0.3447	2	0.1723	1	0.3406	2	4.5621	36
1956	>Mlu_01956	6.4321	172	5.2872	155	7.1904	188	8.3706	241	6.9874	240	8.9061	306	9.2918	323	8.563	400
1957	>Mlu_01957	1.5687	9	1.1129	7	0.1783	1	1.9426	12	2.1712	16	2.0348	15	2.8157	21	2.7938	28
1958	>Mlu_01958	2.4779	46	2.4569	50	1.2672	23	1.9513	39	1.3001	31	1.0062	24	3.6052	87	1.1718	38
1959	>Mlu_01959	0	0	0	0	0	0	0	0	0	0	0	0	0	0	0	0
1960	>Mlu_01960	2.2218	40	1.216	24	2.0452	36	10.0085	194	19.9358	461	24.7712	573	5.5975	131	8.6172	271
1961	>Mlu_01961	16.5273	99	26.1921	172	28.8555	169	8.2179	53	9.358	72	10.9141	84	12.457	97	11.277	118
1962	>Mlu_01962	2.7571	20	2.5149	20	4.2298	30	0.2561	2	0.7513	7	0.9656	9	0.8484	8	0.4735	6
1963	>Mlu_01963	3.4584	39	2.9929	37	5.4418	60	2.1414	26	2.6925	39	4.3481	63	3.4108	50	2.0306	40
1964	>Mlu_01964	0	0	1.3173	3	0	0	0	0	0.3748	1	1.124	3	0	0	0	0
1965	>Mlu_01965	0	0	0	0	0	0	0.3912	1	1.3118	4	1.6392	5	1.9442	6	0.2411	1
1966	>Mlu_01966	0.674	2	1.8443	6	0.6893	2	0.626	2	0	0	0.7868	3	1.8146	7	0.9645	5
1967	>Mlu_01967	0.8589	29	8.6991	322	0.212	7	0.5502	20	1.8216	79	4.6102	200	8.7716	385	0.39	23
1968	>Mlu_01968	0	0	0.121	1	0	0	0	0	0	0	0	0	0	0	0	0
1969	>Mlu_01969	2.1249	44	2.2907	52	1.136	23	3.0501	68	0.7144	19	0.7517	20	2.5262	68	2.2669	82
1970	>Mlu_01970	15.4315	346	12.7743	314	16.9688	372	10.6045	256	9.8266	283	11.4896	331	11.9738	349	14.5785	571
1971	>Mlu_01971	12.8602	147	10.4539	131	10.916	122	1.1376	14	1.0217	15	0.4766	7	0.1346	2	1.4524	29
1972	>Mlu_01972	12.2491	180	4.2831	69	0	0	6.9525	110	14.4107	272	3.2837	62	0.1047	2	0.039	1
1973	>Mlu_01973	0	0	3.736	42	0	0	0	0	0	0	0	0	0.075	1	0	0
1974	>Mlu_01974	12.5568	118	16.0161	165	17.9579	165	11.0696	112	15.5753	188	15.8188	191	13.0157	159	14.011	230
1975	>Mlu_01975	1.633	28	0.9044	17	2.8632	48	0.8125	15	1.6801	37	1.3164	29	1.346	30	0.9348	28
1976	>Mlu_01976	17.1815	1029	4.6149	303	14.7549	864	54.9459	3543	46.9545	3612	43.4046	3340	7.7581	604	23.4184	2450
1977	>Mlu_01977	74.0462	1176	68.8636	1199	68.3904	1062	37.1353	635	47.648	972	59.4428	1213	35.7943	739	43.65	1211
1978	>Mlu_01978	226.392	1804	69.9426	611	76.3691	595	192.088	1648	262.43	2686	260.881	2671	35.7192	370	64.0819	892
1979	>Mlu_01979	26.9992	146	23.9531	142	20.8049	110	6.8703	40	10.798	75	12.8095	89	4.41	31	5.8225	55
1980	>Mlu_01980	1.1248	27	1.672	44	3.7069	87	1.1221	29	0.5838	18	0.9403	29	1.5062	47	2.1463	90
1981	>Mlu_01981	3.3698	23	2.2719	17	2.5474	17	4.3545	32	5.1329	45	3.877	34	5.6353	50	5.2001	62
1982	>Mlu_01982	2.0561	24	0.547	7	4.0306	46	1.1936	15	2.4679	37	3.4673	52	0.2636	4	0.7847	16
1983	>Mlu_01983	0	0	0	0	0	0	0	0	0	0	0	0	0.3381	1	0.2516	1
1984	>Mlu_01984	0.5506	12	0.293	7	0.7977	17	0.6818	16	0.6787	19	0.5714	16	0.2471	7	0.5516	21
1985	>Mlu_01985	0	0	0.0645	1	0	0	0	0	0	0	0	0	0.0544	1	0.0405	1
1986	>Mlu_01986	0.2111	1	0	0	0.2159	1	0	0	0.6574	4	0.3286	2	0	0	0.1208	1
1987	>Mlu_01987	0	0	0	0	0	0	0	0	0	0	0	0	0	0	0	0
1988	>Mlu_01988	0	0	0	0	0	0	0	0	0	0	0	0	0	0	0	0
1989	>Mlu_01989	0	0	0.101	1	0	0	0	0	0	0	0	0	0	0	0	0
1990	>Mlu_01990	44.0903	582	80.021	1158	54.8566	708	32.9294	468	25.4793	432	29.5394	501	37.064	636	54.9034	1266
1991	>Mlu_01991	0	0	0	0	0	0	0	0	0	0	0	0	0	0	0	0
1992	>Mlu_01992	2.7345	11	5.8956	26	2.7967	11	3.6942	16	1.9354	10	2.7087	14	7.6492	40	1.85	13
1993	>Mlu_01993	0	0	0	0	0	0	0	0	0	0	0	0	0	0	0	0
1994	>Mlu_01994	48.8017	317	39.6004	282	47.8657	304	43.8967	307	14.6224	122	23.4842	196	33.1595	280	38.16	433
1995	>Mlu_01995	2.8092	49	4.968	95	0	0	1.278	24	0.4463	10	0.0446	1	4.2779	97	0	0
1996	>Mlu_01996	0	0	0	0	0	0	0	0	0	0	0	0	0	0	0	0
1997	>Mlu_01997	0.269	4	0.6134	10	0.5502	8	0	0	0.0524	1	0	0	0	0	0	0
1998	>Mlu_01998	0.9284	15	0.7339	13	5.6972	90	1.4372	25	40.9107	849	24.8564	516	1.0475	22	20.0543	566
[truncated: 44,859 more rows]
