# Supplementary material for: A Whole-Transcriptome Approach to Evaluating Reference Genes for Quantitative Gene Expression Studies: A Case Study in Mimulus
Source: G3 (Bethesda). 2017 Mar 3;7(4):1085–95. doi: 10.1534/g3.116.038075 (PMC5386857; doi:10.1534/g3.116.038075)
Supplement: Supplementary file 12 [file 1085TableS9.xlsx]

## Sheet: Sheet1
Table S9. (A) M. guttatus						Table S9. (B) M. l. luteus
50 genes from the M. guttatus transcriptome that have the lowest expression variability (measured by CV) across both biological replicates and all four tissue types. Only genes with greater than 5 FPKM expression in all samples were considered, and any transcripts that had two BLAST hits were removed.						50 genes from the M. l. luteus transcriptome that have the lowest expression variability (measured by CV) across both biological replicates and all four tissue types. Only genes with greater than 5 FPKM expression in all samples were considered, and any transcripts that had two BLAST hits were removed. M. l. luteus homeologs are listed separately.
Ranka	Accessionb	Annotationc	Mean (FPKM)d	SDd	CVe	Ranka	Accessionb	Annotationc	Mean (FPKM)d	SDd	CVe
1	XM_012985307.1	Auxin signaling F-BOX	49.2717	3.2665	0.0662958	1	XM_012999673.1	RNA polymerase III subunit	6.73742	0.414225	0.0614812
2	XM_012989762.1	Uncharacterized, possible Spatacsin	9.28224	0.728699	0.0785047	2	XM_012986731.1	RNA-binding protein	12.5167	0.910653	0.0727549
3	XM_012984290.1	Transcription initiation factor	8.09417	0.638957	0.0789403	3	XM_012986709.1	DEAD-box RNA helicase	11.4528	0.983408	0.0858662
4	XM_012984201.1	Nucleoporin	32.6748	3.22658	0.0987484	4	XM_013001999.1	ABSCISIC ACID-INSENSITIVE	8.417	0.739142	0.0878153
5	XM_012976178.1	Enoyl-CoA isomerase	29.6815	2.96328	0.0998357	5	XM_012987568.1	Mitogen-activated protein kinase	33.1008	3.02159	0.0912845
6	XM_012984294.1	O-GlcNAc transferase	12.8034	1.27907	0.0999004	6	XM_012979381.1	Ketol-acid reductoisomerase	103.553	9.57805	0.0924946
7	XM_012999923.1	GDAP2	18.1031	1.85804	0.102636	7	XM_012975131.1	Aspartyl aminopeptidase	33.3242	3.08905	0.0926969
8	XM_012994519.1	Histidinol dehydrogenase	29.365	3.01721	0.102749	8	XM_012980294.1	Uncharacterized	7.54149	0.700643	0.0929052
9	XM_012978254.1	dnaJ	8.04942	0.858713	0.10668	9	XM_012974069.1	Serine/threonine-protein kinase	21.7669	2.02878	0.0932047
10	XM_013002515.1	Calcium uptake protein	32.5093	3.47199	0.1068	10	XM_012974633.1	Peroxisome biogenesis protein	15.5325	1.46448	0.0942849
11	XM_012974312.1	Natriuretic peptide receptor	26.3742	2.91274	0.110439	11	XM_013003012.1	Uncharacterized	11.6555	1.10482	0.0947893
12	XM_012972851.1	prolyl-4-hydroxylase	53.5386	5.92535	0.110674	12	XM_012989881.1	Cyclin-dependent kinase	9.17694	0.87811	0.0956866
13	XM_012975954.1	Serine/threonine-protein phosphatase	95.8796	10.6583	0.111163	13	XR_001172978.1	Regulator of chromosome condensation	9.35316	0.896415	0.0958408
14	XM_012994775.1	Uncharacterized	9.85726	1.10045	0.111638	14	XM_012992147.1	Paired amphipathic helix protein	10.1381	0.980878	0.0967516
15	XM_012987568.1	Mitogen-activated protein kinase	27.5232	3.0831	0.112018	15	XM_012999559.1	Uncharacterized	7.12784	0.689668	0.0967569
16	XM_013000447.1	1-deoxy-D-xylulose-5-phosphate synthase	21.1954	2.45588	0.115869	16	XM_012983008.1	Cyclin-dependent kinase	24.2479	2.38678	0.0984325
17	XM_012974623.1	Transcription initiation factor	15.0373	1.762	0.117175	17	XM_012973312.1	RNA-binding KH domain-containing protein	9.02153	0.889933	0.0986455
18	XM_013001117.1	ARID DNA binding protein	12.0453	1.41167	0.117196	18	XM_012986537.1	Tobamovirus multiplication protein	24.8096	2.46744	0.0994552
19	XM_012974558.1	UBX domain-containing protein	30.8287	3.66746	0.118963	19	XM_013003379.1	Quinone oxidoreductase	23.9416	2.40059	0.100269
20	XM_012992171.1	CROWDED NUCLEI	9.74711	1.18849	0.121932	20	XM_012980513.1	Serine/arginine-rich splicing factor	24.7718	2.49607	0.100763
21	XM_012974394.1	Exocyst complex component	33.815	4.14596	0.122607	21	XM_012995808.1	Serine/threonine-protein kinase	12.2319	1.24412	0.101712
22	XM_012980019.1	NOT transcription complex	24.1885	3.02588	0.125096	22	XM_012987806.1	Target of Myb protein	12.0674	1.22817	0.101776
23	XM_012978091.1	Uncharacterized	7.90554	0.993778	0.125707	23	XM_012984591.1	Serine/threonine-protein phosphatase	24.0193	2.44555	0.101816
24	XM_012982464.1	Methionine aminopeptidase	49.4632	6.24767	0.126309	24	XM_012989251.1	Zinc finger protein	9.01909	0.919655	0.101968
25	XM_012975986.1	Enoyl-CoA hydrolase	34.0235	4.30124	0.12642	25	XM_012994373.1	Oxidoreductase	26.4638	2.72543	0.102987
26	XR_001172714.1	Serine/arginine repetitive matrix protein	18.4688	2.33956	0.126677	26	XM_012983447.1	Serine/arginine-rich splicing factor	38.0102	3.9211	0.103159
27	XM_012984506.1	EMBRYONIC FLOWER	27.7786	3.54967	0.127784	27	XM_012976006.1	Casein Kinase	23.2627	2.42159	0.104097
28	XM_012998005.1	Apoptotic chromatin condensation inducer	24.4565	3.14776	0.128709	28	XM_012997871.1	Ring finger protein	8.36748	0.875097	0.104583
29	XM_012976791.1	Regulatory-associated protein of TOR 1	25.516	3.31574	0.129947	29	XM_012995187.1	Uncharacterized	13.9276	1.46526	0.105205
30	XM_012999501.1	U-box domain-containing protein	7.15576	0.941586	0.131584	30	XM_012983058.1	YLS9 protein	10.0152	1.05775	0.105615
31	XM_012982563.1	Alpha-L-fucosidase	26.4059	3.49568	0.132383	31	XM_012982003.1	Uncharacterized	11.1325	1.18773	0.10669
32	XM_012979928.1	Dynamin-related protein	35.3786	4.69733	0.132773	32	XM_012976406.1	Uncharacterized	7.00805	0.753771	0.107558
33	XM_013002883.1	DUF21 domain-containing protein	32.2271	4.32466	0.134193	33	XM_012978086.1	Ankyrin repeat/SAM domain-containing protein	16.4511	1.7725	0.107744
34	XM_013000476.1	Transcriptional corepressor LEUNIG	50.9983	6.87748	0.134857	34	XM_012983272.1	THO complex subunit	6.21766	0.67452	0.108485
35	XM_012998057.1	Transmembrane protein	17.0243	2.30201	0.135219	35	XM_012994910.1	Serine hydroxymethyltransferase	9.02385	0.983586	0.108999
36	XM_012986423.1	Thiosulfate sulfurtransferase	75.0194	10.1756	0.13564	36	XM_012984727.1	Nuclear export mediator factor	8.43892	0.921934	0.109248
37	XM_012977773.1	BI1-like protein	33.5046	4.59778	0.137228	37	XM_012989770.1	Mediator of RNA polymerase	18.2213	1.99658	0.109574
38	XM_012974547.1	Polyadenylate-binding protein	22.6343	3.12362	0.138004	38	XM_012992758.1	WD repeat-containing protein	7.04174	0.773378	0.109828
39	XM_012977900.1	ATP-dependent RNA helicase	12.7626	1.76542	0.138327	39	XM_012994976.1	Nuclear speckle splicing regulatory protein	9.26507	1.02406	0.110529
40	XM_013000458.1	Uncharacterized	11.3196	1.57697	0.139314	40	XM_012984201.1	Nucleoporin protein	14.2637	1.58123	0.110857
41	XM_012973278.1	Trafficking protein subunit 8	18.976	2.64565	0.139421	41	XM_012979381.1	Ketol-acid reductoisomerase	93.3521	10.3783	0.111174
42	XM_012981669.1	Glutamate dehydrogenase	36.7806	5.15506	0.140157	42	XM_012986423.1	Thiolsulfate sulfertransferase	31.4045	3.50269	0.111535
43	XM_012993655.1	Serine/threonine-protein kinase	8.07149	1.1341	0.140507	43	XM_012998991.1	RAB protein geranylgeranyltransferase	12.5858	1.41188	0.11218
44	XM_013000821.1	Mediator of RNA polymerase II	12.8826	1.81973	0.141255	44	XM_012979049.1	ATPase subunit	60.2495	6.77739	0.112489
45	XM_012978928.1	CDK5 protein	12.9923	1.83608	0.141321	45	XM_012999449.1	DNAJ	10.7896	1.21522	0.112629
46	XM_012994780.1	mRNA capping enzyme	28.6046	4.06629	0.142155	46	XM_012995881.1	Ubiquitin conjugating protein E4	9.82005	1.10926	0.112959
47	XM_012981935.1	WAT1-related protein	9.99614	1.42298	0.142353	47	XM_012998782.1	U-box domain containing protein	11.2761	1.28226	0.113714
48	XM_012988378.1	Uncharacterized	6.28719	0.895884	0.142494	48	XR_001172960.1	Proline-rich protein	12.9068	1.4724	0.114079
49	XM_012978332.1	Ubiquitin domain protein	65.2716	9.32612	0.142882	49	XM_013000527.1	Zinc finger protein	31.8971	3.63931	0.114095
50	XM_013003300.1	Signal peptide-peptidase	20.117	2.87884	0.143105	50	XM_012988994.1	Mediator of RNA polymerase	7.93422	0.923822	0.116435
a Rank numbers are the ranking of genes from lowest to highest CV, out of a total of 7,225 genes that have greater than 5 FPKM expression in all eight samples. b Accession numbers are the top Erythranthe guttatus hit in the GenBank database. c Annotations are the agreement in gene identity between NCBI BLAST and Phytozome BLAST. d Mean expression and standard deviation are measured across all eig…						a Rank numbers are the ranking of genes from lowest to highest CV, out of a total of 10,755 genes that have greater than 5 FPKM expression in all eight samples. b Accession numbers are the top Erythranthe guttatus homolog in the GenBank database. c Annotations are the agreement in gene identity between NCBI BLAST and Phytozome BLAST. d Mean expression and standard deviation are measured across al…
