# Supplementary material for: A Whole-Transcriptome Approach to Evaluating Reference Genes for Quantitative Gene Expression Studies: A Case Study in Mimulus
Source: G3 (Bethesda). 2017 Mar 3;7(4):1085–95. doi: 10.1534/g3.116.038075 (PMC5386857; doi:10.1534/g3.116.038075)
Supplement: Supplementary file 13 [file 1085TableS10.xlsx]

## Sheet: Sheet1
Table S10. (A) M. guttatus					Table S10. (B) M. l. luteus
200 genes from the M. guttatus transcriptome that have the lowest expression variability (measured by CV) across both biological replicates and all four tissue types. Only genes with greater than 5 FPKM expression in all samples were considered. a Rank numbers are the ranking of genes from lowest to highest CV, out of a total of 7,225 genes that have greater than 5 FPKM expression in all eight sa…					200 genes from the M. l. luteus transcriptome that have the lowest expression variability (measured by CV) across both biological replicates and all four tissue types. Only genes with greater than 5 FPKM expression in all samples were considered. M. l. luteus homeologs are listed separately. a Rank numbers are the ranking of genes from lowest to highest CV, out of a total of 10,755 genes that hav…
Ranka	Gene IDb	Mean (FPKM)c	SDc	CVd	Ranka	Gene IDb	Mean (FPKM)c	SDc	CVd
1	Mgu_12532	49.2717	3.2665	0.0662958	1	Mlu_04711	27.0533	1.50711	0.0557088
2	Mgu_11122	9.28224	0.728699	0.0785047	2	Mlu_01870	6.73742	0.414225	0.0614812
3	Mgu_15620	8.09417	0.638957	0.0789403	3	Mlu_17437	12.5167	0.910653	0.0727549
4	Mgu_19074	32.6748	3.22658	0.0987484	4	Mlu_07867	11.4528	0.983408	0.0858662
5	Mgu_18476	29.6815	2.96328	0.0998357	5	Mlu_34712	8.417	0.739142	0.0878153
6	Mgu_15619	12.8034	1.27907	0.0999004	6	Mlu_24813	33.1008	3.02159	0.0912845
7	Mgu_18523	18.1031	1.85804	0.102636	7	Mlu_19418	103.553	9.57805	0.0924946
8	Mgu_13664	29.365	3.01721	0.102749	8	Mlu_26241	33.3242	3.08905	0.0926969
9	Mgu_06867	8.04942	0.858713	0.10668	9	Mlu_24567	7.54149	0.700643	0.0929052
10	Mgu_04572	32.5093	3.47199	0.1068	10	Mlu_04602	21.7669	2.02878	0.0932047
11	Mgu_18276	22.9646	2.48142	0.108054	11	Mlu_43446	15.5325	1.46448	0.0942849
12	Mgu_03101	26.3742	2.91274	0.110439	12	Mlu_11759	11.6555	1.10482	0.0947893
13	Mgu_00254	53.5386	5.92535	0.110674	13	Mlu_04011	9.17694	0.87811	0.0956866
14	Mgu_18564	33.6523	3.73486	0.110984	14	Mlu_43525	19.9831	1.91322	0.0957416
15	Mgu_07153	95.8796	10.6583	0.111163	15	Mlu_18193	9.35316	0.896415	0.0958408
16	Mgu_08840	9.85726	1.10045	0.111638	16	Mlu_16953	10.1381	0.980878	0.0967516
17	Mgu_06118	27.5232	3.0831	0.112018	17	Mlu_42823	7.12784	0.689668	0.0967569
18	Mgu_04826	21.1954	2.45588	0.115869	18	Mlu_15000	24.2479	2.38678	0.0984325
19	Mgu_09945	15.0373	1.762	0.117175	19	Mlu_31398	9.02153	0.889933	0.0986455
20	Mgu_21234	12.0453	1.41167	0.117196	20	Mlu_16401	24.8096	2.46744	0.0994552
21	Mgu_24848	30.8287	3.66746	0.118963	21	Mlu_33564	23.9416	2.40059	0.100269
22	Mgu_21758	35.1822	4.23466	0.120364	22	Mlu_32854	9.22477	0.925665	0.100346
23	Mgu_17584	9.74711	1.18849	0.121932	23	Mlu_02608	7.84392	0.790315	0.100755
24	Mgu_03403	33.815	4.14596	0.122607	24	Mlu_07199	24.7718	2.49607	0.100763
25	Mgu_05410	24.1885	3.02588	0.125096	25	Mlu_23556	12.2319	1.24412	0.101712
26	Mgu_06243	7.90554	0.993778	0.125707	26	Mlu_20733	12.0674	1.22817	0.101776
27	Mgu_07411	49.4632	6.24767	0.126309	27	Mlu_02900	24.0193	2.44555	0.101816
28	Mgu_07206	34.0235	4.30124	0.12642	28	Mlu_44021	9.01909	0.919655	0.101968
29	Mgu_22099	18.4688	2.33956	0.126677	29	Mlu_17617	10.2563	1.04941	0.102319
30	Mgu_24630	27.7786	3.54967	0.127784	30	Mlu_46673	13.0323	1.34039	0.102851
31	Mgu_16664	24.4565	3.14776	0.128709	31	Mlu_37431	26.4638	2.72543	0.102987
32	Mgu_17841	28.134	3.632	0.129096	32	Mlu_11549	8.49028	0.875102	0.103071
33	Mgu_14797	25.516	3.31574	0.129947	33	Mlu_38977	38.0102	3.9211	0.103159
34	Mgu_04317	7.15576	0.941586	0.131584	34	Mlu_34929	18.2886	1.88896	0.103286
35	Mgu_23273	26.4059	3.49568	0.132383	35	Mlu_07824	23.2627	2.42159	0.104097
36	Mgu_06671	35.3786	4.69733	0.132773	36	Mlu_21970	8.36748	0.875097	0.104583
37	Mgu_00282	32.2271	4.32466	0.134193	37	Mlu_01392	20.7029	2.17156	0.104892
38	Mgu_04818	50.9983	6.87748	0.134857	38	Mlu_00324	13.9276	1.46526	0.105205
39	Mgu_08631	17.0243	2.30201	0.135219	39	Mlu_15106	10.0152	1.05775	0.105615
40	Mgu_10382	75.0194	10.1756	0.13564	40	Mlu_40933	15.4834	1.63944	0.105883
41	Mgu_03039	22.4208	3.06679	0.136783	41	Mlu_20908	20.3102	2.16275	0.106486
42	Mgu_18394	16.5547	2.26826	0.137016	42	Mlu_26714	11.1325	1.18773	0.10669
43	Mgu_07526	33.5046	4.59778	0.137228	43	Mlu_12113	7.00805	0.753771	0.107558
44	Mgu_05949	23.4578	3.22502	0.137482	44	Mlu_42921	16.4511	1.7725	0.107744
45	Mgu_22159	22.6343	3.12362	0.138004	45	Mlu_36868	6.21766	0.67452	0.108485
46	Mgu_17537	12.7626	1.76542	0.138327	46	Mlu_12428	9.02385	0.983586	0.108999
47	Mgu_04800	11.3196	1.57697	0.139314	47	Mlu_39837	8.43892	0.921934	0.109248
48	Mgu_15309	18.976	2.64565	0.139421	48	Mlu_14650	18.2213	1.99658	0.109574
49	Mgu_22195	36.7806	5.15506	0.140157	49	Mlu_41101	7.04174	0.773378	0.109828
50	Mgu_02434	8.07149	1.1341	0.140507	50	Mlu_13054	7.27215	0.800786	0.110117
51	Mgu_02306	20.5061	2.89233	0.141048	51	Mlu_30971	9.26507	1.02406	0.110529
52	Mgu_21277	12.8826	1.81973	0.141255	52	Mlu_30247	14.2637	1.58123	0.110857
53	Mgu_16403	12.9923	1.83608	0.141321	53	Mlu_09625	93.3521	10.3783	0.111174
54	Mgu_18321	28.6046	4.06629	0.142155	54	Mlu_25653	31.4045	3.50269	0.111535
55	Mgu_05032	9.99614	1.42298	0.142353	55	Mlu_09972	13.1128	1.46478	0.111706
56	Mgu_14306	6.28719	0.895884	0.142494	56	Mlu_16064	12.5858	1.41188	0.11218
57	Mgu_06917	65.2716	9.32612	0.142882	57	Mlu_32773	60.2495	6.77739	0.112489
58	Mgu_24535	20.117	2.87884	0.143105	58	Mlu_08570	10.7896	1.21522	0.112629
59	Mgu_18565	23.9017	3.42562	0.143321	59	Mlu_43011	9.82005	1.10926	0.112959
60	Mgu_09723	15.7901	2.26957	0.143734	60	Mlu_05372	11.2761	1.28226	0.113714
61	Mgu_07342	14.9671	2.15196	0.143779	61	Mlu_16233	12.9068	1.4724	0.114079
62	Mgu_19250	8.09485	1.16547	0.143977	62	Mlu_03749	31.8971	3.63931	0.114095
63	Mgu_10333	11.1858	1.61088	0.144012	63	Mlu_41486	11.6109	1.34574	0.115903
64	Mgu_19154	32.7898	4.74528	0.144718	64	Mlu_03937	7.93422	0.923822	0.116435
65	Mgu_12281	16.0461	2.32227	0.144725	65	Mlu_32498	12.7992	1.4919	0.116562
66	Mgu_25251	6.45172	0.939009	0.145544	66	Mlu_24437	9.88022	1.15373	0.116772
67	Mgu_18518	20.3026	2.95856	0.145723	67	Mlu_16776	6.82326	0.79851	0.117028
68	Mgu_08666	32.1237	4.68469	0.145833	68	Mlu_09078	12.3882	1.45126	0.117149
69	Mgu_06050	12.5752	1.84264	0.146529	69	Mlu_35750	10.1562	1.19191	0.117357
70	Mgu_02252	14.8033	2.18763	0.14778	70	Mlu_17259	7.35281	0.864881	0.117626
71	Mgu_08682	30.256	4.47208	0.147808	71	Mlu_11984	19.651	2.31313	0.117711
72	Mgu_22026	23.2147	3.43145	0.147814	72	Mlu_00621	14.6273	1.7359	0.118675
73	Mgu_02304	63.134	9.35015	0.1481	73	Mlu_31955	17.9342	2.12887	0.118705
74	Mgu_00583	17.4633	2.58652	0.148112	74	Mlu_29584	12.9976	1.54456	0.118834
75	Mgu_03994	20.0804	2.97429	0.148119	75	Mlu_00538	18.7131	2.22729	0.119023
76	Mgu_00129	14.3223	2.12744	0.14854	76	Mlu_12978	26.4222	3.15384	0.119363
77	Mgu_14267	28.4538	4.24068	0.149037	77	Mlu_37823	9.58803	1.14501	0.119421
78	Mgu_02803	62.5546	9.32309	0.149039	78	Mlu_10323	27.8481	3.32893	0.119539
79	Mgu_17422	15.6277	2.33296	0.149284	79	Mlu_27772	7.22406	0.866095	0.11989
80	Mgu_21188	24.7402	3.69656	0.149415	80	Mlu_35893	6.25397	0.75225	0.120284
81	Mgu_03565	11.4605	1.71845	0.149946	81	Mlu_29892	25.4966	3.09042	0.121209
82	Mgu_22650	109.437	16.4421	0.150243	82	Mlu_26401	26.4823	3.22067	0.121616
83	Mgu_20262	19.0389	2.87023	0.150756	83	Mlu_29125	10.8512	1.32123	0.121759
84	Mgu_19600	8.02779	1.21267	0.15106	84	Mlu_05865	13.8433	1.69652	0.122551
85	Mgu_08807	34.9079	5.28512	0.151402	85	Mlu_00865	9.62861	1.1827	0.122832
86	Mgu_13297	50.357	7.66851	0.152283	86	Mlu_36235	7.67129	0.94286	0.122908
87	Mgu_12814	25.1506	3.83296	0.1524	87	Mlu_07656	6.61136	0.816731	0.123534
88	Mgu_08822	8.24439	1.26371	0.153281	88	Mlu_37396	12.488	1.54275	0.123539
89	Mgu_18587	49.338	7.58674	0.153771	89	Mlu_28793	7.85999	0.981061	0.124817
90	Mgu_24912	14.2866	2.20498	0.154339	90	Mlu_27663	9.00624	1.12419	0.124824
91	Mgu_20424	18.9268	2.92348	0.154463	91	Mlu_04143	15.8496	1.98162	0.125027
92	Mgu_19527	20.669	3.20016	0.154829	92	Mlu_22210	16.8376	2.11024	0.125329
93	Mgu_23146	11.5266	1.79212	0.155477	93	Mlu_15499	12.5734	1.58009	0.125669
94	Mgu_22416	46.0437	7.18326	0.15601	94	Mlu_11236	16.2776	2.04681	0.125744
95	Mgu_18548	53.4967	8.35442	0.156167	95	Mlu_18769	12.7756	1.6093	0.125967
96	Mgu_25132	15.2287	2.3784	0.156179	96	Mlu_11758	14.7223	1.85732	0.126157
97	Mgu_00339	16.2113	2.53298	0.156248	97	Mlu_20832	12.5224	1.58026	0.126194
98	Mgu_20396	8.03585	1.25643	0.156353	98	Mlu_26181	26.1251	3.29966	0.126302
99	Mgu_24949	28.2589	4.42196	0.15648	99	Mlu_34890	6.47874	0.818574	0.126348
100	Mgu_07866	29.5314	4.64056	0.15714	100	Mlu_20531	8.82419	1.11963	0.126882
101	Mgu_18495	12.8895	2.02683	0.157246	101	Mlu_30598	6.3549	0.807387	0.12705
102	Mgu_20818	11.0633	1.74274	0.157525	102	Mlu_23583	43.0277	5.47113	0.127154
103	Mgu_20759	20.343	3.21192	0.157888	103	Mlu_04982	22.9429	2.92235	0.127375
104	Mgu_07134	9.36074	1.47935	0.158038	104	Mlu_08455	23.7006	3.02576	0.127666
105	Mgu_24241	7.7027	1.21788	0.158111	105	Mlu_22374	15.8524	2.03064	0.128097
106	Mgu_24983	122.364	19.3785	0.158367	106	Mlu_16461	7.4797	0.960629	0.128431
107	Mgu_07772	71.0237	11.2784	0.158798	107	Mlu_28787	26.6048	3.42995	0.128922
108	Mgu_17677	13.6384	2.16681	0.158876	108	Mlu_25586	14.4738	1.86674	0.128973
109	Mgu_21558	14.192	2.25485	0.158881	109	Mlu_18509	5.97579	0.771286	0.129069
110	Mgu_04583	10.9545	1.74139	0.158966	110	Mlu_29303	11.0133	1.42252	0.129163
111	Mgu_20354	7.43281	1.18158	0.158968	111	Mlu_10973	6.63258	0.859173	0.129538
112	Mgu_13240	9.80635	1.55959	0.159039	112	Mlu_45350	8.0945	1.04899	0.129593
113	Mgu_00889	15.1794	2.4242	0.159703	113	Mlu_16668	15.3016	1.98375	0.129643
114	Mgu_23322	163.374	26.116	0.159853	114	Mlu_14977	8.12591	1.05372	0.129674
115	Mgu_03719	34.7366	5.55448	0.159903	115	Mlu_16359	39.0954	5.08844	0.130154
116	Mgu_05409	11.8247	1.89495	0.160253	116	Mlu_27697	21.46	2.79373	0.130183
117	Mgu_04805	13.3602	2.14659	0.160671	117	Mlu_22461	6.87361	0.89775	0.130608
118	Mgu_08488	27.0654	4.35307	0.160835	118	Mlu_34770	7.92601	1.0371	0.130848
119	Mgu_00425	11.7045	1.8853	0.161075	119	Mlu_31812	6.8855	0.901093	0.130868
120	Mgu_04386	49.0197	7.90387	0.161239	120	Mlu_28729	7.63869	1.0011	0.131056
121	Mgu_24171	15.6346	2.52614	0.161573	121	Mlu_35446	8.36044	1.09838	0.131379
122	Mgu_07460	6.67737	1.07972	0.161698	122	Mlu_08061	7.60824	1.00298	0.131828
123	Mgu_11576	9.22434	1.49446	0.162013	123	Mlu_27520	8.64665	1.14096	0.131954
124	Mgu_05884	19.3188	3.13569	0.162313	124	Mlu_40463	17.9254	2.36698	0.132046
125	Mgu_06923	45.4238	7.38398	0.162557	125	Mlu_05893	16.5523	2.18705	0.13213
126	Mgu_25385	10.1908	1.65765	0.162662	126	Mlu_44390	12.7706	1.69056	0.132379
127	Mgu_20263	9.1756	1.49406	0.162829	127	Mlu_04779	6.60119	0.874551	0.132484
128	Mgu_02662	46.477	7.56924	0.16286	128	Mlu_31135	10.5459	1.39972	0.132726
129	Mgu_21724	15.7734	2.5785	0.163472	129	Mlu_36542	9.6866	1.28643	0.132805
130	Mgu_24307	52.5467	8.59357	0.163542	130	Mlu_12493	7.55166	1.00327	0.132855
131	Mgu_09789	52.1745	8.54552	0.163787	131	Mlu_37462	6.72885	0.895818	0.133131
132	Mgu_10367	56.7503	9.30614	0.163984	132	Mlu_37142	15.7268	2.09541	0.133239
133	Mgu_16657	8.38302	1.37659	0.164211	133	Mlu_42679	6.73776	0.898189	0.133307
134	Mgu_05426	31.8164	5.24821	0.164953	134	Mlu_35830	11.2465	1.50125	0.133485
135	Mgu_19089	21.3825	3.53004	0.16509	135	Mlu_42653	192.004	25.661	0.133648
136	Mgu_19864	39.9537	6.59772	0.165134	136	Mlu_25988	6.48097	0.8672	0.133807
137	Mgu_25120	18.0466	2.98403	0.165351	137	Mlu_32701	9.90691	1.32602	0.133848
138	Mgu_21431	8.1353	1.34632	0.165491	138	Mlu_04730	9.79503	1.31278	0.134025
139	Mgu_11785	12.8324	2.13007	0.165991	139	Mlu_45439	35.9499	4.82314	0.134163
140	Mgu_05804	7.06216	1.17452	0.166312	140	Mlu_04848	18.4484	2.47922	0.134387
141	Mgu_21120	34.7761	5.78716	0.166412	141	Mlu_06088	16.7751	2.2573	0.134563
142	Mgu_16984	19.733	3.28538	0.166491	142	Mlu_12517	11.6942	1.57402	0.134599
143	Mgu_22707	11.3391	1.88854	0.166551	143	Mlu_35491	9.85285	1.32887	0.134872
144	Mgu_05018	24.6704	4.11855	0.166943	144	Mlu_00038	16.3209	2.20517	0.135113
145	Mgu_20895	35.766	5.98217	0.167258	145	Mlu_27261	32.3156	4.37719	0.135451
146	Mgu_18768	92.6839	15.5136	0.167381	146	Mlu_32114	6.17927	0.837401	0.135518
147	Mgu_20273	7.86214	1.31599	0.167383	147	Mlu_12854	11.0992	1.50641	0.135722
148	Mgu_13714	16.9051	2.82983	0.167395	148	Mlu_31676	9.7588	1.33157	0.136448
149	Mgu_24346	8.88214	1.48849	0.167582	149	Mlu_11125	10.3372	1.41304	0.136695
150	Mgu_20002	14.2841	2.39454	0.167637	150	Mlu_08351	12.62	1.72541	0.13672
151	Mgu_07785	28.8887	4.84357	0.167663	151	Mlu_35798	10.3954	1.42371	0.136956
152	Mgu_07650	32.2012	5.40349	0.167804	152	Mlu_35775	22.595	3.10006	0.137201
153	Mgu_10588	23.2886	3.90885	0.167844	153	Mlu_34358	7.14283	0.980476	0.137267
154	Mgu_14155	20.4346	3.43652	0.168172	154	Mlu_06131	48.241	6.62459	0.137323
155	Mgu_24396	155.038	26.0808	0.168222	155	Mlu_17525	12.5682	1.73071	0.137706
156	Mgu_18186	15.7848	2.65602	0.168264	156	Mlu_11699	10.8917	1.50186	0.137891
157	Mgu_13379	30.7685	5.18366	0.168473	157	Mlu_30008	23.866	3.29181	0.137928
158	Mgu_10022	9.14551	1.54159	0.168562	158	Mlu_41843	14.094	1.94709	0.13815
159	Mgu_07876	14.253	2.40475	0.168719	159	Mlu_09338	47.3882	6.54776	0.138173
160	Mgu_21287	27.4224	4.62767	0.168755	160	Mlu_06971	14.8137	2.04702	0.138184
161	Mgu_14174	28.1759	4.76973	0.169284	161	Mlu_00208	22.7981	3.16311	0.138744
162	Mgu_24259	17.2224	2.91552	0.169287	162	Mlu_37675	27.5304	3.82116	0.138798
163	Mgu_12692	30.1638	5.11574	0.169599	163	Mlu_11620	9.03743	1.25489	0.138855
164	Mgu_21469	14.1463	2.40145	0.169758	164	Mlu_37623	13.5336	1.87928	0.138861
165	Mgu_16784	20.896	3.55084	0.169929	165	Mlu_34162	8.74331	1.21703	0.139196
166	Mgu_09866	13.2721	2.25559	0.169949	166	Mlu_42766	13.6996	1.90752	0.139239
167	Mgu_15308	14.0347	2.38891	0.170215	167	Mlu_18606	19.4872	2.71564	0.139355
168	Mgu_10091	15.1143	2.57315	0.170247	168	Mlu_33595	16.1851	2.25686	0.13944
169	Mgu_23569	45.6574	7.78233	0.170451	169	Mlu_04546	12.289	1.71414	0.139486
170	Mgu_04795	13.3416	2.27662	0.17064	170	Mlu_05245	27.418	3.82595	0.139541
171	Mgu_12709	11.3364	1.93479	0.17067	171	Mlu_09072	8.19291	1.14951	0.140305
172	Mgu_21782	13.7195	2.3419	0.170699	172	Mlu_28684	25.9497	3.64467	0.140451
173	Mgu_21489	25.1434	4.29358	0.170764	173	Mlu_29817	11.8584	1.6676	0.140626
174	Mgu_18936	39.1337	6.68518	0.170829	174	Mlu_21001	14.3316	2.01613	0.140678
175	Mgu_12731	49.6641	8.49439	0.171037	175	Mlu_10190	8.12724	1.14419	0.140785
176	Mgu_05028	22.7206	3.89276	0.171331	176	Mlu_19971	7.94932	1.12053	0.140959
177	Mgu_24270	13.7761	2.36163	0.17143	177	Mlu_14221	13.9299	1.96433	0.141015
178	Mgu_24845	10.044	1.72196	0.171442	178	Mlu_12324	14.4995	2.04507	0.141044
179	Mgu_04518	21.1173	3.62063	0.171453	179	Mlu_36143	11.0789	1.56623	0.141371
180	Mgu_22457	91.1593	15.6349	0.171512	180	Mlu_19547	34.1743	4.8318	0.141387
181	Mgu_10372	10.516	1.80477	0.171621	181	Mlu_32103	9.67033	1.36845	0.141511
182	Mgu_14982	20.4163	3.50629	0.17174	182	Mlu_02833	37.0266	5.24292	0.141599
183	Mgu_02932	45.437	7.80373	0.171749	183	Mlu_06296	31.701	4.49143	0.141681
184	Mgu_00490	7.07273	1.21577	0.171895	184	Mlu_32788	16.1414	2.2899	0.141865
185	Mgu_21470	10.6762	1.83552	0.171926	185	Mlu_01524	9.17797	1.30338	0.142012
186	Mgu_21371	22.1363	3.81013	0.172122	186	Mlu_42205	30.5552	4.34091	0.142068
187	Mgu_25285	18.528	3.19104	0.172228	187	Mlu_33907	9.5946	1.36552	0.142322
188	Mgu_24009	37.371	6.45397	0.1727	188	Mlu_38952	16.4524	2.34233	0.14237
189	Mgu_06290	39.7374	6.86441	0.172744	189	Mlu_20111	8.61725	1.22705	0.142394
190	Mgu_11216	14.2805	2.47035	0.172988	190	Mlu_22212	53.085	7.56216	0.142454
191	Mgu_02262	7.7384	1.34134	0.173336	191	Mlu_00255	14.919	2.12612	0.142511
192	Mgu_13138	23.7843	4.13206	0.17373	192	Mlu_09283	11.7679	1.68027	0.142785
193	Mgu_13654	12.3386	2.14527	0.173866	193	Mlu_25507	14.4274	2.06386	0.143051
194	Mgu_08299	13.0724	2.27475	0.174012	194	Mlu_12878	16.4143	2.35397	0.14341
195	Mgu_07792	23.934	4.16524	0.17403	195	Mlu_32780	9.03774	1.29715	0.143526
196	Mgu_10983	98.5074	17.1812	0.174416	196	Mlu_17303	9.32366	1.34304	0.144046
197	Mgu_04551	22.3065	3.89141	0.174452	197	Mlu_06931	13.9318	2.00826	0.144149
198	Mgu_18435	115.013	20.0746	0.174542	198	Mlu_16721	7.26255	1.04718	0.144189
199	Mgu_16089	25.328	4.44547	0.175516	199	Mlu_23814	13.108	1.89081	0.144249
200	Mgu_23420	14.0813	2.47463	0.175739	200	Mlu_00552	31.3249	4.52076	0.144318
